# Supplementary material for: Transcriptome-module phenotype association study implicates extracellular vesicles biogenesis in Plasmodium falciparum artemisinin resistance
Source: Front Cell Infect Microbiol. 2022 Aug 19;12:886728. doi: 10.3389/fcimb.2022.886728 (PMC9437462; doi:10.3389/fcimb.2022.886728)
Supplement: Supplementary file 1 [file DataSheet_1.zip]

Archive with 88 entries (87 files):
- Supplementary_files/
- Supplementary_files/Supplementary Figure_8.pdf
- __MACOSX/Supplementary_files/._Supplementary Figure_8.pdf
- Supplementary_files/Supplementary_Table_18.xlsx
- __MACOSX/Supplementary_files/._Supplementary_Table_18.xlsx
- Supplementary_files/Supplementary Figure_9.pdf
- __MACOSX/Supplementary_files/._Supplementary Figure_9.pdf
- Supplementary_files/Supplementary_Table_14.xlsx
- __MACOSX/Supplementary_files/._Supplementary_Table_14.xlsx
- Supplementary_files/Supplementary_Table_1.pdf
- __MACOSX/Supplementary_files/._Supplementary_Table_1.pdf
- Supplementary_files/Supplementary_Table_15.xlsx
- __MACOSX/Supplementary_files/._Supplementary_Table_15.xlsx
- Supplementary_files/Supplementary_Table_19.xlsx
- Supplementary_files/Supplementary_Table_12.xlsx
- __MACOSX/Supplementary_files/._Supplementary_Table_12.xlsx
- Supplementary_files/Supplementary_Data_1.pdf
- __MACOSX/Supplementary_files/._Supplementary_Data_1.pdf
- Supplementary_files/Supplementary_Data_3.pdf
- __MACOSX/Supplementary_files/._Supplementary_Data_3.pdf
- Supplementary_files/Supplementary_Data_2.pdf
- __MACOSX/Supplementary_files/._Supplementary_Data_2.pdf
- Supplementary_files/Supplementary_Table_7.xlsx
- __MACOSX/Supplementary_files/._Supplementary_Table_7.xlsx
- Supplementary_files/Supplementary_Table_6.xlsx
- __MACOSX/Supplementary_files/._Supplementary_Table_6.xlsx
- Supplementary_files/Supplementary_Data_6.pdf
- Supplementary_files/Supplementary_Data_7.pdf
- Supplementary_files/Supplementary_Data_5.pdf
- __MACOSX/Supplementary_files/._Supplementary_Data_5.pdf
- Supplementary_files/Supplementary_Table_13.xlsx
- __MACOSX/Supplementary_files/._Supplementary_Table_13.xlsx
- Supplementary_files/Supplementary_Data_4.pdf
- __MACOSX/Supplementary_files/._Supplementary_Data_4.pdf
- Supplementary_files/Supplementary_Table_9.xlsx
- __MACOSX/Supplementary_files/._Supplementary_Table_9.xlsx
- Supplementary_files/Supplementary_Data_9.pdf
- Supplementary_files/Supplementary_Data_17.pdf
- __MACOSX/Supplementary_files/._Supplementary_Data_17.pdf
- Supplementary_files/Supplementary_Data_16.pdf
- Supplementary_files/Supplementary_Table_10.xlsx
- __MACOSX/Supplementary_files/._Supplementary_Table_10.xlsx
- Supplementary_files/Supplementary_Data_8.pdf
- __MACOSX/Supplementary_files/._Supplementary_Data_8.pdf
- Supplementary_files/Supplementary_Table_5.xlsx
- __MACOSX/Supplementary_files/._Supplementary_Table_5.xlsx
- Supplementary_files/Supplementary_Data_14.pdf
- Supplementary_files/Supplementary_Data_15.pdf
- Supplementary_files/Supplementary_Data_11.pdf
- Supplementary_files/Supplementary_Data_10.pdf
- Supplementary_files/Supplementary_Table_4.xlsx
- __MACOSX/Supplementary_files/._Supplementary_Table_4.xlsx
- Supplementary_files/Supplementary_Table_11.xlsx
- __MACOSX/Supplementary_files/._Supplementary_Table_11.xlsx
- Supplementary_files/Supplementary_Data_12.pdf
- Supplementary_files/Supplementary_Data_13.pdf
- Supplementary_files/Supplementary_Table_8.xlsx
- __MACOSX/Supplementary_files/._Supplementary_Table_8.xlsx
- Supplementary_files/Supplementary_Table_3.xlsx
- __MACOSX/Supplementary_files/._Supplementary_Table_3.xlsx
- Supplementary_files/Supplementary Figure_1.pdf
- __MACOSX/Supplementary_files/._Supplementary Figure_1.pdf
- Supplementary_files/Supplementary_Table_20.xlsx
- __MACOSX/Supplementary_files/._Supplementary_Table_20.xlsx
- Supplementary_files/Supplementary Figure_2.pdf
- __MACOSX/Supplementary_files/._Supplementary Figure_2.pdf
- Supplementary_files/Supplementary_Table_16.xlsx
- __MACOSX/Supplementary_files/._Supplementary_Table_16.xlsx
- Supplementary_files/Supplementary Figure_3.pdf
- __MACOSX/Supplementary_files/._Supplementary Figure_3.pdf
- Supplementary_files/Supplementary Figure_7.pdf
- __MACOSX/Supplementary_files/._Supplementary Figure_7.pdf
- Supplementary_files/Supplementary_Table_17.xlsx
- __MACOSX/Supplementary_files/._Supplementary_Table_17.xlsx
- Supplementary_files/Supplementary Figure_12.pdf
- __MACOSX/Supplementary_files/._Supplementary Figure_12.pdf
- Supplementary_files/Supplementary Figure_6.pdf
- __MACOSX/Supplementary_files/._Supplementary Figure_6.pdf
- Supplementary_files/Supplementary Figure_4.pdf
- __MACOSX/Supplementary_files/._Supplementary Figure_4.pdf
- Supplementary_files/Supplementary Figure_11.pdf
- __MACOSX/Supplementary_files/._Supplementary Figure_11.pdf
- Supplementary_files/Supplementary Figure_10.pdf
- __MACOSX/Supplementary_files/._Supplementary Figure_10.pdf
- Supplementary_files/Supplementary Figure_5.pdf
- __MACOSX/Supplementary_files/._Supplementary Figure_5.pdf
- Supplementary_files/Supplementary_Table_2.xlsx
- __MACOSX/Supplementary_files/._Supplementary_Table_2.xlsx
