# Supplementary material for: Transcriptome-module phenotype association study implicates extracellular vesicles biogenesis in Plasmodium falciparum artemisinin resistance
Source: Front Cell Infect Microbiol. 2022 Aug 19;12:886728. doi: 10.3389/fcimb.2022.886728 (PMC9437462; doi:10.3389/fcimb.2022.886728)
Supplement: Supplementary file 1 [file DataSheet_1.zip › Supplementary_files/Supplementary_Table_18.xlsx]

## Sheet: Supplementary Table 18
Supplementary Table 18 | Gene ontology enrichment analysis for up/down-regulated genes between DD2 DMSO_treated and DHA_treated condition
Gene ontology term	Differential expression	ID	Name	Bgd count	Result count	Result gene list	Pct of bgd	Fold enrichment	Odds ratio	P-value	Benjamini	Bonferroni
Biological process	Upregulated	GO:0006636	unsaturated fatty acid biosynthetic process	1	1	PF3D7_0511200,	100	405.67	inf	0.00246508	0.0529393	0.211997
		GO:0072334	UDP-galactose transmembrane transport	1	1	PF3D7_1113300,	100	405.67	inf	0.00246508	0.0529393	0.211997
		GO:0033559	unsaturated fatty acid metabolic process	1	1	PF3D7_0511200,	100	405.67	inf	0.00246508	0.0529393	0.211997
		GO:0015780	nucleotide-sugar transmembrane transport	2	1	PF3D7_1113300,	50	202.83	441.36	0.00492458	0.0529393	0.423514
		GO:0090481	pyrimidine nucleotide-sugar transmembrane transport	2	1	PF3D7_1113300,	50	202.83	441.36	0.00492458	0.0529393	0.423514
		GO:0035434	copper ion transmembrane transport	2	1	PF3D7_1421900,	50	202.83	441.36	0.00492458	0.0529393	0.423514
		GO:0018904	ether metabolic process	2	1	PF3D7_1457200,	50	202.83	441.36	0.00492458	0.0529393	0.423514
		GO:0006662	glycerol ether metabolic process	2	1	PF3D7_1457200,	50	202.83	441.36	0.00492458	0.0529393	0.423514
		GO:0006878	cellular copper ion homeostasis	3	1	PF3D7_1421900,	33.3	135.22	220.64	0.00737853	0.0634554	0.634554
		GO:0055070	copper ion homeostasis	3	1	PF3D7_1421900,	33.3	135.22	220.64	0.00737853	0.0634554	0.634554
		GO:0019725	cellular homeostasis	62	2	PF3D7_1421900,PF3D7_1457200,	3.2	13.09	15.99	0.00970397	0.0758674	0.834542
		GO:0042592	homeostatic process	68	2	PF3D7_1421900,PF3D7_1457200,	2.9	11.93	14.52	0.0115943	0.0811694	0.997109
		GO:0006825	copper ion transport	5	1	PF3D7_1421900,	20	81.13	110.27	0.0122698	0.0811694	1
		GO:0055076	transition metal ion homeostasis	6	1	PF3D7_1421900,	16.7	67.61	88.2	0.0147071	0.0843209	1
		GO:0046916	cellular transition metal ion homeostasis	6	1	PF3D7_1421900,	16.7	67.61	88.2	0.0147071	0.0843209	1
		GO:1901264	carbohydrate derivative transport	8	1	PF3D7_1113300,	12.5	50.71	62.97	0.0195653	0.105163	1
		GO:0006465	signal peptide processing	10	1	PF3D7_0828000,	10	40.57	48.96	0.0244014	0.116585	1
		GO:0098656	anion transmembrane transport	10	1	PF3D7_1113300,	10	40.57	48.96	0.0244014	0.116585	1
		GO:0000041	transition metal ion transport	11	1	PF3D7_1421900,	9.1	36.88	44.05	0.0268113	0.121356	1
		GO:0006875	cellular metal ion homeostasis	13	1	PF3D7_1421900,	7.7	31.21	36.7	0.0316147	0.135943	1
		GO:0055065	metal ion homeostasis	15	1	PF3D7_1421900,	6.7	27.04	31.44	0.0363964	0.149052	1
	Downregulated	GO:0044403	biological process involved in symbiotic interaction	397	14	PF3D7_0102600,PF3D7_0113700,PF3D7_0113900,PF3D7_0201000,PF3D7_0304000,PF3D7_0424700,PF3D7_0426000,PF3D7_0620000,PF3D7_0713100,PF3D7_0808800,PF3D7_0831700,PF3D7_1000600,PF3D7_1149300,PF3D7_1400500,	3.5	3.73	5.07	9.72522e-06	0.00044848	0.000846094
		GO:0044419	biological process involved in interspecies interaction between organisms	399	14	PF3D7_0102600,PF3D7_0113700,PF3D7_0113900,PF3D7_0201000,PF3D7_0304000,PF3D7_0424700,PF3D7_0426000,PF3D7_0620000,PF3D7_0713100,PF3D7_0808800,PF3D7_0831700,PF3D7_1000600,PF3D7_1149300,PF3D7_1400500,	3.5	3.71	5.04	1.03099e-05	0.00044848	0.00089696
		GO:0008150	biological process	662	17	PF3D7_0102600,PF3D7_0113700,PF3D7_0113900,PF3D7_0201000,PF3D7_0207900,PF3D7_0304000,PF3D7_0424700,PF3D7_0426000,PF3D7_0620000,PF3D7_0713100,PF3D7_0808800,PF3D7_0831700,PF3D7_0902300,PF3D7_0902400,PF3D7_1000600,PF3D7_1149300,PF3D7_1400500,	2.6	2.72	3.8	5.65875e-05	0.00164104	0.00492311
		GO:0051085	chaperone cofactor-dependent protein refolding	15	3	PF3D7_0113700,PF3D7_0818900,PF3D7_0831700,	20	21.17	27.97	0.000331927	0.00577553	0.0288776
		GO:0051084	'de novo' posttranslational protein folding	15	3	PF3D7_0113700,PF3D7_0818900,PF3D7_0831700,	20	21.17	27.97	0.000331927	0.00577553	0.0288776
		GO:0061077	chaperone-mediated protein folding	17	3	PF3D7_0113700,PF3D7_0818900,PF3D7_0831700,	17.6	18.68	23.96	0.000489535	0.00707527	0.0425895
		GO:0006458	'de novo' protein folding	18	3	PF3D7_0113700,PF3D7_0818900,PF3D7_0831700,	16.7	17.64	22.36	0.000583564	0.00707527	0.05077
		GO:0051701	biological process involved in interaction with host	382	11	PF3D7_0102600,PF3D7_0201000,PF3D7_0304000,PF3D7_0424700,PF3D7_0426000,PF3D7_0620000,PF3D7_0713100,PF3D7_0808800,PF3D7_1000600,PF3D7_1149300,PF3D7_1400500,	2.9	3.05	3.77	0.000650599	0.00707527	0.0566021
		GO:0035556	intracellular signal transduction	81	5	PF3D7_0102600,PF3D7_0424700,PF3D7_0902300,PF3D7_0902400,PF3D7_1149300,	6.2	6.53	7.62	0.000904673	0.00874517	0.0787065
		GO:0042026	protein refolding	9	2	PF3D7_0818900,PF3D7_0831700,	22.2	23.52	31.27	0.00301518	0.0238473	0.26232
		GO:0034620	cellular response to unfolded protein	9	2	PF3D7_0818900,PF3D7_0831700,	22.2	23.52	31.27	0.00301518	0.0238473	0.26232
		GO:0006468	protein phosphorylation	110	5	PF3D7_0102600,PF3D7_0424700,PF3D7_0902300,PF3D7_0902400,PF3D7_1149300,	4.5	4.81	5.48	0.00352537	0.0255589	0.306707
		GO:0007165	signal transduction	119	5	PF3D7_0102600,PF3D7_0424700,PF3D7_0902300,PF3D7_0902400,PF3D7_1149300,	4.2	4.45	5.04	0.00493896	0.0306921	0.429689
		GO:0023052	signaling	119	5	PF3D7_0102600,PF3D7_0424700,PF3D7_0902300,PF3D7_0902400,PF3D7_1149300,	4.2	4.45	5.04	0.00493896	0.0306921	0.429689
		GO:0007154	cell communication	127	5	PF3D7_0102600,PF3D7_0424700,PF3D7_0902300,PF3D7_0902400,PF3D7_1149300,	3.9	4.17	4.7	0.00650025	0.0377015	0.565522
		GO:0016310	phosphorylation	135	5	PF3D7_0102600,PF3D7_0424700,PF3D7_0902300,PF3D7_0902400,PF3D7_1149300,	3.7	3.92	4.4	0.00838157	0.0409477	0.729196
		GO:0017198	N-terminal peptidyl-serine acetylation	1	1	PF3D7_1003300,	100	105.83	inf	0.00944947	0.0409477	0.822104
		GO:0018002	N-terminal peptidyl-glutamic acid acetylation	1	1	PF3D7_1003300,	100	105.83	inf	0.00944947	0.0409477	0.822104
		GO:0030920	peptidyl-serine acetylation	1	1	PF3D7_1003300,	100	105.83	inf	0.00944947	0.0409477	0.822104
		GO:0035967	cellular response to topologically incorrect protein	16	2	PF3D7_0818900,PF3D7_0831700,	12.5	13.23	15.61	0.00963657	0.0409477	0.838382
		GO:0042783	evasion of host immune response	205	6	PF3D7_0201000,PF3D7_0426000,PF3D7_0620000,PF3D7_0808800,PF3D7_1000600,PF3D7_1400500,	2.9	3.1	3.48	0.0118842	0.0409477	1
		GO:0043207	response to external biotic stimulus	208	6	PF3D7_0201000,PF3D7_0426000,PF3D7_0620000,PF3D7_0808800,PF3D7_1000600,PF3D7_1400500,	2.9	3.05	3.43	0.0127079	0.0409477	1
		GO:0075136	response to host	208	6	PF3D7_0201000,PF3D7_0426000,PF3D7_0620000,PF3D7_0808800,PF3D7_1000600,PF3D7_1400500,	2.9	3.05	3.43	0.0127079	0.0409477	1
		GO:0052572	response to host immune response	208	6	PF3D7_0201000,PF3D7_0426000,PF3D7_0620000,PF3D7_0808800,PF3D7_1000600,PF3D7_1400500,	2.9	3.05	3.43	0.0127079	0.0409477	1
		GO:0051707	response to other organism	208	6	PF3D7_0201000,PF3D7_0426000,PF3D7_0620000,PF3D7_0808800,PF3D7_1000600,PF3D7_1400500,	2.9	3.05	3.43	0.0127079	0.0409477	1
		GO:0052173	response to defenses of other organism	208	6	PF3D7_0201000,PF3D7_0426000,PF3D7_0620000,PF3D7_0808800,PF3D7_1000600,PF3D7_1400500,	2.9	3.05	3.43	0.0127079	0.0409477	1
		GO:0052200	response to host defenses	208	6	PF3D7_0201000,PF3D7_0426000,PF3D7_0620000,PF3D7_0808800,PF3D7_1000600,PF3D7_1400500,	2.9	3.05	3.43	0.0127079	0.0409477	1
		GO:0006986	response to unfolded protein	22	2	PF3D7_0818900,PF3D7_0831700,	9.1	9.62	10.91	0.0178961	0.0556057	1
		GO:0020035	cytoadherence to microvasculature, mediated by symbiont protein	176	5	PF3D7_0113700,PF3D7_0113900,PF3D7_0426000,PF3D7_0808800,PF3D7_0831700,	2.8	3.01	3.32	0.0241248	0.069962	1
		GO:0044406	adhesion of symbiont to host	176	5	PF3D7_0113700,PF3D7_0113900,PF3D7_0426000,PF3D7_0808800,PF3D7_0831700,	2.8	3.01	3.32	0.0241248	0.069962	1
		GO:0035966	response to topologically incorrect protein	29	2	PF3D7_0818900,PF3D7_0831700,	6.9	7.3	8.07	0.0301685	0.0820206	1
		GO:0009408	response to heat	29	2	PF3D7_0113700,PF3D7_0818900,	6.9	7.3	8.07	0.0301685	0.0820206	1
		GO:0009266	response to temperature stimulus	30	2	PF3D7_0113700,PF3D7_0818900,	6.7	7.06	7.78	0.0321318	0.0847111	1
		GO:0022610	biological adhesion	195	5	PF3D7_0113700,PF3D7_0113900,PF3D7_0426000,PF3D7_0808800,PF3D7_0831700,	2.6	2.71	2.97	0.0354858	0.0908019	1
		GO:0018200	peptidyl-glutamic acid modification	4	1	PF3D7_1003300,	25	26.46	35.7	0.0372768	0.0926595	1
		GO:0020033	antigenic variation	202	5	PF3D7_0201000,PF3D7_0426000,PF3D7_0808800,PF3D7_1000600,PF3D7_1400500,	2.5	2.62	2.86	0.040391	0.0976116	1
		GO:0044003	modulation by symbiont of host process	205	5	PF3D7_0102600,PF3D7_0424700,PF3D7_0426000,PF3D7_0808800,PF3D7_1149300,	2.4	2.58	2.82	0.0426151	0.0984193	1
		GO:0017182	peptidyl-diphthamide metabolic process	5	1	PF3D7_1217800,	20	21.17	26.77	0.0463815	0.0984193	1
		GO:0017183	peptidyl-diphthamide biosynthetic process from peptidyl-histidine	5	1	PF3D7_1217800,	20	21.17	26.77	0.0463815	0.0984193	1
		GO:0018202	peptidyl-histidine modification	5	1	PF3D7_1217800,	20	21.17	26.77	0.0463815	0.0984193	1
		GO:1900247	regulation of cytoplasmic translational elongation	5	1	PF3D7_1217800,	20	21.17	26.77	0.0463815	0.0984193	1
Molecular function	Upregulated	GO:0005460	UDP-glucose transmembrane transporter activity	1	1	PF3D7_1113300,	100	405.67	inf	0.00246508	0.0202136	0.101068
		GO:0005459	UDP-galactose transmembrane transporter activity	1	1	PF3D7_1113300,	100	405.67	inf	0.00246508	0.0202136	0.101068
		GO:0004768	stearoyl-CoA 9-desaturase activity	1	1	PF3D7_0511200,	100	405.67	inf	0.00246508	0.0202136	0.101068
		GO:0016717	oxidoreductase activity, acting on paired donors, with oxidation of a pair of donors resulting in the reduction of molecular oxygen to two molecules of water	1	1	PF3D7_0511200,	100	405.67	inf	0.00246508	0.0202136	0.101068
		GO:0016215	acyl-CoA desaturase activity	1	1	PF3D7_0511200,	100	405.67	inf	0.00246508	0.0202136	0.101068
		GO:0005375	copper ion transmembrane transporter activity	2	1	PF3D7_1421900,	50	202.83	441.36	0.00492458	0.028844	0.201908
		GO:0015165	pyrimidine nucleotide-sugar transmembrane transporter activity	2	1	PF3D7_1113300,	50	202.83	441.36	0.00492458	0.028844	0.201908
		GO:0005338	nucleotide-sugar transmembrane transporter activity	4	1	PF3D7_1113300,	25	101.42	147.06	0.00982693	0.050363	0.402904
		GO:0046915	transition metal ion transmembrane transporter activity	11	1	PF3D7_1421900,	9.1	36.88	44.05	0.0268113	0.0931077	1
		GO:0015035	protein-disulfide reductase activity	12	1	PF3D7_1457200,	8.3	33.81	40.04	0.0292157	0.0931077	1
		GO:0015036	disulfide oxidoreductase activity	13	1	PF3D7_1457200,	7.7	31.21	36.7	0.0316147	0.0931077	1
		GO:0005506	iron ion binding	14	1	PF3D7_0511200,	7.1	28.98	33.87	0.0340082	0.0931077	1
		GO:0016705	oxidoreductase activity, acting on paired donors, with incorporation or reduction of molecular oxygen	14	1	PF3D7_0511200,	7.1	28.98	33.87	0.0340082	0.0931077	1
		GO:1901505	carbohydrate derivative transmembrane transporter activity	14	1	PF3D7_1113300,	7.1	28.98	33.87	0.0340082	0.0931077	1
		GO:0008514	organic anion transmembrane transporter activity	15	1	PF3D7_1113300,	6.7	27.04	31.44	0.0363964	0.0931077	1
		GO:0015932	nucleobase-containing compound transmembrane transporter activity	15	1	PF3D7_1113300,	6.7	27.04	31.44	0.0363964	0.0931077	1
		GO:0016667	oxidoreductase activity, acting on a sulfur group of donors	16	1	PF3D7_1457200,	6.3	25.35	29.34	0.0387791	0.0931077	1
		GO:0016491	oxidoreductase activity	133	2	PF3D7_0511200,PF3D7_1457200,	1.5	6.1	7.21	0.0408766	0.0931077	1
	Downregulated	GO:0044183	protein folding chaperone	6	2	PF3D7_0818900,PF3D7_0831700,	33.3	35.28	54.75	0.00127925	0.0676335	0.110016
		GO:0004674	protein serine/threonine kinase activity	93	5	PF3D7_0102600,PF3D7_0424700,PF3D7_0902300,PF3D7_0902400,PF3D7_1149300,	5.4	5.69	6.56	0.00168669	0.0676335	0.145055
		GO:0051787	misfolded protein binding	8	2	PF3D7_0818900,PF3D7_0831700,	25	26.46	36.48	0.00235931	0.0676335	0.202901
		GO:0004672	protein kinase activity	108	5	PF3D7_0102600,PF3D7_0424700,PF3D7_0902300,PF3D7_0902400,PF3D7_1149300,	4.6	4.9	5.59	0.00325613	0.0700067	0.280027
		GO:1990190	peptide-glutamate-N-acetyltransferase activity	1	1	PF3D7_1003300,	100	105.83	inf	0.00944947	0.115557	0.812654
		GO:0015485	cholesterol binding	1	1	PF3D7_0113700,	100	105.83	inf	0.00944947	0.115557	0.812654
		GO:0016773	phosphotransferase activity, alcohol group as acceptor	141	5	PF3D7_0102600,PF3D7_0424700,PF3D7_0902300,PF3D7_0902400,PF3D7_1149300,	3.5	3.75	4.2	0.0100211	0.115557	0.861815
		GO:0031072	heat shock protein binding	22	2	PF3D7_0818900,PF3D7_0831700,	9.1	9.62	10.91	0.0178961	0.115557	1
		GO:0032934	sterol binding	2	1	PF3D7_0113700,	50	52.91	107.13	0.0188116	0.115557	1
		GO:0019956	chemokine binding	2	1	PF3D7_0113900,	50	52.91	107.13	0.0188116	0.115557	1
		GO:1990189	peptide-serine-N-acetyltransferase activity	2	1	PF3D7_1003300,	50	52.91	107.13	0.0188116	0.115557	1
		GO:0019955	cytokine binding	2	1	PF3D7_0113900,	50	52.91	107.13	0.0188116	0.115557	1
		GO:0005496	steroid binding	2	1	PF3D7_0113700,	50	52.91	107.13	0.0188116	0.115557	1
		GO:0004867	serine-type endopeptidase inhibitor activity	2	1	PF3D7_0501400,	50	52.91	107.13	0.0188116	0.115557	1
		GO:0005515	protein binding	605	11	PF3D7_0113700,PF3D7_0113900,PF3D7_0301700,PF3D7_0401800,PF3D7_0500800,PF3D7_0501300,PF3D7_0702400,PF3D7_0818900,PF3D7_0830500,PF3D7_0831700,PF3D7_1038800,	1.8	1.92	2.24	0.0224164	0.120774	1
		GO:0051082	unfolded protein binding	65	3	PF3D7_0113700,PF3D7_0818900,PF3D7_0831700,	4.6	4.88	5.36	0.022934	0.120774	1
		GO:0030414	peptidase inhibitor activity	3	1	PF3D7_0501400,	33.3	35.28	53.56	0.0280871	0.120774	1
		GO:0043178	alcohol binding	3	1	PF3D7_0113700,	33.3	35.28	53.56	0.0280871	0.120774	1
		GO:0004866	endopeptidase inhibitor activity	3	1	PF3D7_0501400,	33.3	35.28	53.56	0.0280871	0.120774	1
		GO:0017178	diphthine-ammonia ligase activity	3	1	PF3D7_1217800,	33.3	35.28	53.56	0.0280871	0.120774	1
		GO:0016880	acid-ammonia (or amide) ligase activity	4	1	PF3D7_1217800,	25	26.46	35.7	0.0372768	0.145718	1
		GO:0004596	peptide alpha-N-acetyltransferase activity	4	1	PF3D7_1003300,	25	26.46	35.7	0.0372768	0.145718	1
		GO:0032266	phosphatidylinositol-3-phosphate binding	5	1	PF3D7_0818900,	20	21.17	26.77	0.0463815	0.1662	1
		GO:0061135	endopeptidase regulator activity	5	1	PF3D7_0501400,	20	21.17	26.77	0.0463815	0.1662	1
Cellular component	Upregulated	GO:0016021	integral component of membrane	1297	9	PF3D7_0511200,PF3D7_0718700,PF3D7_0815700,PF3D7_0828000,PF3D7_0908400,PF3D7_1113300,PF3D7_1238000,PF3D7_1415500,PF3D7_1421900,	0.7	2.81	8.31	0.000645641	0.015063	0.0271169
		GO:0031224	intrinsic component of membrane	1314	9	PF3D7_0511200,PF3D7_0718700,PF3D7_0815700,PF3D7_0828000,PF3D7_0908400,PF3D7_1113300,PF3D7_1238000,PF3D7_1415500,PF3D7_1421900,	0.7	2.78	8.16	0.000717286	0.015063	0.030126
		GO:0030173	integral component of Golgi membrane	10	1	PF3D7_1113300,	10	40.57	48.96	0.0244014	0.184698	1
		GO:0031228	intrinsic component of Golgi membrane	10	1	PF3D7_1113300,	10	40.57	48.96	0.0244014	0.184698	1
		GO:0005789	endoplasmic reticulum membrane	113	2	PF3D7_0511200,PF3D7_1113300,	1.8	7.18	8.55	0.0302843	0.184698	1
		GO:0098827	endoplasmic reticulum subcompartment	113	2	PF3D7_0511200,PF3D7_1113300,	1.8	7.18	8.55	0.0302843	0.184698	1
		GO:0042175	nuclear outer membrane-endoplasmic reticulum membrane network	114	2	PF3D7_0511200,PF3D7_1113300,	1.8	7.12	8.47	0.030783	0.184698	1
		GO:0031984	organelle subcompartment	130	2	PF3D7_0511200,PF3D7_1113300,	1.5	6.24	7.39	0.0392069	0.205836	1
	Downregulated	GO:0018995	host cellular component	713	34	PF3D7_0102600,PF3D7_0113400,PF3D7_0113700,PF3D7_0113900,PF3D7_0201000,PF3D7_0220300,PF3D7_0301700,PF3D7_0401800,PF3D7_0424700,PF3D7_0426000,PF3D7_0500800,PF3D7_0501300,PF3D7_0501400,PF3D7_0532600,PF3D7_0702400,PF3D7_0713100,PF3D7_0730900,PF3D7_0808800,PF3D7_0830500,PF3D7_0831700,PF3D7_0935600,PF3D7_1000600,PF3D7_1002000,PF3D7_1016500,PF3D7_1038800,PF3D7_1102300,PF3D7_1149300,PF3D7_1201100,PF3D7_1…	4.8	5.05	17.29	1.4565e-19	4.00538e-18	8.01076e-18
		GO:0043657	host cell	713	34	PF3D7_0102600,PF3D7_0113400,PF3D7_0113700,PF3D7_0113900,PF3D7_0201000,PF3D7_0220300,PF3D7_0301700,PF3D7_0401800,PF3D7_0424700,PF3D7_0426000,PF3D7_0500800,PF3D7_0501300,PF3D7_0501400,PF3D7_0532600,PF3D7_0702400,PF3D7_0713100,PF3D7_0730900,PF3D7_0808800,PF3D7_0830500,PF3D7_0831700,PF3D7_0935600,PF3D7_1000600,PF3D7_1002000,PF3D7_1016500,PF3D7_1038800,PF3D7_1102300,PF3D7_1149300,PF3D7_1201100,PF3D7_1…	4.8	5.05	17.29	1.4565e-19	4.00538e-18	8.01076e-18
		GO:0033643	host cell part	630	25	PF3D7_0102600,PF3D7_0113700,PF3D7_0113900,PF3D7_0201000,PF3D7_0301700,PF3D7_0401800,PF3D7_0424700,PF3D7_0426000,PF3D7_0500800,PF3D7_0501300,PF3D7_0501400,PF3D7_0532600,PF3D7_0702400,PF3D7_0713100,PF3D7_0808800,PF3D7_0830500,PF3D7_0831700,PF3D7_0935600,PF3D7_1000600,PF3D7_1038800,PF3D7_1102300,PF3D7_1149300,PF3D7_1201100,PF3D7_1400500,PF3D7_1478600,	4	4.2	8.3	1.95768e-11	3.58907e-10	1.07672e-09
		GO:0030430	host cell cytoplasm	540	20	PF3D7_0102600,PF3D7_0113700,PF3D7_0113900,PF3D7_0301700,PF3D7_0401800,PF3D7_0424700,PF3D7_0426000,PF3D7_0500800,PF3D7_0501300,PF3D7_0501400,PF3D7_0532600,PF3D7_0702400,PF3D7_0713100,PF3D7_0808800,PF3D7_0830500,PF3D7_0831700,PF3D7_0935600,PF3D7_1038800,PF3D7_1201100,PF3D7_1478600,	3.7	3.92	6.36	1.97979e-08	2.4915e-07	1.08889e-06
		GO:0033646	host intracellular part	549	20	PF3D7_0102600,PF3D7_0113700,PF3D7_0113900,PF3D7_0301700,PF3D7_0401800,PF3D7_0424700,PF3D7_0426000,PF3D7_0500800,PF3D7_0501300,PF3D7_0501400,PF3D7_0532600,PF3D7_0702400,PF3D7_0713100,PF3D7_0808800,PF3D7_0830500,PF3D7_0831700,PF3D7_0935600,PF3D7_1038800,PF3D7_1201100,PF3D7_1478600,	3.6	3.86	6.24	2.63405e-08	2.4915e-07	1.44873e-06
		GO:0043656	host intracellular region	550	20	PF3D7_0102600,PF3D7_0113700,PF3D7_0113900,PF3D7_0301700,PF3D7_0401800,PF3D7_0424700,PF3D7_0426000,PF3D7_0500800,PF3D7_0501300,PF3D7_0501400,PF3D7_0532600,PF3D7_0702400,PF3D7_0713100,PF3D7_0808800,PF3D7_0830500,PF3D7_0831700,PF3D7_0935600,PF3D7_1038800,PF3D7_1201100,PF3D7_1478600,	3.6	3.85	6.23	2.718e-08	2.4915e-07	1.4949e-06
		GO:0044217	other organism part	116	10	PF3D7_0113400,PF3D7_0220300,PF3D7_0301700,PF3D7_0730900,PF3D7_1002000,PF3D7_1016500,PF3D7_1301500,PF3D7_1371900,PF3D7_1372000,PF3D7_1401000,	8.6	9.12	12.36	7.92086e-08	6.22353e-07	4.35647e-06
		GO:0020036	Maurer's cleft	370	16	PF3D7_0102600,PF3D7_0113700,PF3D7_0113900,PF3D7_0301700,PF3D7_0401800,PF3D7_0424700,PF3D7_0500800,PF3D7_0501300,PF3D7_0501400,PF3D7_0532600,PF3D7_0702400,PF3D7_0713100,PF3D7_0808800,PF3D7_0830500,PF3D7_0831700,PF3D7_0935600,	4.3	4.58	6.73	1.07661e-07	7.4017e-07	5.92136e-06
		GO:0033655	host cell cytoplasm part	524	17	PF3D7_0102600,PF3D7_0113700,PF3D7_0113900,PF3D7_0301700,PF3D7_0401800,PF3D7_0424700,PF3D7_0426000,PF3D7_0500800,PF3D7_0501300,PF3D7_0501400,PF3D7_0532600,PF3D7_0702400,PF3D7_0713100,PF3D7_0808800,PF3D7_0830500,PF3D7_0831700,PF3D7_0935600,	3.2	3.43	4.99	2.396e-06	1.46422e-05	0.00013178
		GO:0044538	host cell periphery	26	4	PF3D7_0401800,PF3D7_0424700,PF3D7_1102300,PF3D7_1149300,	15.4	16.28	20.78	8.9644e-05	0.000493042	0.00493042
		GO:1903561	extracellular vesicle	91	5	PF3D7_0301700,PF3D7_0501300,PF3D7_0702400,PF3D7_0818900,PF3D7_0831700,	5.5	5.81	6.72	0.00153062	0.00765309	0.084184
		GO:0044164	host cell cytosol	30	3	PF3D7_0113700,PF3D7_0532600,PF3D7_0831700,	10	10.58	12.39	0.00268206	0.0122928	0.147513
		GO:0016021	integral component of membrane	1297	21	PF3D7_0102600,PF3D7_0113400,PF3D7_0113700,PF3D7_0113900,PF3D7_0301700,PF3D7_0401800,PF3D7_0424700,PF3D7_0426000,PF3D7_0501300,PF3D7_0620000,PF3D7_0702400,PF3D7_0713100,PF3D7_0730900,PF3D7_0808800,PF3D7_0830500,PF3D7_0902300,PF3D7_1102300,PF3D7_1301500,PF3D7_1350600,PF3D7_1372000,PF3D7_1478600,	1.6	1.71	2.33	0.00411724	0.0174191	0.226448
		GO:0031224	intrinsic component of membrane	1314	21	PF3D7_0102600,PF3D7_0113400,PF3D7_0113700,PF3D7_0113900,PF3D7_0301700,PF3D7_0401800,PF3D7_0424700,PF3D7_0426000,PF3D7_0501300,PF3D7_0620000,PF3D7_0702400,PF3D7_0713100,PF3D7_0730900,PF3D7_0808800,PF3D7_0830500,PF3D7_0902300,PF3D7_1102300,PF3D7_1301500,PF3D7_1350600,PF3D7_1372000,PF3D7_1478600,	1.6	1.69	2.29	0.00486436	0.01911	0.26754
		GO:0033644	host cell membrane	242	7	PF3D7_0201000,PF3D7_0426000,PF3D7_0500800,PF3D7_0702400,PF3D7_0808800,PF3D7_1000600,PF3D7_1400500,	2.9	3.06	3.5	0.0069837	0.0256069	0.384104
		GO:0031415	NatA complex	1	1	PF3D7_1003300,	100	105.83	inf	0.00944947	0.0324825	0.519721
		GO:0005576	extracellular region	334	8	PF3D7_0207900,PF3D7_0301700,PF3D7_0501300,PF3D7_0501400,PF3D7_0702400,PF3D7_0808800,PF3D7_0818900,PF3D7_0831700,	2.4	2.53	2.9	0.0118295	0.0382719	0.650623
		GO:0020002	host cell plasma membrane	219	6	PF3D7_0201000,PF3D7_0426000,PF3D7_0500800,PF3D7_0808800,PF3D7_1000600,PF3D7_1400500,	2.7	2.9	3.25	0.0160754	0.0491192	0.884146
		GO:0005615	extracellular space	22	2	PF3D7_0207900,PF3D7_0501400,	9.1	9.62	10.91	0.0178961	0.0518045	0.984285
		GO:0031414	N-terminal protein acetyltransferase complex	3	1	PF3D7_1003300,	33.3	35.28	53.56	0.0280871	0.0772395	1
		GO:0044228	host cell surface	31	2	PF3D7_0113900,PF3D7_0401800,	6.5	6.83	7.51	0.0341444	0.0894257	1
		GO:0065010	extracellular membrane-bounded organelle	280	6	PF3D7_0301700,PF3D7_0501300,PF3D7_0702400,PF3D7_0808800,PF3D7_0818900,PF3D7_0831700,	2.1	2.27	2.49	0.0463384	0.114069	1
		GO:0043230	extracellular organelle	282	6	PF3D7_0301700,PF3D7_0501300,PF3D7_0702400,PF3D7_0808800,PF3D7_0818900,PF3D7_0831700,	2.1	2.25	2.47	0.0477016	0.114069	1
