# Supplementary material for: Transcriptome-module phenotype association study implicates extracellular vesicles biogenesis in Plasmodium falciparum artemisinin resistance
Source: Front Cell Infect Microbiol. 2022 Aug 19;12:886728. doi: 10.3389/fcimb.2022.886728 (PMC9437462; doi:10.3389/fcimb.2022.886728)
Supplement: Supplementary file 1 [file DataSheet_1.zip › Supplementary_files/Supplementary_Table_14.xlsx]

## Sheet: Supplementary Table 9
Supplementary Table 14 | Functional prediction and gene ontology enrichment analysis for up/down-regulated genes between C580R DMSO_treated and DHA_treated condition
Gene ID	Ontology	go_id	Is Not	GO Term Name	slim_go_id	GO Slim Term Name
PF3D7_0210100	Biological Process	GO:0006412	N/A	translation	N/A	N/A
PF3D7_0210100	Cellular Component	GO:0005634	N/A	nucleus	GO:0005634	nucleus
PF3D7_0210100	Cellular Component	GO:0005840	N/A	ribosome	GO:0005840	ribosome
PF3D7_0210100	Molecular Function	GO:0003735	N/A	structural constituent of ribosome	GO:0003735	structural constituent of ribosome
PF3D7_0210100	Molecular Function	GO:0046872	N/A	metal ion binding	GO:0043167	ion binding
Gene ontology term	Differential expression	ID	Name	Bgd count	Result count	Result gene list	Pct of bgd	Fold enrichment	Odds ratio	P-value	Benjamini	Bonferroni
Biological process	Downregulated	GO:0009408	response to heat	29	3	PF3D7_0113700,PF3D7_0816500,PF3D7_0818900,	10.3	27.98	37.11	0.000146111	0.00445416	0.00803608
		GO:0009266	response to temperature stimulus	30	3	PF3D7_0113700,PF3D7_0816500,PF3D7_0818900,	10	27.04	35.73	0.00016197	0.00445416	0.00890833
		GO:0009628	response to abiotic stimulus	40	3	PF3D7_0113700,PF3D7_0816500,PF3D7_0818900,	7.5	20.28	26.02	0.00038513	0.00706072	0.0211822
		GO:0051084	'de novo' posttranslational protein folding	15	2	PF3D7_0113700,PF3D7_0818900,	13.3	36.06	46.51	0.00131801	0.0144981	0.0724905
		GO:0051085	chaperone cofactor-dependent protein refolding	15	2	PF3D7_0113700,PF3D7_0818900,	13.3	36.06	46.51	0.00131801	0.0144981	0.0724905
		GO:0061077	chaperone-mediated protein folding	17	2	PF3D7_0113700,PF3D7_0818900,	11.8	31.82	40.29	0.00169967	0.014991	0.0934819
		GO:0006458	'de novo' protein folding	18	2	PF3D7_0113700,PF3D7_0818900,	11.1	30.05	37.77	0.00190795	0.014991	0.104937
		GO:0006986	response to unfolded protein	22	2	PF3D7_0816500,PF3D7_0818900,	9.1	24.59	30.19	0.0028555	0.0196316	0.157053
		GO:0035966	response to topologically incorrect protein	29	2	PF3D7_0816500,PF3D7_0818900,	6.9	18.65	22.33	0.00494247	0.030204	0.271836
		GO:0006457	protein folding	103	3	PF3D7_0113700,PF3D7_0816500,PF3D7_0818900,	2.9	7.88	9.5	0.00595795	0.0327687	0.327687
		GO:0006970	response to osmotic stress	3	1	PF3D7_0816500,	33.3	90.15	142.59	0.0110541	0.0462911	0.607978
		GO:0042542	response to hydrogen peroxide	3	1	PF3D7_0816500,	33.3	90.15	142.59	0.0110541	0.0462911	0.607978
		GO:0009651	response to salt stress	3	1	PF3D7_0816500,	33.3	90.15	142.59	0.0110541	0.0462911	0.607978
		GO:0044403	biological process involved in symbiotic interaction	397	5	PF3D7_0102600,PF3D7_0113700,PF3D7_0304000,PF3D7_0426000,PF3D7_1400700,	1.3	3.41	4.37	0.0123673	0.0462911	0.680204
		GO:0044419	biological process involved in interspecies interaction between organisms	399	5	PF3D7_0102600,PF3D7_0113700,PF3D7_0304000,PF3D7_0426000,PF3D7_1400700,	1.3	3.39	4.35	0.0126249	0.0462911	0.694367
		GO:0000302	response to reactive oxygen species	7	1	PF3D7_0816500,	14.3	38.63	47.49	0.0256136	0.0880467	1
		GO:0010035	response to inorganic substance	9	1	PF3D7_0816500,	11.1	30.05	35.6	0.0328171	0.094997	1
		GO:0042026	protein refolding	9	1	PF3D7_0818900,	11.1	30.05	35.6	0.0328171	0.094997	1
		GO:0034620	cellular response to unfolded protein	9	1	PF3D7_0818900,	11.1	30.05	35.6	0.0328171	0.094997	1
		GO:0051259	protein complex oligomerization	10	1	PF3D7_0816500,	10	27.04	31.64	0.0364	0.0985933	1
		GO:0044003	modulation by symbiont of host process	205	3	PF3D7_0102600,PF3D7_0426000,PF3D7_1400700,	1.5	3.96	4.6	0.0376447	0.0985933	1
		GO:0051701	biological process involved in interaction with host	382	4	PF3D7_0102600,PF3D7_0304000,PF3D7_0426000,PF3D7_1400700,	1	2.83	3.38	0.0473392	0.118348	1
Molecular function	Downregulated	GO:0051082	unfolded protein binding	65	3	PF3D7_0113700,PF3D7_0816500,PF3D7_0818900,	4.6	12.48	15.45	0.0016069	0.0690969	0.0690969
		GO:0015485	cholesterol binding	1	1	PF3D7_0113700,	100	270.44	inf	0.00369762	0.0792214	0.158998
		GO:0005496	steroid binding	2	1	PF3D7_0113700,	50	135.22	285.24	0.00738232	0.0792214	0.31744
		GO:0032934	sterol binding	2	1	PF3D7_0113700,	50	135.22	285.24	0.00738232	0.0792214	0.31744
		GO:0043621	protein self-association	3	1	PF3D7_0816500,	33.3	90.15	142.59	0.0110541	0.0792214	0.475328
		GO:0043178	alcohol binding	3	1	PF3D7_0113700,	33.3	90.15	142.59	0.0110541	0.0792214	0.475328
		GO:0032266	phosphatidylinositol-3-phosphate binding	5	1	PF3D7_0818900,	20	54.09	71.26	0.0183594	0.105077	0.789452
		GO:0044183	protein folding chaperone	6	1	PF3D7_0818900,	16.7	45.07	57	0.0219928	0.105077	0.945691
		GO:1901981	phosphatidylinositol phosphate binding	6	1	PF3D7_0818900,	16.7	45.07	57	0.0219928	0.105077	0.945691
		GO:0051787	misfolded protein binding	8	1	PF3D7_0818900,	12.5	33.81	40.7	0.0292217	0.125653	1
		GO:0035091	phosphatidylinositol binding	10	1	PF3D7_0818900,	10	27.04	31.64	0.0364	0.142291	1
Cellular component	Downregulated	GO:0018995	host cellular component	713	9	PF3D7_0102600,PF3D7_0113700,PF3D7_0202200,PF3D7_0426000,PF3D7_0935600,PF3D7_1201100,PF3D7_1372000,PF3D7_1400700,PF3D7_1401000,	1.3	3.41	5.89	0.000413872	0.00869131	0.0173826
		GO:0043657	host cell	713	9	PF3D7_0102600,PF3D7_0113700,PF3D7_0202200,PF3D7_0426000,PF3D7_0935600,PF3D7_1201100,PF3D7_1372000,PF3D7_1400700,PF3D7_1401000,	1.3	3.41	5.89	0.000413872	0.00869131	0.0173826
		GO:0030430	host cell cytoplasm	540	7	PF3D7_0102600,PF3D7_0113700,PF3D7_0202200,PF3D7_0426000,PF3D7_0935600,PF3D7_1201100,PF3D7_1400700,	1.3	3.51	5.15	0.00211443	0.0174896	0.0888062
		GO:0033646	host intracellular part	549	7	PF3D7_0102600,PF3D7_0113700,PF3D7_0202200,PF3D7_0426000,PF3D7_0935600,PF3D7_1201100,PF3D7_1400700,	1.3	3.45	5.06	0.00232982	0.0174896	0.0978523
		GO:0043656	host intracellular region	550	7	PF3D7_0102600,PF3D7_0113700,PF3D7_0202200,PF3D7_0426000,PF3D7_0935600,PF3D7_1201100,PF3D7_1400700,	1.3	3.44	5.05	0.00235478	0.0174896	0.0989008
		GO:0005575	cellular component	723	8	PF3D7_0202200,PF3D7_0529400,PF3D7_1201100,PF3D7_1212400,PF3D7_1350600,PF3D7_1367800,PF3D7_1400700,PF3D7_1401000,	1.1	2.99	4.63	0.00249851	0.0174896	0.104937
		GO:0033643	host cell part	630	7	PF3D7_0102600,PF3D7_0113700,PF3D7_0202200,PF3D7_0426000,PF3D7_0935600,PF3D7_1201100,PF3D7_1400700,	1.1	3	4.32	0.00514908	0.0287753	0.216262
		GO:0016020	membrane	637	7	PF3D7_0529400,PF3D7_1201100,PF3D7_1212400,PF3D7_1350600,PF3D7_1367800,PF3D7_1400700,PF3D7_1401000,	1.1	2.97	4.26	0.00548102	0.0287753	0.230203
		GO:0033655	host cell cytoplasm part	524	6	PF3D7_0102600,PF3D7_0113700,PF3D7_0202200,PF3D7_0426000,PF3D7_0935600,PF3D7_1400700,	1.1	3.1	4.18	0.00904201	0.0388128	0.379765
		GO:0020036	Maurer's cleft	370	5	PF3D7_0102600,PF3D7_0113700,PF3D7_0202200,PF3D7_0935600,PF3D7_1400700,	1.4	3.65	4.73	0.00924114	0.0388128	0.388128
		GO:0070258	inner membrane pellicle complex	63	2	PF3D7_0304000,PF3D7_0816500,	3.2	8.59	9.81	0.0220747	0.0819283	0.927139
		GO:0020039	pellicle	65	2	PF3D7_0304000,PF3D7_0816500,	3.1	8.32	9.5	0.0234081	0.0819283	0.983139
