# Supplementary material for: Transcriptome-module phenotype association study implicates extracellular vesicles biogenesis in Plasmodium falciparum artemisinin resistance
Source: Front Cell Infect Microbiol. 2022 Aug 19;12:886728. doi: 10.3389/fcimb.2022.886728 (PMC9437462; doi:10.3389/fcimb.2022.886728)
Supplement: Supplementary file 1 [file DataSheet_1.zip › Supplementary_files/Supplementary_Table_15.xlsx]

## Sheet: Supplementary Table 15
Supplementary Table 15 | List of differentially expressed genes (up- and down-regulated) between the conditions C580R_untreated compared with C580R_DHA treated
Gene_ID	source_id	Input.Order	Organism	Genomic.Location..Gene.	Product.Description	Gene.Type	differentially expressed
PF3D7_0100100	PF3D7_0100100.1	18	Plasmodium falciparum 3D7	Pf3D7_01_v3:29,510..37,126(+)	erythrocyte membrane protein 1, PfEMP1	protein coding gene	UP
PF3D7_0100500	PF3D7_0100500.1	404	Plasmodium falciparum 3D7	Pf3D7_01_v3:53,169..53,280(-)	erythrocyte membrane protein 1 (PfEMP1), exon 1, pseudogene	pseudogene	UP
PF3D7_0102100	PF3D7_0102100.1	405	Plasmodium falciparum 3D7	Pf3D7_01_v3:95,050..95,899(+)	stevor, pseudogene	pseudogene	UP
PF3D7_0102200	PF3D7_0102200.1	24	Plasmodium falciparum 3D7	Pf3D7_01_v3:97,590..103,615(+)	ring-infected erythrocyte surface antigen	protein coding gene	DOWN
PF3D7_0102500	PF3D7_0102500.1	25	Plasmodium falciparum 3D7	Pf3D7_01_v3:109,005..117,516(-)	erythrocyte binding antigen-181	protein coding gene	DOWN
PF3D7_0102700	PF3D7_0102700.1	26	Plasmodium falciparum 3D7	Pf3D7_01_v3:124,394..126,213(+)	merozoite-associated tryptophan-rich antigen	protein coding gene	DOWN
PF3D7_0104100	PF3D7_0104100.1	27	Plasmodium falciparum 3D7	Pf3D7_01_v3:177,187..181,825(+)	protein E140, putative	protein coding gene	DOWN
PF3D7_0104200	PF3D7_0104200.1	28	Plasmodium falciparum 3D7	Pf3D7_01_v3:182,205..184,820(-)	StAR-related lipid transfer protein	protein coding gene	DOWN
PF3D7_0104700	PF3D7_0104700.1	29	Plasmodium falciparum 3D7	Pf3D7_01_v3:210,870..213,005(+)	major facilitator superfamily-related transporter, putative	protein coding gene	UP
PF3D7_0104800	PF3D7_0104800.1	30	Plasmodium falciparum 3D7	Pf3D7_01_v3:215,143..217,616(+)	novel putative transporter 1, putative	protein coding gene	DOWN
PF3D7_0105300	PF3D7_0105300.1	31	Plasmodium falciparum 3D7	Pf3D7_01_v3:224,638..226,017(-)	cyclase-associated protein	protein coding gene	DOWN
PF3D7_0107200	PF3D7_0107200.1	196	Plasmodium falciparum 3D7	Pf3D7_01_v3:297,189..299,513(+)	CCR4 domain-containing protein 3, putative	protein coding gene	DOWN
PF3D7_0108500	PF3D7_0108500.1	32	Plasmodium falciparum 3D7	Pf3D7_01_v3:347,246..350,568(+)	ELM2 domain-containing protein, putative	protein coding gene	DOWN
PF3D7_0109000	PF3D7_0109000.1	33	Plasmodium falciparum 3D7	Pf3D7_01_v3:362,217..365,209(+)	photosensitized INA-labeled protein PHIL1	protein coding gene	DOWN
PF3D7_0111900	PF3D7_0111900.1	34	Plasmodium falciparum 3D7	Pf3D7_01_v3:449,966..450,646(-)	mitochondrial distribution and morphology protein, putative	protein coding gene	DOWN
PF3D7_0114200	PF3D7_0114200.1	20	Plasmodium falciparum 3D7	Pf3D7_01_v3:550,576..551,713(-)	exported protein family 3	protein coding gene	UP
PF3D7_0114600	PF3D7_0114600.1	406	Plasmodium falciparum 3D7	Pf3D7_01_v3:560,474..561,534(-)	stevor, pseudogene	pseudogene	UP
PF3D7_0114700	PF3D7_0114700.1	21	Plasmodium falciparum 3D7	Pf3D7_01_v3:563,703..564,842(-)	rifin	protein coding gene	UP
PF3D7_0115000	PF3D7_0115000.1	22	Plasmodium falciparum 3D7	Pf3D7_01_v3:577,704..583,789(+)	surface-associated interspersed protein 1.3 (SURFIN 1.3)	protein coding gene	UP
PF3D7_0115700	PF3D7_0115700.1	23	Plasmodium falciparum 3D7	Pf3D7_01_v3:607,390..614,893(-)	erythrocyte membrane protein 1, PfEMP1	protein coding gene	UP
PF3D7_0202100	PF3D7_0202100.1	231	Plasmodium falciparum 3D7	Pf3D7_02_v3:108,217..111,658(-)	liver stage associated protein 2	protein coding gene	DOWN
PF3D7_0202200	PF3D7_0202200.1	232	Plasmodium falciparum 3D7	Pf3D7_02_v3:111,818..115,064(-)	EMP1-trafficking protein	protein coding gene	DOWN
PF3D7_0202500	PF3D7_0202500.1	233	Plasmodium falciparum 3D7	Pf3D7_02_v3:127,203..129,089(+)	early transcribed membrane protein 2	protein coding gene	DOWN
PF3D7_0204200	PF3D7_0204200.1	234	Plasmodium falciparum 3D7	Pf3D7_02_v3:192,755..194,248(+)	translocation protein SEC66, putative	protein coding gene	DOWN
PF3D7_0206200	PF3D7_0206200.1	235	Plasmodium falciparum 3D7	Pf3D7_02_v3:248,880..251,521(+)	pantothenate transporter	protein coding gene	DOWN
PF3D7_0206800	PF3D7_0206800.1	236	Plasmodium falciparum 3D7	Pf3D7_02_v3:271,576..274,917(-)	merozoite surface protein 2	protein coding gene	DOWN
PF3D7_0207000	PF3D7_0207000.1	237	Plasmodium falciparum 3D7	Pf3D7_02_v3:276,725..279,258(-)	merozoite surface protein 4	protein coding gene	DOWN
PF3D7_0207400	PF3D7_0207400.1	238	Plasmodium falciparum 3D7	Pf3D7_02_v3:293,896..297,980(-)	serine repeat antigen 7	protein coding gene	DOWN
PF3D7_0207500	PF3D7_0207500.1	239	Plasmodium falciparum 3D7	Pf3D7_02_v3:298,380..302,820(-)	serine repeat antigen 6	protein coding gene	DOWN
PF3D7_0207600	PF3D7_0207600.1	240	Plasmodium falciparum 3D7	Pf3D7_02_v3:303,409..307,376(-)	serine repeat antigen 5	protein coding gene	DOWN
PF3D7_0207700	PF3D7_0207700.1	241	Plasmodium falciparum 3D7	Pf3D7_02_v3:308,628..312,348(-)	serine repeat antigen 4	protein coding gene	DOWN
PF3D7_0207800	PF3D7_0207800.1	242	Plasmodium falciparum 3D7	Pf3D7_02_v3:312,990..316,944(-)	serine repeat antigen 3	protein coding gene	DOWN
PF3D7_0208900	PF3D7_0208900.1	243	Plasmodium falciparum 3D7	Pf3D7_02_v3:360,828..368,354(+)	6-cysteine protein P230p	protein coding gene	UP
PF3D7_0210600	PF3D7_0210600.1	244	Plasmodium falciparum 3D7	Pf3D7_02_v3:431,716..434,231(-)	protein CERLI1	protein coding gene	DOWN
PF3D7_0212600	PF3D7_0212600.1	245	Plasmodium falciparum 3D7	Pf3D7_02_v3:522,339..524,405(+)	secreted protein with altered thrombospondin repeat domain	protein coding gene	DOWN
PF3D7_0214600	PF3D7_0214600.1	246	Plasmodium falciparum 3D7	Pf3D7_02_v3:593,374..600,035(+)	serine/threonine protein kinase STK2, putative	protein coding gene	DOWN
PF3D7_0214700	PF3D7_0214700.1	247	Plasmodium falciparum 3D7	Pf3D7_02_v3:599,425..601,740(-)	conserved Plasmodium protein, unknown function	protein coding gene	DOWN
PF3D7_0214900	PF3D7_0214900.1	248	Plasmodium falciparum 3D7	Pf3D7_02_v3:609,924..616,306(+)	rhoptry neck protein 6	protein coding gene	DOWN
PF3D7_0217500	PF3D7_0217500.1	249	Plasmodium falciparum 3D7	Pf3D7_02_v3:719,266..723,617(+)	calcium-dependent protein kinase 1	protein coding gene	DOWN
PF3D7_0218100	PF3D7_0218100.1	250	Plasmodium falciparum 3D7	Pf3D7_02_v3:740,884..742,775(+)	conserved protein, unknown function	protein coding gene	DOWN
PF3D7_0220300	PF3D7_0220300.1	251	Plasmodium falciparum 3D7	Pf3D7_02_v3:812,892..815,853(-)	Plasmodium exported protein, unknown function	protein coding gene	DOWN
PF3D7_0220800	PF3D7_0220800.1	252	Plasmodium falciparum 3D7	Pf3D7_02_v3:838,594..844,668(+)	cytoadherence linked asexual protein 2	protein coding gene	DOWN
PF3D7_0300100	PF3D7_0300100.1	10	Plasmodium falciparum 3D7	Pf3D7_03_v3:36,965..44,482(+)	erythrocyte membrane protein 1, PfEMP1	protein coding gene	UP
PF3D7_0300900	PF3D7_0300900.1	11	Plasmodium falciparum 3D7	Pf3D7_03_v3:67,870..68,761(+)	stevor	protein coding gene	UP
PF3D7_0301000	PF3D7_0301000.1	12	Plasmodium falciparum 3D7	Pf3D7_03_v3:69,460..71,919(-)	acyl-CoA synthetase	protein coding gene	UP
PF3D7_0301300	PF3D7_0301300.1	13	Plasmodium falciparum 3D7	Pf3D7_03_v3:81,939..84,290(-)	epoxide hydrolase 1	protein coding gene	DOWN
PF3D7_0302200	PF3D7_0302200.1	2	Plasmodium falciparum 3D7	Pf3D7_03_v3:119,098..124,924(+)	cytoadherence linked asexual protein 3.2	protein coding gene	DOWN
PF3D7_0302300	PF3D7_0302300.1	407	Plasmodium falciparum 3D7	Pf3D7_03_v3:125,687..130,112(-)	erythrocyte membrane protein 1 (PfEMP1), pseudogene	pseudogene	UP
PF3D7_0302500	PF3D7_0302500.1	3	Plasmodium falciparum 3D7	Pf3D7_03_v3:134,486..141,185(+)	cytoadherence linked asexual protein 3.1	protein coding gene	DOWN
PF3D7_0302700	PF3D7_0302700.1	17	Plasmodium falciparum 3D7	Pf3D7_03_v3:146,052..147,270(-)	CDGSH iron-sulfur domain-containing protein, putative	protein coding gene	DOWN
PF3D7_0304000	PF3D7_0304000.1	6	Plasmodium falciparum 3D7	Pf3D7_03_v3:198,542..201,584(-)	inner membrane complex protein 1a, putative	protein coding gene	DOWN
PF3D7_0308300	PF3D7_0308300.1	4	Plasmodium falciparum 3D7	Pf3D7_03_v3:365,177..366,948(-)	PhIL1-interacting candidate PIC4	protein coding gene	DOWN
PF3D7_0308700	PF3D7_0308700.1	5	Plasmodium falciparum 3D7	Pf3D7_03_v3:375,388..377,772(+)	conserved protein, unknown function	protein coding gene	DOWN
PF3D7_0313500	PF3D7_0313500.1	1	Plasmodium falciparum 3D7	Pf3D7_03_v3:548,576..551,854(+)	Ras-like G protein	protein coding gene	UP
PF3D7_0318700	PF3D7_0318700.1	19	Plasmodium falciparum 3D7	Pf3D7_03_v3:788,145..789,211(+)	conserved Plasmodium protein, unknown function	protein coding gene	DOWN
PF3D7_0320900	PF3D7_0320900.1	9	Plasmodium falciparum 3D7	Pf3D7_03_v3:874,313..876,685(+)	histone H2A.Z	protein coding gene	DOWN
PF3D7_0321400	PF3D7_0321400.1	226	Plasmodium falciparum 3D7	Pf3D7_03_v3:894,149..896,220(+)	pseudo protein kinase 1, putative	protein coding gene	DOWN
PF3D7_0324800	PF3D7_0324800.1	7	Plasmodium falciparum 3D7	Pf3D7_03_v3:1,027,571..1,028,929(+)	rifin	protein coding gene	UP
PF3D7_0324900	PF3D7_0324900.1	8	Plasmodium falciparum 3D7	Pf3D7_03_v3:1,030,822..1,038,254(-)	erythrocyte membrane protein 1, PfEMP1	protein coding gene	UP
PF3D7_0400100	PF3D7_0400100.1	35	Plasmodium falciparum 3D7	Pf3D7_04_v3:28,706..37,677(+)	erythrocyte membrane protein 1, PfEMP1	protein coding gene	UP
PF3D7_0400400	PF3D7_0400400.1	36	Plasmodium falciparum 3D7	Pf3D7_04_v3:45,555..56,860(-)	erythrocyte membrane protein 1, PfEMP1	protein coding gene	UP
PF3D7_0401800	PF3D7_0401800.1	37	Plasmodium falciparum 3D7	Pf3D7_04_v3:103,078..106,145(-)	Plasmodium exported protein (PHISTb), unknown function	protein coding gene	DOWN
PF3D7_0402100	PF3D7_0402100.1	38	Plasmodium falciparum 3D7	Pf3D7_04_v3:123,068..125,848(-)	Plasmodium exported protein (PHISTb), unknown function	protein coding gene	DOWN
PF3D7_0402600	PF3D7_0402600.1	39	Plasmodium falciparum 3D7	Pf3D7_04_v3:159,279..160,314(-)	stevor	protein coding gene	UP
PF3D7_0402800	PF3D7_0402800.1	408	Plasmodium falciparum 3D7	Pf3D7_04_v3:167,245..171,985(+)	erythrocyte membrane protein 1 (PfEMP1), pseudogene	pseudogene	UP
PF3D7_0403800	PF3D7_0403800.1	40	Plasmodium falciparum 3D7	Pf3D7_04_v3:209,977..216,599(-)	alpha/beta hydrolase, putative	protein coding gene	DOWN
PF3D7_0404700	PF3D7_0404700.1	41	Plasmodium falciparum 3D7	Pf3D7_04_v3:259,944..263,782(-)	dipeptidyl aminopeptidase 3	protein coding gene	DOWN
PF3D7_0404800	PF3D7_0404800.1	42	Plasmodium falciparum 3D7	Pf3D7_04_v3:264,062..266,503(-)	sporozoite-specific protein S10, putative	protein coding gene	DOWN
PF3D7_0404900	PF3D7_0404900.1	43	Plasmodium falciparum 3D7	Pf3D7_04_v3:266,566..268,913(-)	6-cysteine protein P41	protein coding gene	DOWN
PF3D7_0405200	PF3D7_0405200.1	44	Plasmodium falciparum 3D7	Pf3D7_04_v3:277,684..281,983(+)	protein CERLI2	protein coding gene	DOWN
PF3D7_0405300	PF3D7_0405300.1	45	Plasmodium falciparum 3D7	Pf3D7_04_v3:282,403..288,297(-)	liver specific protein 2, putative	protein coding gene	UP
PF3D7_0405900	PF3D7_0405900.1	46	Plasmodium falciparum 3D7	Pf3D7_04_v3:315,974..319,564(-)	apical sushi protein	protein coding gene	DOWN
PF3D7_0408000	PF3D7_0408000.1	14	Plasmodium falciparum 3D7	Pf3D7_04_v3:394,047..394,714(-)	conserved Plasmodium protein, unknown function	protein coding gene	DOWN
PF3D7_0411100	PF3D7_0411100.1	15	Plasmodium falciparum 3D7	Pf3D7_04_v3:504,413..505,095(-)	mediator of RNA polymerase II transcription subunit 8, putative	protein coding gene	UP
PF3D7_0412400	PF3D7_0412400.1	16	Plasmodium falciparum 3D7	Pf3D7_04_v3:545,623..554,633(-)	erythrocyte membrane protein 1, PfEMP1	protein coding gene	UP
PF3D7_0413200	PF3D7_0413200.1	47	Plasmodium falciparum 3D7	Pf3D7_04_v3:603,166..604,456(-)	rifin	protein coding gene	UP
PF3D7_0413400	PF3D7_0413400.1	409	Plasmodium falciparum 3D7	Pf3D7_04_v3:612,798..614,069(+)	erythrocyte membrane protein 1 (PfEMP1), exon 1, pseudogene	pseudogene	UP
PF3D7_0414800	PF3D7_0414800.1	197	Plasmodium falciparum 3D7	Pf3D7_04_v3:663,115..664,901(-)	conserved Plasmodium protein, unknown function	protein coding gene	DOWN
PF3D7_0414900	PF3D7_0414900.1	198	Plasmodium falciparum 3D7	Pf3D7_04_v3:665,765..668,508(+)	armadillo-domain containing rhoptry protein	protein coding gene	DOWN
PF3D7_0418600	PF3D7_0418600.1	48	Plasmodium falciparum 3D7	Pf3D7_04_v3:833,620..840,678(+)	regulator of chromosome condensation, putative	protein coding gene	DOWN
PF3D7_0418800	PF3D7_0418800.1	199	Plasmodium falciparum 3D7	Pf3D7_04_v3:843,562..845,169(+)	MOLO1 domain-containing protein, putative	protein coding gene	UP
PF3D7_0419700	PF3D7_0419700.1	49	Plasmodium falciparum 3D7	Pf3D7_04_v3:872,600..875,321(+)	apical merozoite protein	protein coding gene	DOWN
PF3D7_0420200	PF3D7_0420200.1	50	Plasmodium falciparum 3D7	Pf3D7_04_v3:909,409..912,119(+)	holo-[acyl-carrier-protein] synthase, putative	protein coding gene	UP
PF3D7_0420700	PF3D7_0420700.1	51	Plasmodium falciparum 3D7	Pf3D7_04_v3:935,031..941,875(-)	erythrocyte membrane protein 1, PfEMP1	protein coding gene	UP
PF3D7_0421100	PF3D7_0421100.1	52	Plasmodium falciparum 3D7	Pf3D7_04_v3:958,067..965,611(-)	erythrocyte membrane protein 1, PfEMP1	protein coding gene	UP
PF3D7_0421600	PF3D7_0421600.1	410	Plasmodium falciparum 3D7	Pf3D7_04_v3:986,135..987,447(+)	erythrocyte membrane protein 1 (PfEMP1)-like pseudogene	pseudogene	UP
PF3D7_0423400	PF3D7_0423400.1	53	Plasmodium falciparum 3D7	Pf3D7_04_v3:1,055,314..1,056,674(+)	apical asparagine-rich protein AARP	protein coding gene	DOWN
PF3D7_0423900	PF3D7_0423900.1	54	Plasmodium falciparum 3D7	Pf3D7_04_v3:1,077,575..1,078,515(-)	probable protein, unknown function	protein coding gene	DOWN
PF3D7_0424100	PF3D7_0424100.1	55	Plasmodium falciparum 3D7	Pf3D7_04_v3:1,082,005..1,084,464(-)	reticulocyte binding protein homologue 5	protein coding gene	DOWN
PF3D7_0424300	PF3D7_0424300.1	411	Plasmodium falciparum 3D7	Pf3D7_04_v3:1,093,138..1,097,835(+)	erythrocyte binding antigen-165, pseudogene	pseudogene	UP
PF3D7_0424400	PF3D7_0424400.1	56	Plasmodium falciparum 3D7	Pf3D7_04_v3:1,099,303..1,107,445(+)	surface-associated interspersed protein 4.2 (SURFIN 4.2)	protein coding gene	UP
PF3D7_0425000	PF3D7_0425000.1	412	Plasmodium falciparum 3D7	Pf3D7_04_v3:1,129,660..1,130,893(-)	Plasmodium exported protein, unknown function, pseudogene	pseudogene	UP
PF3D7_0425800	PF3D7_0425800.1	57	Plasmodium falciparum 3D7	Pf3D7_04_v3:1,156,423..1,167,821(+)	erythrocyte membrane protein 1, PfEMP1	protein coding gene	UP
PF3D7_0500900	PF3D7_0500900.1	100	Plasmodium falciparum 3D7	Pf3D7_05_v3:50,081..52,576(-)	serine/threonine protein kinase, FIKK family	protein coding gene	DOWN
PF3D7_0501300	PF3D7_0501300.1	101	Plasmodium falciparum 3D7	Pf3D7_05_v3:67,224..70,944(+)	skeleton-binding protein 1	protein coding gene	DOWN
PF3D7_0501400	PF3D7_0501400.1	102	Plasmodium falciparum 3D7	Pf3D7_05_v3:73,163..80,813(+)	interspersed repeat antigen	protein coding gene	DOWN
PF3D7_0501500	PF3D7_0501500.1	103	Plasmodium falciparum 3D7	Pf3D7_05_v3:80,570..82,763(-)	rhoptry-associated protein 3	protein coding gene	DOWN
PF3D7_0501600	PF3D7_0501600.1	104	Plasmodium falciparum 3D7	Pf3D7_05_v3:83,760..85,512(-)	rhoptry-associated protein 2	protein coding gene	DOWN
PF3D7_0503400	PF3D7_0503400.1	105	Plasmodium falciparum 3D7	Pf3D7_05_v3:139,481..142,206(+)	actin-depolymerizing factor 1	protein coding gene	DOWN
PF3D7_0503600	PF3D7_0503600.1	106	Plasmodium falciparum 3D7	Pf3D7_05_v3:146,352..150,733(-)	myosin B	protein coding gene	DOWN
PF3D7_0506900	PF3D7_0506900.1	107	Plasmodium falciparum 3D7	Pf3D7_05_v3:288,024..291,540(-)	rhomboid protease ROM4	protein coding gene	DOWN
PF3D7_0507200	PF3D7_0507200.1	108	Plasmodium falciparum 3D7	Pf3D7_05_v3:298,070..301,000(-)	subtilisin-like protease 3	protein coding gene	DOWN
PF3D7_0507400	PF3D7_0507400.1	200	Plasmodium falciparum 3D7	Pf3D7_05_v3:305,282..306,963(-)	subtilisin propeptide-like protein	protein coding gene	DOWN
PF3D7_0507500	PF3D7_0507500.1	109	Plasmodium falciparum 3D7	Pf3D7_05_v3:307,090..310,120(-)	subtilisin-like protease 1	protein coding gene	DOWN
PF3D7_0510300	PF3D7_0510300.1	110	Plasmodium falciparum 3D7	Pf3D7_05_v3:440,724..442,007(-)	stripes inner membrane complex protein, putative	protein coding gene	UP
PF3D7_0511600	PF3D7_0511600.1	111	Plasmodium falciparum 3D7	Pf3D7_05_v3:517,088..518,520(-)	apical rhoptry neck protein	protein coding gene	DOWN
PF3D7_0513000	PF3D7_0513000.1	112	Plasmodium falciparum 3D7	Pf3D7_05_v3:555,264..556,651(+)	conserved protein, unknown function	protein coding gene	UP
PF3D7_0515700	PF3D7_0515700.1	113	Plasmodium falciparum 3D7	Pf3D7_05_v3:653,317..656,149(-)	glideosome-associated protein 40, putative	protein coding gene	DOWN
PF3D7_0518800	PF3D7_0518800.1	201	Plasmodium falciparum 3D7	Pf3D7_05_v3:783,638..784,991(-)	secreted ookinete protein, putative	protein coding gene	UP
PF3D7_0525800	PF3D7_0525800.1	114	Plasmodium falciparum 3D7	Pf3D7_05_v3:1,071,094..1,072,988(+)	inner membrane complex protein 1g, putative	protein coding gene	DOWN
PF3D7_0528300	PF3D7_0528300.1	115	Plasmodium falciparum 3D7	Pf3D7_05_v3:1,166,047..1,169,378(-)	conserved protein, unknown function	protein coding gene	DOWN
PF3D7_0528400	PF3D7_0528400.1	116	Plasmodium falciparum 3D7	Pf3D7_05_v3:1,170,170..1,174,394(+)	palmitoyltransferase DHHC7	protein coding gene	DOWN
PF3D7_0600200	PF3D7_0600200.1	189	Plasmodium falciparum 3D7	Pf3D7_06_v3:3,503..12,835(+)	erythrocyte membrane protein 1, PfEMP1	protein coding gene	UP
PF3D7_0604100	PF3D7_0604100.1	190	Plasmodium falciparum 3D7	Pf3D7_06_v3:170,776..178,985(-)	AP2 domain transcription factor	protein coding gene	DOWN
PF3D7_0604800	PF3D7_0604800.1	191	Plasmodium falciparum 3D7	Pf3D7_06_v3:206,807..211,802(-)	RAP protein, putative	protein coding gene	UP
PF3D7_0612700	PF3D7_0612700.1	192	Plasmodium falciparum 3D7	Pf3D7_06_v3:525,736..527,850(-)	6-cysteine protein P12	protein coding gene	DOWN
PF3D7_0613300	PF3D7_0613300.1	193	Plasmodium falciparum 3D7	Pf3D7_06_v3:539,725..545,452(-)	rhoptry protein ROP14	protein coding gene	DOWN
PF3D7_0613800	PF3D7_0613800.1	194	Plasmodium falciparum 3D7	Pf3D7_06_v3:565,925..579,231(+)	AP2 domain transcription factor, putative	protein coding gene	DOWN
PF3D7_0613900	PF3D7_0613900.1	195	Plasmodium falciparum 3D7	Pf3D7_06_v3:579,250..586,589(-)	myosin E, putative	protein coding gene	DOWN
PF3D7_0617300	PF3D7_0617300.1	177	Plasmodium falciparum 3D7	Pf3D7_06_v3:720,336..721,721(+)	RNA-binding protein, putative	protein coding gene	DOWN
PF3D7_0617400	PF3D7_0617400.1	178	Plasmodium falciparum 3D7	Pf3D7_06_v3:722,377..731,499(-)	erythrocyte membrane protein 1, PfEMP1	protein coding gene	UP
PF3D7_0617800	PF3D7_0617800.1	179	Plasmodium falciparum 3D7	Pf3D7_06_v3:747,329..749,285(-)	histone H2A	protein coding gene	DOWN
PF3D7_0618000	PF3D7_0618000.1	180	Plasmodium falciparum 3D7	Pf3D7_06_v3:757,278..761,654(+)	conserved Plasmodium membrane protein, unknown function	protein coding gene	DOWN
PF3D7_0618400	PF3D7_0618400.1	181	Plasmodium falciparum 3D7	Pf3D7_06_v3:770,147..772,506(-)	LMBR1 domain-containing protein, putative	protein coding gene	UP
PF3D7_0620400	PF3D7_0620400.1	182	Plasmodium falciparum 3D7	Pf3D7_06_v3:851,162..853,200(-)	merozoite surface protein 10	protein coding gene	DOWN
PF3D7_0625900	PF3D7_0625900.1	183	Plasmodium falciparum 3D7	Pf3D7_06_v3:1,046,986..1,048,052(+)	conserved Plasmodium protein, unknown function	protein coding gene	UP
PF3D7_0628100	PF3D7_0628100.1	184	Plasmodium falciparum 3D7	Pf3D7_06_v3:1,122,322..1,154,481(-)	HECT domain-containing protein 1, putative	protein coding gene	DOWN
PF3D7_0628300	PF3D7_0628300.1	185	Plasmodium falciparum 3D7	Pf3D7_06_v3:1,169,270..1,174,371(-)	choline/ethanolaminephosphotransferase, putative	protein coding gene	DOWN
PF3D7_0631800	PF3D7_0631800.1	186	Plasmodium falciparum 3D7	Pf3D7_06_v3:1,329,771..1,330,963(+)	rifin	protein coding gene	UP
PF3D7_0632500	PF3D7_0632500.1	187	Plasmodium falciparum 3D7	Pf3D7_06_v3:1,353,946..1,366,430(-)	erythrocyte membrane protein 1, PfEMP1	protein coding gene	UP
PF3D7_0632800	PF3D7_0632800.1	188	Plasmodium falciparum 3D7	Pf3D7_06_v3:1,374,797..1,382,627(-)	erythrocyte membrane protein 1, PfEMP1	protein coding gene	UP
PF3D7_0702000	PF3D7_0702000.1	202	Plasmodium falciparum 3D7	Pf3D7_07_v3:83,838..86,436(+)	Plasmodium exported protein (hyp12), unknown function	protein coding gene	DOWN
PF3D7_0702100	PF3D7_0702100.1	413	Plasmodium falciparum 3D7	Pf3D7_07_v3:88,685..90,886(+)	Plasmodium exported protein (PHISTb), unknown function, pseudogene	pseudogene	DOWN
PF3D7_0702200	PF3D7_0702200.1	58	Plasmodium falciparum 3D7	Pf3D7_07_v3:91,731..95,602(-)	lysophospholipase LPL20	protein coding gene	DOWN
PF3D7_0703600	PF3D7_0703600.1	203	Plasmodium falciparum 3D7	Pf3D7_07_v3:143,601..146,565(+)	conserved protein, unknown function	protein coding gene	DOWN
PF3D7_0706300	PF3D7_0706300.1	204	Plasmodium falciparum 3D7	Pf3D7_07_v3:305,264..306,466(+)	conserved Plasmodium protein, unknown function	protein coding gene	DOWN
PF3D7_0707300	PF3D7_0707300.1	205	Plasmodium falciparum 3D7	Pf3D7_07_v3:337,720..343,059(+)	rhoptry-associated membrane antigen	protein coding gene	DOWN
PF3D7_0711700	PF3D7_0711700.1	59	Plasmodium falciparum 3D7	Pf3D7_07_v3:511,950..519,425(-)	erythrocyte membrane protein 1, PfEMP1	protein coding gene	UP
PF3D7_0712000	PF3D7_0712000.1	60	Plasmodium falciparum 3D7	Pf3D7_07_v3:527,338..535,131(-)	erythrocyte membrane protein 1, PfEMP1	protein coding gene	UP
PF3D7_0712300	PF3D7_0712300.1	61	Plasmodium falciparum 3D7	Pf3D7_07_v3:542,906..550,520(-)	erythrocyte membrane protein 1, PfEMP1	protein coding gene	UP
PF3D7_0712400	PF3D7_0712400.1	62	Plasmodium falciparum 3D7	Pf3D7_07_v3:552,158..559,078(-)	erythrocyte membrane protein 1, PfEMP1	protein coding gene	UP
PF3D7_0712500	PF3D7_0712500.1	414	Plasmodium falciparum 3D7	Pf3D7_07_v3:562,906..564,160(-)	rifin, pseudogene	pseudogene	UP
PF3D7_0712600	PF3D7_0712600.1	63	Plasmodium falciparum 3D7	Pf3D7_07_v3:566,726..574,308(-)	erythrocyte membrane protein 1, PfEMP1	protein coding gene	UP
PF3D7_0712800	PF3D7_0712800.1	64	Plasmodium falciparum 3D7	Pf3D7_07_v3:581,386..588,923(-)	erythrocyte membrane protein 1, PfEMP1	protein coding gene	UP
PF3D7_0712900	PF3D7_0712900.1	65	Plasmodium falciparum 3D7	Pf3D7_07_v3:590,326..597,733(-)	erythrocyte membrane protein 1, PfEMP1	protein coding gene	UP
PF3D7_0713000	PF3D7_0713000.1	66	Plasmodium falciparum 3D7	Pf3D7_07_v3:602,141..603,381(+)	rifin	protein coding gene	UP
PF3D7_0713800	PF3D7_0713800.1	67	Plasmodium falciparum 3D7	Pf3D7_07_v3:623,870..625,625(-)	negative elongation factor A, putative	protein coding gene	DOWN
PF3D7_0714000	PF3D7_0714000.1	68	Plasmodium falciparum 3D7	Pf3D7_07_v3:642,200..643,997(-)	histone H2B variant	protein coding gene	DOWN
PF3D7_0715700	PF3D7_0715700.1	69	Plasmodium falciparum 3D7	Pf3D7_07_v3:694,095..695,200(+)	conserved protein, unknown function	protein coding gene	UP
PF3D7_0722200	PF3D7_0722200.1	70	Plasmodium falciparum 3D7	Pf3D7_07_v3:946,077..949,317(+)	rhoptry-associated leucine zipper-like protein 1	protein coding gene	DOWN
PF3D7_0723200	PF3D7_0723200.1	71	Plasmodium falciparum 3D7	Pf3D7_07_v3:972,658..974,272(+)	conserved Plasmodium protein, unknown function	protein coding gene	UP
PF3D7_0725400	PF3D7_0725400.1	72	Plasmodium falciparum 3D7	Pf3D7_07_v3:1,078,691..1,080,123(+)	conserved Plasmodium protein, unknown function	protein coding gene	DOWN
PF3D7_0726200	PF3D7_0726200.1	206	Plasmodium falciparum 3D7	Pf3D7_07_v3:1,099,013..1,103,615(+)	serine/threonine protein kinase, FIKK family	protein coding gene	UP
PF3D7_0731500	PF3D7_0731500.1	73	Plasmodium falciparum 3D7	Pf3D7_07_v3:1,357,251..1,363,653(+)	erythrocyte binding antigen-175	protein coding gene	DOWN
PF3D7_0800200	PF3D7_0800200.1	99	Plasmodium falciparum 3D7	Pf3D7_08_v3:29,147..39,682(-)	erythrocyte membrane protein 1, PfEMP1	protein coding gene	UP
PF3D7_0800300	PF3D7_0800300.1	98	Plasmodium falciparum 3D7	Pf3D7_08_v3:40,302..51,425(+)	erythrocyte membrane protein 1, PfEMP1	protein coding gene	UP
PF3D7_0800800	PF3D7_0800800.1	97	Plasmodium falciparum 3D7	Pf3D7_08_v3:79,126..80,766(+)	Plasmodium exported protein (hyp7), unknown function	protein coding gene	DOWN
PF3D7_0802600	PF3D7_0802600.1	207	Plasmodium falciparum 3D7	Pf3D7_08_v3:180,040..188,229(+)	adenylyl cyclase beta	protein coding gene	DOWN
PF3D7_0802800	PF3D7_0802800.1	96	Plasmodium falciparum 3D7	Pf3D7_08_v3:191,422..194,498(+)	serine/threonine protein phosphatase 2B catalytic subunit A	protein coding gene	DOWN
PF3D7_0805200	PF3D7_0805200.1	95	Plasmodium falciparum 3D7	Pf3D7_08_v3:290,626..291,907(+)	gamete release protein, putative	protein coding gene	DOWN
PF3D7_0805600	PF3D7_0805600.1	227	Plasmodium falciparum 3D7	Pf3D7_08_v3:310,797..313,261(+)	phosphatidic acid phosphatase 2	protein coding gene	DOWN
PF3D7_0808200	PF3D7_0808200.1	94	Plasmodium falciparum 3D7	Pf3D7_08_v3:415,549..419,066(-)	plasmepsin X	protein coding gene	DOWN
PF3D7_0808600	PF3D7_0808600.1	93	Plasmodium falciparum 3D7	Pf3D7_08_v3:430,405..439,297(+)	erythrocyte membrane protein 1, PfEMP1	protein coding gene	UP
PF3D7_0808700	PF3D7_0808700.1	92	Plasmodium falciparum 3D7	Pf3D7_08_v3:440,408..448,062(+)	erythrocyte membrane protein 1, PfEMP1	protein coding gene	UP
PF3D7_0809100	PF3D7_0809100.1	91	Plasmodium falciparum 3D7	Pf3D7_08_v3:459,071..467,014(+)	erythrocyte membrane protein 1, PfEMP1	protein coding gene	UP
PF3D7_0816100	PF3D7_0816100.1	90	Plasmodium falciparum 3D7	Pf3D7_08_v3:748,331..750,033(+)	phosphopantothenoylcysteine decarboxylase, putative	protein coding gene	DOWN
PF3D7_0816500	PF3D7_0816500.1	89	Plasmodium falciparum 3D7	Pf3D7_08_v3:760,138..761,031(+)	small heat shock protein HSP20, putative	protein coding gene	DOWN
PF3D7_0817600	PF3D7_0817600.1	88	Plasmodium falciparum 3D7	Pf3D7_08_v3:800,326..804,715(-)	conserved protein, unknown function	protein coding gene	DOWN
PF3D7_0817700	PF3D7_0817700.1	208	Plasmodium falciparum 3D7	Pf3D7_08_v3:804,723..814,055(-)	rhoptry neck protein 5	protein coding gene	DOWN
PF3D7_0817800	PF3D7_0817800.1	87	Plasmodium falciparum 3D7	Pf3D7_08_v3:814,303..815,974(+)	respiratory chain complex 3 associated protein 3	protein coding gene	DOWN
PF3D7_0818100	PF3D7_0818100.1	86	Plasmodium falciparum 3D7	Pf3D7_08_v3:823,912..827,305(+)	zinc finger protein, putative	protein coding gene	DOWN
PF3D7_0818900	PF3D7_0818900.1	85	Plasmodium falciparum 3D7	Pf3D7_08_v3:858,550..862,980(+)	heat shock protein 70	protein coding gene	DOWN
PF3D7_0819200	PF3D7_0819200.1	84	Plasmodium falciparum 3D7	Pf3D7_08_v3:871,410..873,440(+)	perforin-like protein 5	protein coding gene	UP
PF3D7_0819300	PF3D7_0819300.1	209	Plasmodium falciparum 3D7	Pf3D7_08_v3:873,926..877,521(+)	conserved Plasmodium protein, unknown function	protein coding gene	UP
PF3D7_0820200	PF3D7_0820200.1	83	Plasmodium falciparum 3D7	Pf3D7_08_v3:911,627..915,386(-)	phosphatidylglycerophosphate synthase	protein coding gene	DOWN
PF3D7_0821000	PF3D7_0821000.1	82	Plasmodium falciparum 3D7	Pf3D7_08_v3:948,437..951,284(+)	conserved Plasmodium protein, unknown function	protein coding gene	DOWN
PF3D7_0821400	PF3D7_0821400.1	81	Plasmodium falciparum 3D7	Pf3D7_08_v3:964,289..967,130(+)	conserved Plasmodium protein, unknown function	protein coding gene	DOWN
PF3D7_0822900	PF3D7_0822900.1	80	Plasmodium falciparum 3D7	Pf3D7_08_v3:1,006,504..1,011,755(-)	PhIL1-interacting candidate PIC2	protein coding gene	DOWN
PF3D7_0825200	PF3D7_0825200.1	79	Plasmodium falciparum 3D7	Pf3D7_08_v3:1,093,439..1,094,936(+)	translation initiation factor IF-3	protein coding gene	DOWN
PF3D7_0825900	PF3D7_0825900.1	78	Plasmodium falciparum 3D7	Pf3D7_08_v3:1,105,631..1,108,315(+)	conserved Plasmodium protein, unknown function	protein coding gene	UP
PF3D7_0827200	PF3D7_0827200.1	77	Plasmodium falciparum 3D7	Pf3D7_08_v3:1,177,310..1,180,324(+)	conserved Plasmodium protein, unknown function	protein coding gene	UP
PF3D7_0827700	PF3D7_0827700.1	76	Plasmodium falciparum 3D7	Pf3D7_08_v3:1,193,847..1,196,678(-)	magnesium transporter, putative	protein coding gene	UP
PF3D7_0828800	PF3D7_0828800.1	75	Plasmodium falciparum 3D7	Pf3D7_08_v3:1,237,184..1,241,229(-)	GPI-anchored micronemal antigen	protein coding gene	DOWN
PF3D7_0830500	PF3D7_0830500.1	74	Plasmodium falciparum 3D7	Pf3D7_08_v3:1,295,569..1,299,431(-)	sporozoite and liver stage tryptophan-rich protein, putative	protein coding gene	DOWN
PF3D7_0831100	PF3D7_0831100.1	210	Plasmodium falciparum 3D7	Pf3D7_08_v3:1,324,597..1,331,626(+)	surface-associated interspersed protein 8.1 (SURFIN 8.1)	protein coding gene	UP
PF3D7_0831600	PF3D7_0831600.1	228	Plasmodium falciparum 3D7	Pf3D7_08_v3:1,358,188..1,363,639(+)	cytoadherence linked asexual protein 8	protein coding gene	DOWN
PF3D7_0833000	PF3D7_0833000.1	229	Plasmodium falciparum 3D7	Pf3D7_08_v3:1,417,438..1,418,625(+)	rifin	protein coding gene	UP
PF3D7_0833500	PF3D7_0833500.1	230	Plasmodium falciparum 3D7	Pf3D7_08_v3:1,435,794..1,443,449(-)	erythrocyte membrane protein 1, PfEMP1	protein coding gene	UP
PF3D7_0900100	PF3D7_0900100.1	117	Plasmodium falciparum 3D7	Pf3D7_09_v3:20,080..27,885(+)	erythrocyte membrane protein 1, PfEMP1	protein coding gene	UP
PF3D7_0902100	PF3D7_0902100.1	118	Plasmodium falciparum 3D7	Pf3D7_09_v3:93,768..95,820(-)	serine/threonine protein kinase, FIKK family	protein coding gene	DOWN
PF3D7_0903800	PF3D7_0903800.1	119	Plasmodium falciparum 3D7	Pf3D7_09_v3:179,187..183,991(+)	LCCL domain-containing protein	protein coding gene	UP
PF3D7_0905400	PF3D7_0905400.1	120	Plasmodium falciparum 3D7	Pf3D7_09_v3:270,371..275,833(-)	high molecular weight rhoptry protein 3	protein coding gene	DOWN
PF3D7_0905500	PF3D7_0905500.1	121	Plasmodium falciparum 3D7	Pf3D7_09_v3:276,467..279,624(+)	conserved protein, unknown function	protein coding gene	DOWN
PF3D7_0905600	PF3D7_0905600.1	122	Plasmodium falciparum 3D7	Pf3D7_09_v3:280,207..284,102(+)	WD repeat-containing protein 66, putative	protein coding gene	UP
PF3D7_0909000	PF3D7_0909000.1	123	Plasmodium falciparum 3D7	Pf3D7_09_v3:410,326..413,841(-)	conserved Plasmodium protein, unknown function	protein coding gene	UP
PF3D7_0913800	PF3D7_0913800.1	124	Plasmodium falciparum 3D7	Pf3D7_09_v3:592,048..593,728(+)	conserved Plasmodium protein, unknown function	protein coding gene	DOWN
PF3D7_0916300	PF3D7_0916300.1	125	Plasmodium falciparum 3D7	Pf3D7_09_v3:680,231..681,984(-)	conserved Plasmodium protein, unknown function	protein coding gene	DOWN
PF3D7_0917900	PF3D7_0917900.1	126	Plasmodium falciparum 3D7	Pf3D7_09_v3:736,669..741,656(+)	heat shock protein 70	protein coding gene	DOWN
PF3D7_0918000	PF3D7_0918000.1	127	Plasmodium falciparum 3D7	Pf3D7_09_v3:741,677..745,333(-)	glideosome-associated protein 50	protein coding gene	DOWN
PF3D7_0919200	PF3D7_0919200.1	128	Plasmodium falciparum 3D7	Pf3D7_09_v3:788,717..791,151(-)	PPPDE peptidase, putative	protein coding gene	DOWN
PF3D7_0920500	PF3D7_0920500.1	129	Plasmodium falciparum 3D7	Pf3D7_09_v3:840,386..842,993(+)	ADP-ribosylation factor, putative	protein coding gene	DOWN
PF3D7_0921300	PF3D7_0921300.1	130	Plasmodium falciparum 3D7	Pf3D7_09_v3:871,334..873,544(+)	RAP protein, putative	protein coding gene	UP
PF3D7_0922200	PF3D7_0922200.1	131	Plasmodium falciparum 3D7	Pf3D7_09_v3:901,584..905,953(+)	S-adenosylmethionine synthetase	protein coding gene	DOWN
PF3D7_0923300	PF3D7_0923300.1	132	Plasmodium falciparum 3D7	Pf3D7_09_v3:947,033..949,498(+)	perforin-like protein 3	protein coding gene	UP
PF3D7_0925100	PF3D7_0925100.1	133	Plasmodium falciparum 3D7	Pf3D7_09_v3:1,014,478..1,015,518(-)	conserved Plasmodium protein, unknown function	protein coding gene	UP
PF3D7_0925900	PF3D7_0925900.1	134	Plasmodium falciparum 3D7	Pf3D7_09_v3:1,039,462..1,042,118(+)	lipocalin	protein coding gene	DOWN
PF3D7_0927900	PF3D7_0927900.1	135	Plasmodium falciparum 3D7	Pf3D7_09_v3:1,130,507..1,134,907(-)	phosphatidylserine decarboxylase	protein coding gene	DOWN
PF3D7_0928100	PF3D7_0928100.1	136	Plasmodium falciparum 3D7	Pf3D7_09_v3:1,136,403..1,138,628(-)	conserved Plasmodium protein, unknown function	protein coding gene	UP
PF3D7_0929400	PF3D7_0929400.1	211	Plasmodium falciparum 3D7	Pf3D7_09_v3:1,173,579..1,181,380(+)	high molecular weight rhoptry protein 2	protein coding gene	DOWN
PF3D7_0930300	PF3D7_0930300.1	137	Plasmodium falciparum 3D7	Pf3D7_09_v3:1,201,305..1,207,576(+)	merozoite surface protein 1	protein coding gene	DOWN
PF3D7_0931900	PF3D7_0931900.1	212	Plasmodium falciparum 3D7	Pf3D7_09_v3:1,274,656..1,277,085(-)	adenylate kinase-like protein 2	protein coding gene	DOWN
PF3D7_0932100	PF3D7_0932100.1	213	Plasmodium falciparum 3D7	Pf3D7_09_v3:1,278,479..1,284,699(-)	protein MAM3, putative	protein coding gene	DOWN
PF3D7_0932200	PF3D7_0932200.1	138	Plasmodium falciparum 3D7	Pf3D7_09_v3:1,286,481..1,289,644(+)	profilin	protein coding gene	DOWN
PF3D7_0934800	PF3D7_0934800.1	139	Plasmodium falciparum 3D7	Pf3D7_09_v3:1,360,721..1,364,051(+)	cAMP-dependent protein kinase catalytic subunit	protein coding gene	DOWN
PF3D7_0935300	PF3D7_0935300.1	140	Plasmodium falciparum 3D7	Pf3D7_09_v3:1,372,874..1,374,250(+)	phosphatidylinositol N-acetylglucosaminyltransferase subunit P, putative	protein coding gene	DOWN
PF3D7_0935800	PF3D7_0935800.1	141	Plasmodium falciparum 3D7	Pf3D7_09_v3:1,412,562..1,419,940(+)	cytoadherence linked asexual protein 9	protein coding gene	DOWN
PF3D7_0936000	PF3D7_0936000.1	142	Plasmodium falciparum 3D7	Pf3D7_09_v3:1,426,152..1,428,942(-)	ring-exported protein 2	protein coding gene	DOWN
PF3D7_0936500	PF3D7_0936500.1	143	Plasmodium falciparum 3D7	Pf3D7_09_v3:1,443,260..1,445,400(-)	virulence-associated protein 1	protein coding gene	UP
PF3D7_0937200	PF3D7_0937200.1	144	Plasmodium falciparum 3D7	Pf3D7_09_v3:1,471,599..1,473,298(+)	lysophospholipase, putative	protein coding gene	UP
PF3D7_0937300	PF3D7_0937300.1	145	Plasmodium falciparum 3D7	Pf3D7_09_v3:1,474,431..1,475,704(+)	rifin	protein coding gene	UP
PF3D7_0937800	PF3D7_0937800.1	146	Plasmodium falciparum 3D7	Pf3D7_09_v3:1,495,579..1,503,336(-)	erythrocyte membrane protein 1, PfEMP1	protein coding gene	UP
PF3D7_1000100	PF3D7_1000100.1	253	Plasmodium falciparum 3D7	Pf3D7_10_v3:28,490..36,164(+)	erythrocyte membrane protein 1, PfEMP1	protein coding gene	UP
PF3D7_1000500	PF3D7_1000500.1	254	Plasmodium falciparum 3D7	Pf3D7_10_v3:48,052..49,384(-)	rifin	protein coding gene	UP
PF3D7_1001000	PF3D7_1001000.1	255	Plasmodium falciparum 3D7	Pf3D7_10_v3:62,926..64,808(+)	chondroitin sulfate A ligand	protein coding gene	DOWN
PF3D7_1001600	PF3D7_1001600.1	256	Plasmodium falciparum 3D7	Pf3D7_10_v3:85,910..91,177(-)	exported lipase 2	protein coding gene	DOWN
PF3D7_1003600	PF3D7_1003600.1	257	Plasmodium falciparum 3D7	Pf3D7_10_v3:164,213..166,726(+)	inner membrane complex protein 1c, putative	protein coding gene	DOWN
PF3D7_1005200	PF3D7_1005200.1	258	Plasmodium falciparum 3D7	Pf3D7_10_v3:232,315..233,024(-)	conserved Plasmodium protein, unknown function	protein coding gene	UP
PF3D7_1006200	PF3D7_1006200.1	259	Plasmodium falciparum 3D7	Pf3D7_10_v3:261,496..263,974(-)	DNA/RNA-binding protein Alba 3	protein coding gene	DOWN
PF3D7_1006300	PF3D7_1006300.1	260	Plasmodium falciparum 3D7	Pf3D7_10_v3:265,750..266,836(-)	conserved Plasmodium protein, unknown function	protein coding gene	UP
PF3D7_1007300	PF3D7_1007300.1	261	Plasmodium falciparum 3D7	Pf3D7_10_v3:292,725..296,323(+)	RING zinc finger protein, putative	protein coding gene	DOWN
PF3D7_1009100	PF3D7_1009100.1	262	Plasmodium falciparum 3D7	Pf3D7_10_v3:372,519..374,072(+)	conserved Plasmodium membrane protein, unknown function	protein coding gene	UP
PF3D7_1010300	PF3D7_1010300.1	263	Plasmodium falciparum 3D7	Pf3D7_10_v3:412,469..415,659(+)	succinate dehydrogenase subunit 4, putative	protein coding gene	DOWN
PF3D7_1012200	PF3D7_1012200.1	264	Plasmodium falciparum 3D7	Pf3D7_10_v3:470,483..472,274(+)	rhoptry associated adhesin	protein coding gene	DOWN
PF3D7_1012800	PF3D7_1012800.1	265	Plasmodium falciparum 3D7	Pf3D7_10_v3:492,014..496,309(+)	conserved Plasmodium protein, unknown function	protein coding gene	UP
PF3D7_1013800	PF3D7_1013800.1	266	Plasmodium falciparum 3D7	Pf3D7_10_v3:542,175..545,149(+)	conserved Plasmodium protein, unknown function	protein coding gene	DOWN
PF3D7_1014100	PF3D7_1014100.1	267	Plasmodium falciparum 3D7	Pf3D7_10_v3:554,233..560,227(+)	merozoite surface protein MSA180	protein coding gene	DOWN
PF3D7_1017100	PF3D7_1017100.1	268	Plasmodium falciparum 3D7	Pf3D7_10_v3:689,308..692,024(-)	rhoptry neck protein 12	protein coding gene	DOWN
PF3D7_1017500	PF3D7_1017500.1	269	Plasmodium falciparum 3D7	Pf3D7_10_v3:701,258..703,707(+)	myosin essential light chain ELC	protein coding gene	DOWN
PF3D7_1019900	PF3D7_1019900.1	270	Plasmodium falciparum 3D7	Pf3D7_10_v3:808,483..810,465(-)	autophagy-related protein 8	protein coding gene	DOWN
PF3D7_1022700	PF3D7_1022700.1	271	Plasmodium falciparum 3D7	Pf3D7_10_v3:951,189..953,537(-)	phospholipid scramblase	protein coding gene	DOWN
PF3D7_1023000	PF3D7_1023000.1	272	Plasmodium falciparum 3D7	Pf3D7_10_v3:960,653..962,723(-)	conserved Plasmodium protein, unknown function	protein coding gene	DOWN
PF3D7_1023100	PF3D7_1023100.1	273	Plasmodium falciparum 3D7	Pf3D7_10_v3:963,497..980,560(-)	dynein heavy chain, putative	protein coding gene	UP
PF3D7_1023700	PF3D7_1023700.1	274	Plasmodium falciparum 3D7	Pf3D7_10_v3:991,147..993,420(+)	conserved Plasmodium protein, unknown function	protein coding gene	UP
PF3D7_1026600	PF3D7_1026600.1	275	Plasmodium falciparum 3D7	Pf3D7_10_v3:1,113,232..1,119,224(-)	conserved Plasmodium protein, unknown function	protein coding gene	DOWN
PF3D7_1026900	PF3D7_1026900.1	276	Plasmodium falciparum 3D7	Pf3D7_10_v3:1,125,283..1,126,167(+)	biotin--protein ligase 1	protein coding gene	UP
PF3D7_1027300	PF3D7_1027300.1	277	Plasmodium falciparum 3D7	Pf3D7_10_v3:1,139,669..1,144,013(-)	peroxiredoxin	protein coding gene	DOWN
PF3D7_1028600	PF3D7_1028600.1	278	Plasmodium falciparum 3D7	Pf3D7_10_v3:1,176,028..1,177,887(-)	conserved Plasmodium protein, unknown function	protein coding gene	DOWN
PF3D7_1028700	PF3D7_1028700.1	279	Plasmodium falciparum 3D7	Pf3D7_10_v3:1,179,469..1,183,381(+)	merozoite TRAP-like protein	protein coding gene	DOWN
PF3D7_1028900	PF3D7_1028900.1	280	Plasmodium falciparum 3D7	Pf3D7_10_v3:1,184,559..1,186,461(-)	inner membrane complex protein 1m, putative	protein coding gene	DOWN
PF3D7_1029900	PF3D7_1029900.1	281	Plasmodium falciparum 3D7	Pf3D7_10_v3:1,216,830..1,222,661(+)	ORC3 domain-containing protein, putative	protein coding gene	DOWN
PF3D7_1030200	PF3D7_1030200.1	282	Plasmodium falciparum 3D7	Pf3D7_10_v3:1,229,987..1,233,020(-)	claudin-like apicomplexan microneme protein, putative	protein coding gene	DOWN
PF3D7_1035100	PF3D7_1035100.1	283	Plasmodium falciparum 3D7	Pf3D7_10_v3:1,391,390..1,393,405(+)	probable protein, unknown function	protein coding gene	DOWN
PF3D7_1035200	PF3D7_1035200.1	284	Plasmodium falciparum 3D7	Pf3D7_10_v3:1,393,856..1,397,323(+)	S-antigen	protein coding gene	DOWN
PF3D7_1035300	PF3D7_1035300.1	285	Plasmodium falciparum 3D7	Pf3D7_10_v3:1,398,801..1,403,741(+)	glutamate-rich protein GLURP	protein coding gene	DOWN
PF3D7_1035400	PF3D7_1035400.1	286	Plasmodium falciparum 3D7	Pf3D7_10_v3:1,403,807..1,406,234(+)	merozoite surface protein 3	protein coding gene	DOWN
PF3D7_1035500	PF3D7_1035500.1	287	Plasmodium falciparum 3D7	Pf3D7_10_v3:1,406,658..1,409,053(+)	merozoite surface protein 6	protein coding gene	DOWN
PF3D7_1035700	PF3D7_1035700.1	288	Plasmodium falciparum 3D7	Pf3D7_10_v3:1,412,641..1,416,363(+)	duffy binding-like merozoite surface protein	protein coding gene	DOWN
PF3D7_1035900	PF3D7_1035900.1	289	Plasmodium falciparum 3D7	Pf3D7_10_v3:1,423,666..1,425,959(+)	merozoites-associated armadillo repeats protein	protein coding gene	DOWN
PF3D7_1036000	PF3D7_1036000.1	290	Plasmodium falciparum 3D7	Pf3D7_10_v3:1,426,843..1,429,332(+)	merozoite surface protein 11	protein coding gene	DOWN
PF3D7_1036500	PF3D7_1036500.1	291	Plasmodium falciparum 3D7	Pf3D7_10_v3:1,440,686..1,443,875(+)	conserved Plasmodium protein, unknown function	protein coding gene	DOWN
PF3D7_1041300	PF3D7_1041300.1	292	Plasmodium falciparum 3D7	Pf3D7_10_v3:1,642,401..1,649,948(-)	erythrocyte membrane protein 1, PfEMP1	protein coding gene	UP
PF3D7_1100100	PF3D7_1100100.1	293	Plasmodium falciparum 3D7	Pf3D7_11_v3:24,160..31,598(+)	erythrocyte membrane protein 1, PfEMP1	protein coding gene	UP
PF3D7_1100200	PF3D7_1100200.1	294	Plasmodium falciparum 3D7	Pf3D7_11_v3:32,666..42,386(-)	erythrocyte membrane protein 1, PfEMP1	protein coding gene	UP
PF3D7_1102700	PF3D7_1102700.1	295	Plasmodium falciparum 3D7	Pf3D7_11_v3:127,762..130,186(+)	early transcribed membrane protein 11.1	protein coding gene	DOWN
PF3D7_1102800	PF3D7_1102800.1	296	Plasmodium falciparum 3D7	Pf3D7_11_v3:129,265..132,824(-)	early transcribed membrane protein 11.2	protein coding gene	DOWN
PF3D7_1104900	PF3D7_1104900.1	297	Plasmodium falciparum 3D7	Pf3D7_11_v3:212,772..220,288(+)	calcium/calmodulin-dependent protein kinase, putative	protein coding gene	DOWN
PF3D7_1105000	PF3D7_1105000.1	298	Plasmodium falciparum 3D7	Pf3D7_11_v3:219,926..223,878(-)	histone H4	protein coding gene	DOWN
PF3D7_1105100	PF3D7_1105100.1	299	Plasmodium falciparum 3D7	Pf3D7_11_v3:225,227..226,943(+)	histone H2B	protein coding gene	DOWN
PF3D7_1111000	PF3D7_1111000.1	300	Plasmodium falciparum 3D7	Pf3D7_11_v3:434,474..436,923(+)	RNA cytosine C(5)-methyltransferase NSUN2	protein coding gene	UP
PF3D7_1115800	PF3D7_1115800.1	301	Plasmodium falciparum 3D7	Pf3D7_11_v3:595,116..598,541(-)	conserved Plasmodium protein, unknown function	protein coding gene	DOWN
PF3D7_1116000	PF3D7_1116000.1	302	Plasmodium falciparum 3D7	Pf3D7_11_v3:602,440..607,471(-)	rhoptry neck protein 4	protein coding gene	DOWN
PF3D7_1116600	PF3D7_1116600.1	303	Plasmodium falciparum 3D7	Pf3D7_11_v3:626,070..629,940(-)	dolichyl-diphosphooligosaccharide--protein glycosyltransferase subunit STT3, putative	protein coding gene	DOWN
PF3D7_1116800	PF3D7_1116800.1	304	Plasmodium falciparum 3D7	Pf3D7_11_v3:635,806..641,374(-)	heat shock protein 101	protein coding gene	DOWN
PF3D7_1117400	PF3D7_1117400.1	305	Plasmodium falciparum 3D7	Pf3D7_11_v3:663,535..665,778(+)	conserved Plasmodium protein, unknown function	protein coding gene	DOWN
PF3D7_1118700	PF3D7_1118700.1	306	Plasmodium falciparum 3D7	Pf3D7_11_v3:707,860..713,551(-)	myosin light chain B	protein coding gene	DOWN
PF3D7_1120200	PF3D7_1120200.1	307	Plasmodium falciparum 3D7	Pf3D7_11_v3:764,390..766,081(+)	conserved Plasmodium protein, unknown function	protein coding gene	DOWN
PF3D7_1121300	PF3D7_1121300.1	308	Plasmodium falciparum 3D7	Pf3D7_11_v3:801,809..808,198(-)	tyrosine kinase-like protein	protein coding gene	DOWN
PF3D7_1122700	PF3D7_1122700.1	309	Plasmodium falciparum 3D7	Pf3D7_11_v3:868,275..869,789(-)	conserved Plasmodium protein, unknown function	protein coding gene	DOWN
PF3D7_1122800	PF3D7_1122800.1	310	Plasmodium falciparum 3D7	Pf3D7_11_v3:871,050..877,707(+)	calcium-dependent protein kinase 6	protein coding gene	DOWN
PF3D7_1123900	PF3D7_1123900.1	311	Plasmodium falciparum 3D7	Pf3D7_11_v3:944,850..946,524(+)	13 kDa ribonucleoprotein-associated protein, putative	protein coding gene	DOWN
PF3D7_1125700	PF3D7_1125700.1	312	Plasmodium falciparum 3D7	Pf3D7_11_v3:1,004,021..1,007,682(-)	kelch domain-containing protein, putative	protein coding gene	DOWN
PF3D7_1125800	PF3D7_1125800.1	313	Plasmodium falciparum 3D7	Pf3D7_11_v3:1,007,693..1,011,537(-)	kelch domain-containing protein, putative	protein coding gene	DOWN
PF3D7_1129300	PF3D7_1129300.1	314	Plasmodium falciparum 3D7	Pf3D7_11_v3:1,131,284..1,137,072(-)	conserved Plasmodium protein, unknown function	protein coding gene	DOWN
PF3D7_1133300	PF3D7_1133300.1	315	Plasmodium falciparum 3D7	Pf3D7_11_v3:1,289,824..1,292,127(+)	LEM3/CDC50 family protein, putative	protein coding gene	DOWN
PF3D7_1133400	PF3D7_1133400.1	316	Plasmodium falciparum 3D7	Pf3D7_11_v3:1,292,966..1,296,696(+)	apical membrane antigen 1	protein coding gene	DOWN
PF3D7_1136200	PF3D7_1136200.1	317	Plasmodium falciparum 3D7	Pf3D7_11_v3:1,417,279..1,420,432(-)	conserved Plasmodium protein, unknown function	protein coding gene	DOWN
PF3D7_1137900	PF3D7_1137900.1	318	Plasmodium falciparum 3D7	Pf3D7_11_v3:1,483,375..1,485,858(+)	conserved Plasmodium protein, unknown function	protein coding gene	UP
PF3D7_1139600	PF3D7_1139600.1	319	Plasmodium falciparum 3D7	Pf3D7_11_v3:1,580,594..1,582,483(+)	conserved Plasmodium protein, unknown function	protein coding gene	UP
PF3D7_1140400	PF3D7_1140400.1	320	Plasmodium falciparum 3D7	Pf3D7_11_v3:1,607,519..1,608,723(+)	conserved Plasmodium protein, unknown function	protein coding gene	DOWN
PF3D7_1141800	PF3D7_1141800.1	321	Plasmodium falciparum 3D7	Pf3D7_11_v3:1,672,402..1,675,566(-)	EELM2 domain-containing protein, putative	protein coding gene	DOWN
PF3D7_1144400	PF3D7_1144400.1	322	Plasmodium falciparum 3D7	Pf3D7_11_v3:1,762,256..1,766,650(+)	conserved Plasmodium protein, unknown function	protein coding gene	UP
PF3D7_1200100	PF3D7_1200100.1	323	Plasmodium falciparum 3D7	Pf3D7_12_v3:16,973..24,497(+)	erythrocyte membrane protein 1, PfEMP1	protein coding gene	UP
PF3D7_1200400	PF3D7_1200400.1	324	Plasmodium falciparum 3D7	Pf3D7_12_v3:32,703..41,940(+)	erythrocyte membrane protein 1, PfEMP1	protein coding gene	UP
PF3D7_1200600	PF3D7_1200600.1	325	Plasmodium falciparum 3D7	Pf3D7_12_v3:45,887..58,295(-)	erythrocyte membrane protein 1, PfEMP1	protein coding gene	UP
PF3D7_1202900	PF3D7_1202900.1	326	Plasmodium falciparum 3D7	Pf3D7_12_v3:161,330..163,926(-)	high mobility group protein B1	protein coding gene	DOWN
PF3D7_1204900	PF3D7_1204900.1	327	Plasmodium falciparum 3D7	Pf3D7_12_v3:216,812..219,272(+)	conserved Plasmodium protein, unknown function	protein coding gene	DOWN
PF3D7_1206500	PF3D7_1206500.1	328	Plasmodium falciparum 3D7	Pf3D7_12_v3:292,233..294,941(+)	Tat binding protein 1(TBP-1)-interacting protein, putative	protein coding gene	UP
PF3D7_1207300	PF3D7_1207300.1	329	Plasmodium falciparum 3D7	Pf3D7_12_v3:343,326..344,361(-)	LIMP protein, putative	protein coding gene	UP
PF3D7_1207700	PF3D7_1207700.1	330	Plasmodium falciparum 3D7	Pf3D7_12_v3:351,850..354,006(-)	41-3 protein	protein coding gene	UP
PF3D7_1207800	PF3D7_1207800.1	331	Plasmodium falciparum 3D7	Pf3D7_12_v3:354,195..357,606(-)	conserved Plasmodium protein, unknown function	protein coding gene	UP
PF3D7_1208500	PF3D7_1208500.1	332	Plasmodium falciparum 3D7	Pf3D7_12_v3:395,960..401,562(-)	conserved Plasmodium protein, unknown function	protein coding gene	UP
PF3D7_1213600	PF3D7_1213600.1	333	Plasmodium falciparum 3D7	Pf3D7_12_v3:586,314..587,973(+)	dynein light chain 1, putative	protein coding gene	UP
PF3D7_1217600	PF3D7_1217600.1	334	Plasmodium falciparum 3D7	Pf3D7_12_v3:695,559..696,455(+)	anaphase-promoting complex subunit 10, putative	protein coding gene	UP
PF3D7_1218000	PF3D7_1218000.1	335	Plasmodium falciparum 3D7	Pf3D7_12_v3:703,859..706,124(+)	thrombospondin-related apical membrane protein	protein coding gene	DOWN
PF3D7_1218100	PF3D7_1218100.1	336	Plasmodium falciparum 3D7	Pf3D7_12_v3:706,227..708,196(+)	conserved Plasmodium protein, unknown function	protein coding gene	DOWN
PF3D7_1219400	PF3D7_1219400.1	415	Plasmodium falciparum 3D7	Pf3D7_12_v3:776,510..779,933(-)	erythrocyte membrane protein 1 (PfEMP1), pseudogene	pseudogene	UP
PF3D7_1219700	PF3D7_1219700.1	337	Plasmodium falciparum 3D7	Pf3D7_12_v3:792,877..793,449(-)	raf kinase inhibitor	protein coding gene	UP
PF3D7_1221300	PF3D7_1221300.1	338	Plasmodium falciparum 3D7	Pf3D7_12_v3:850,987..855,507(-)	conserved Plasmodium protein, unknown function	protein coding gene	DOWN
PF3D7_1222700	PF3D7_1222700.1	339	Plasmodium falciparum 3D7	Pf3D7_12_v3:918,280..920,560(+)	glideosome-associated protein 45	protein coding gene	DOWN
PF3D7_1223100	PF3D7_1223100.1	340	Plasmodium falciparum 3D7	Pf3D7_12_v3:927,063..930,026(-)	cAMP-dependent protein kinase regulatory subunit	protein coding gene	DOWN
PF3D7_1224100	PF3D7_1224100.1	341	Plasmodium falciparum 3D7	Pf3D7_12_v3:975,744..979,052(-)	conserved protein, unknown function	protein coding gene	DOWN
PF3D7_1228600	PF3D7_1228600.1	342	Plasmodium falciparum 3D7	Pf3D7_12_v3:1,160,654..1,163,264(-)	merozoite surface protein 9	protein coding gene	DOWN
PF3D7_1229800	PF3D7_1229800.1	343	Plasmodium falciparum 3D7	Pf3D7_12_v3:1,218,464..1,227,615(-)	myosin J, putative	protein coding gene	DOWN
PF3D7_1232500	PF3D7_1232500.1	344	Plasmodium falciparum 3D7	Pf3D7_12_v3:1,339,320..1,343,378(-)	CG2-related protein, putative	protein coding gene	DOWN
PF3D7_1237700	PF3D7_1237700.1	345	Plasmodium falciparum 3D7	Pf3D7_12_v3:1,571,678..1,574,455(+)	conserved protein, unknown function	protein coding gene	DOWN
PF3D7_1238900	PF3D7_1238900.1	346	Plasmodium falciparum 3D7	Pf3D7_12_v3:1,612,601..1,618,965(-)	protein kinase 2	protein coding gene	DOWN
PF3D7_1240100	PF3D7_1240100.1	347	Plasmodium falciparum 3D7	Pf3D7_12_v3:1,684,977..1,686,307(-)	early transcribed membrane protein 12	protein coding gene	DOWN
PF3D7_1240300	PF3D7_1240300.1	348	Plasmodium falciparum 3D7	Pf3D7_12_v3:1,694,150..1,703,087(+)	erythrocyte membrane protein 1, PfEMP1	protein coding gene	UP
PF3D7_1240600	PF3D7_1240600.1	349	Plasmodium falciparum 3D7	Pf3D7_12_v3:1,719,574..1,727,456(+)	erythrocyte membrane protein 1, PfEMP1	protein coding gene	UP
PF3D7_1240700	PF3D7_1240700.1	416	Plasmodium falciparum 3D7	Pf3D7_12_v3:1,728,774..1,730,007(+)	rifin, pseudogene	pseudogene	UP
PF3D7_1240900	PF3D7_1240900.1	350	Plasmodium falciparum 3D7	Pf3D7_12_v3:1,734,992..1,744,191(+)	erythrocyte membrane protein 1, PfEMP1	protein coding gene	UP
PF3D7_1243400	PF3D7_1243400.1	351	Plasmodium falciparum 3D7	Pf3D7_12_v3:1,818,146..1,820,497(+)	conserved Plasmodium protein, unknown function	protein coding gene	DOWN
PF3D7_1245300	PF3D7_1245300.1	352	Plasmodium falciparum 3D7	Pf3D7_12_v3:1,892,918..1,894,243(+)	NEDD8-conjugating enzyme UBC12, putative	protein coding gene	UP
PF3D7_1245600	PF3D7_1245600.1	353	Plasmodium falciparum 3D7	Pf3D7_12_v3:1,900,249..1,905,066(-)	kinesin-15, putative	protein coding gene	UP
PF3D7_1246200	PF3D7_1246200.1	354	Plasmodium falciparum 3D7	Pf3D7_12_v3:1,919,898..1,923,323(+)	actin I	protein coding gene	DOWN
PF3D7_1246300	PF3D7_1246300.1	355	Plasmodium falciparum 3D7	Pf3D7_12_v3:1,925,058..1,929,618(+)	protein KIC4	protein coding gene	DOWN
PF3D7_1246400	PF3D7_1246400.1	356	Plasmodium falciparum 3D7	Pf3D7_12_v3:1,931,257..1,933,545(+)	myosin A-tail interacting protein	protein coding gene	DOWN
PF3D7_1250400	PF3D7_1250400.1	357	Plasmodium falciparum 3D7	Pf3D7_12_v3:2,067,229..2,069,794(+)	conserved Plasmodium protein, unknown function	protein coding gene	UP
PF3D7_1251200	PF3D7_1251200.1	358	Plasmodium falciparum 3D7	Pf3D7_12_v3:2,091,731..2,094,720(+)	coronin	protein coding gene	DOWN
PF3D7_1252100	PF3D7_1252100.1	359	Plasmodium falciparum 3D7	Pf3D7_12_v3:2,113,980..2,123,174(-)	rhoptry neck protein 3	protein coding gene	DOWN
PF3D7_1253700	PF3D7_1253700.1	360	Plasmodium falciparum 3D7	Pf3D7_12_v3:2,190,483..2,191,770(-)	rifin	protein coding gene	UP
PF3D7_1300100	PF3D7_1300100.1	147	Plasmodium falciparum 3D7	Pf3D7_13_v3:21,364..28,787(+)	erythrocyte membrane protein 1, PfEMP1	protein coding gene	UP
PF3D7_1300300	PF3D7_1300300.1	148	Plasmodium falciparum 3D7	Pf3D7_13_v3:33,358..45,388(-)	erythrocyte membrane protein 1, PfEMP1	protein coding gene	UP
PF3D7_1301600	PF3D7_1301600.1	151	Plasmodium falciparum 3D7	Pf3D7_13_v3:88,139..93,987(-)	erythrocyte binding antigen-140	protein coding gene	DOWN
PF3D7_1307500	PF3D7_1307500.1	149	Plasmodium falciparum 3D7	Pf3D7_13_v3:337,467..339,281(-)	conserved Plasmodium protein, unknown function	protein coding gene	DOWN
PF3D7_1308000	PF3D7_1308000.1	214	Plasmodium falciparum 3D7	Pf3D7_13_v3:355,912..359,788(+)	conserved Plasmodium membrane protein, unknown function	protein coding gene	DOWN
PF3D7_1310200	PF3D7_1310200.1	215	Plasmodium falciparum 3D7	Pf3D7_13_v3:453,771..455,266(+)	conserved Plasmodium protein, unknown function	protein coding gene	DOWN
PF3D7_1310700	PF3D7_1310700.1	150	Plasmodium falciparum 3D7	Pf3D7_13_v3:467,319..469,389(-)	PhIL1-interacting candidate PIC5	protein coding gene	DOWN
PF3D7_1314100	PF3D7_1314100.1	152	Plasmodium falciparum 3D7	Pf3D7_13_v3:606,945..610,544(+)	conserved Plasmodium protein, unknown function	protein coding gene	UP
PF3D7_1318000	PF3D7_1318000.1	153	Plasmodium falciparum 3D7	Pf3D7_13_v3:745,720..747,765(-)	conserved protein, unknown function	protein coding gene	DOWN
PF3D7_1320100	PF3D7_1320100.1	154	Plasmodium falciparum 3D7	Pf3D7_13_v3:833,359..835,735(-)	ATP-dependent Clp protease adapter protein ClpS	protein coding gene	DOWN
PF3D7_1323700	PF3D7_1323700.1	155	Plasmodium falciparum 3D7	Pf3D7_13_v3:981,651..984,211(+)	glideosome associated protein with multiple membrane spans 1	protein coding gene	DOWN
PF3D7_1327500	PF3D7_1327500.1	216	Plasmodium falciparum 3D7	Pf3D7_13_v3:1,154,684..1,158,545(+)	conserved protein, unknown function	protein coding gene	DOWN
PF3D7_1328300	PF3D7_1328300.1	156	Plasmodium falciparum 3D7	Pf3D7_13_v3:1,195,364..1,199,554(-)	conserved protein, unknown function	protein coding gene	DOWN
PF3D7_1330100	PF3D7_1330100.1	157	Plasmodium falciparum 3D7	Pf3D7_13_v3:1,274,448..1,275,008(+)	conserved Plasmodium protein, unknown function	protein coding gene	DOWN
PF3D7_1331000	PF3D7_1331000.1	158	Plasmodium falciparum 3D7	Pf3D7_13_v3:1,297,070..1,299,355(-)	protein kinase, putative	protein coding gene	DOWN
PF3D7_1332200	PF3D7_1332200.1	159	Plasmodium falciparum 3D7	Pf3D7_13_v3:1,332,221..1,335,647(+)	conserved protein, unknown function	protein coding gene	DOWN
PF3D7_1332500	PF3D7_1332500.1	160	Plasmodium falciparum 3D7	Pf3D7_13_v3:1,340,768..1,341,856(+)	SAM-dependent RNA methyltransferase, putative	protein coding gene	UP
PF3D7_1335100	PF3D7_1335100.1	161	Plasmodium falciparum 3D7	Pf3D7_13_v3:1,418,213..1,421,552(-)	merozoite surface protein 7	protein coding gene	DOWN
PF3D7_1335300	PF3D7_1335300.1	217	Plasmodium falciparum 3D7	Pf3D7_13_v3:1,428,350..1,439,462(-)	reticulocyte binding protein 2 homologue b	protein coding gene	DOWN
PF3D7_1335400	PF3D7_1335400.1	162	Plasmodium falciparum 3D7	Pf3D7_13_v3:1,440,169..1,451,101(+)	reticulocyte binding protein 2 homologue a	protein coding gene	DOWN
PF3D7_1342600	PF3D7_1342600.1	163	Plasmodium falciparum 3D7	Pf3D7_13_v3:1,673,239..1,677,299(+)	myosin A	protein coding gene	DOWN
PF3D7_1342700	PF3D7_1342700.1	164	Plasmodium falciparum 3D7	Pf3D7_13_v3:1,677,300..1,678,286(-)	DNA-directed RNA polymerases I, II, and III subunit RPABC4, putative	protein coding gene	UP
PF3D7_1343000	PF3D7_1343000.1	165	Plasmodium falciparum 3D7	Pf3D7_13_v3:1,695,462..1,699,267(+)	phosphoethanolamine N-methyltransferase	protein coding gene	DOWN
PF3D7_1343100	PF3D7_1343100.1	166	Plasmodium falciparum 3D7	Pf3D7_13_v3:1,699,588..1,702,492(-)	conserved Plasmodium protein, unknown function	protein coding gene	DOWN
PF3D7_1343200	PF3D7_1343200.1	167	Plasmodium falciparum 3D7	Pf3D7_13_v3:1,703,564..1,707,279(+)	tRNA guanosine-2'-O-methyltransferase, putative	protein coding gene	DOWN
PF3D7_1344300	PF3D7_1344300.1	218	Plasmodium falciparum 3D7	Pf3D7_13_v3:1,773,639..1,781,932(-)	zinc finger protein, putative	protein coding gene	DOWN
PF3D7_1348600	PF3D7_1348600.1	168	Plasmodium falciparum 3D7	Pf3D7_13_v3:1,952,854..1,954,954(+)	conserved Plasmodium protein, unknown function	protein coding gene	DOWN
PF3D7_1351700	PF3D7_1351700.1	169	Plasmodium falciparum 3D7	Pf3D7_13_v3:2,058,839..2,064,747(+)	inner membrane complex protein 1f, putative	protein coding gene	DOWN
PF3D7_1356300	PF3D7_1356300.1	170	Plasmodium falciparum 3D7	Pf3D7_13_v3:2,231,116..2,233,675(+)	ubiquitin-conjugating enzyme E2, putative	protein coding gene	DOWN
PF3D7_1356900	PF3D7_1356900.1	171	Plasmodium falciparum 3D7	Pf3D7_13_v3:2,262,738..2,265,705(-)	protein kinase 5	protein coding gene	UP
PF3D7_1360500	PF3D7_1360500.1	172	Plasmodium falciparum 3D7	Pf3D7_13_v3:2,413,324..2,425,261(+)	guanylyl cyclase beta	protein coding gene	UP
PF3D7_1361400	PF3D7_1361400.1	173	Plasmodium falciparum 3D7	Pf3D7_13_v3:2,463,755..2,464,745(-)	actin-depolymerizing factor 2	protein coding gene	DOWN
PF3D7_1361500	PF3D7_1361500.1	219	Plasmodium falciparum 3D7	Pf3D7_13_v3:2,464,790..2,468,539(-)	PH domain-containing protein, putative	protein coding gene	DOWN
PF3D7_1361500	PF3D7_1361500.2	219	Plasmodium falciparum 3D7	Pf3D7_13_v3:2,464,790..2,468,539(-)	PH domain-containing protein, putative	protein coding gene	DOWN
PF3D7_1361800	PF3D7_1361800.1	220	Plasmodium falciparum 3D7	Pf3D7_13_v3:2,473,498..2,482,244(+)	glideosome-associated connector	protein coding gene	DOWN
PF3D7_1367300	PF3D7_1367300.1	174	Plasmodium falciparum 3D7	Pf3D7_13_v3:2,685,059..2,686,331(-)	conserved Plasmodium protein, unknown function	protein coding gene	UP
PF3D7_1369300	PF3D7_1369300.1	175	Plasmodium falciparum 3D7	Pf3D7_13_v3:2,755,662..2,758,407(-)	conserved Plasmodium protein, unknown function	protein coding gene	UP
PF3D7_1369400	PF3D7_1369400.1	221	Plasmodium falciparum 3D7	Pf3D7_13_v3:2,759,048..2,768,913(+)	conserved Plasmodium protein, unknown function	protein coding gene	UP
PF3D7_1371600	PF3D7_1371600.1	417	Plasmodium falciparum 3D7	Pf3D7_13_v3:2,811,706..2,820,270(+)	erythrocyte binding like protein 1, pseudogene	pseudogene	DOWN
PF3D7_1371900	PF3D7_1371900.1	222	Plasmodium falciparum 3D7	Pf3D7_13_v3:2,829,530..2,830,830(+)	Plasmodium exported protein, unknown function	protein coding gene	UP
PF3D7_1372100	PF3D7_1372100.1	223	Plasmodium falciparum 3D7	Pf3D7_13_v3:2,835,756..2,839,580(+)	Plasmodium exported protein (PHISTb), unknown function	protein coding gene	UP
PF3D7_1372500	PF3D7_1372500.1	418	Plasmodium falciparum 3D7	Pf3D7_13_v3:2,854,544..2,855,568(-)	stevor, pseudogene	pseudogene	DOWN
PF3D7_1372600	PF3D7_1372600.1	224	Plasmodium falciparum 3D7	Pf3D7_13_v3:2,856,586..2,858,026(+)	rifin	protein coding gene	DOWN
PF3D7_1373300	PF3D7_1373300.1	225	Plasmodium falciparum 3D7	Pf3D7_13_v3:2,877,908..2,879,141(+)	rifin	protein coding gene	UP
PF3D7_1373500	PF3D7_1373500.1	176	Plasmodium falciparum 3D7	Pf3D7_13_v3:2,884,786..2,892,340(-)	erythrocyte membrane protein 1, PfEMP1	protein coding gene	UP
PF3D7_1401400	PF3D7_1401400.1	361	Plasmodium falciparum 3D7	Pf3D7_14_v3:52,256..54,457(-)	early transcribed membrane protein 14.1	protein coding gene	DOWN
PF3D7_1401600	PF3D7_1401600.1	362	Plasmodium falciparum 3D7	Pf3D7_14_v3:60,100..64,491(-)	Plasmodium exported protein (PHISTb), unknown function	protein coding gene	DOWN
PF3D7_1403200	PF3D7_1403200.1	363	Plasmodium falciparum 3D7	Pf3D7_14_v3:119,995..121,405(-)	EGF domain-containing protein, putative	protein coding gene	UP
PF3D7_1406300	PF3D7_1406300.1	364	Plasmodium falciparum 3D7	Pf3D7_14_v3:227,948..230,574(+)	glycerophosphodiester phosphodiesterase	protein coding gene	DOWN
PF3D7_1407200	PF3D7_1407200.1	365	Plasmodium falciparum 3D7	Pf3D7_14_v3:260,615..262,717(-)	conserved Plasmodium protein, unknown function	protein coding gene	DOWN
PF3D7_1408800	PF3D7_1408800.1	366	Plasmodium falciparum 3D7	Pf3D7_14_v3:348,831..350,857(+)	conserved Plasmodium protein, unknown function	protein coding gene	UP
PF3D7_1409400	PF3D7_1409400.1	367	Plasmodium falciparum 3D7	Pf3D7_14_v3:365,269..367,978(-)	conserved protein, unknown function	protein coding gene	DOWN
PF3D7_1410400	PF3D7_1410400.1	368	Plasmodium falciparum 3D7	Pf3D7_14_v3:419,442..423,481(+)	rhoptry-associated protein 1	protein coding gene	DOWN
PF3D7_1411200	PF3D7_1411200.1	369	Plasmodium falciparum 3D7	Pf3D7_14_v3:451,761..456,500(-)	rhomboid protease ROM8	protein coding gene	DOWN
PF3D7_1412000	PF3D7_1412000.1	370	Plasmodium falciparum 3D7	Pf3D7_14_v3:482,070..484,006(+)	p1/s1 nuclease, putative	protein coding gene	DOWN
PF3D7_1413000	PF3D7_1413000.1	371	Plasmodium falciparum 3D7	Pf3D7_14_v3:523,890..525,305(-)	conserved Plasmodium protein, unknown function	protein coding gene	UP
PF3D7_1413700	PF3D7_1413700.1	372	Plasmodium falciparum 3D7	Pf3D7_14_v3:540,168..546,533(-)	DET1 domain-containing protein, putative	protein coding gene	DOWN
PF3D7_1416700	PF3D7_1416700.1	373	Plasmodium falciparum 3D7	Pf3D7_14_v3:680,612..682,264(-)	conserved protein, unknown function	protein coding gene	UP
PF3D7_1420100	PF3D7_1420100.1	374	Plasmodium falciparum 3D7	Pf3D7_14_v3:831,758..837,178(-)	conserved Plasmodium protein, unknown function	protein coding gene	UP
PF3D7_1423300	PF3D7_1423300.1	375	Plasmodium falciparum 3D7	Pf3D7_14_v3:935,849..941,730(+)	serine/threonine protein phosphatase 7	protein coding gene	DOWN
PF3D7_1431400	PF3D7_1431400.1	376	Plasmodium falciparum 3D7	Pf3D7_14_v3:1,232,648..1,237,614(-)	surface-related antigen SRA	protein coding gene	DOWN
PF3D7_1433700	PF3D7_1433700.1	377	Plasmodium falciparum 3D7	Pf3D7_14_v3:1,341,313..1,349,600(-)	conserved Plasmodium protein, unknown function	protein coding gene	DOWN
PF3D7_1434400	PF3D7_1434400.1	378	Plasmodium falciparum 3D7	Pf3D7_14_v3:1,375,352..1,377,636(-)	conserved protein, unknown function	protein coding gene	DOWN
PF3D7_1437300	PF3D7_1437300.1	379	Plasmodium falciparum 3D7	Pf3D7_14_v3:1,513,414..1,515,796(-)	conserved Plasmodium protein, unknown function	protein coding gene	DOWN
PF3D7_1439500	PF3D7_1439500.1	380	Plasmodium falciparum 3D7	Pf3D7_14_v3:1,606,643..1,611,876(+)	oocyst rupture protein 2, putative	protein coding gene	DOWN
PF3D7_1440900	PF3D7_1440900.1	381	Plasmodium falciparum 3D7	Pf3D7_14_v3:1,668,319..1,670,272(+)	conserved Plasmodium protein, unknown function	protein coding gene	DOWN
PF3D7_1442600	PF3D7_1442600.1	382	Plasmodium falciparum 3D7	Pf3D7_14_v3:1,730,087..1,740,916(+)	TRAP-like protein	protein coding gene	UP
PF3D7_1444800	PF3D7_1444800.1	383	Plasmodium falciparum 3D7	Pf3D7_14_v3:1,843,368..1,846,989(-)	fructose-bisphosphate aldolase	protein coding gene	DOWN
PF3D7_1448000	PF3D7_1448000.1	384	Plasmodium falciparum 3D7	Pf3D7_14_v3:1,959,368..1,964,665(-)	U3 small nucleolar RNA-associated protein 12, putative	protein coding gene	UP
PF3D7_1449200	PF3D7_1449200.1	385	Plasmodium falciparum 3D7	Pf3D7_14_v3:2,013,486..2,015,102(+)	conserved Plasmodium protein, unknown function	protein coding gene	DOWN
PF3D7_1452000	PF3D7_1452000.1	386	Plasmodium falciparum 3D7	Pf3D7_14_v3:2,133,266..2,141,180(+)	rhoptry neck protein 2	protein coding gene	DOWN
PF3D7_1455300	PF3D7_1455300.1	387	Plasmodium falciparum 3D7	Pf3D7_14_v3:2,258,680..2,262,632(+)	conserved protein, unknown function	protein coding gene	DOWN
PF3D7_1456400	PF3D7_1456400.1	388	Plasmodium falciparum 3D7	Pf3D7_14_v3:2,309,181..2,312,472(-)	conserved Plasmodium protein, unknown function	protein coding gene	UP
PF3D7_1459100	PF3D7_1459100.1	389	Plasmodium falciparum 3D7	Pf3D7_14_v3:2,423,624..2,426,573(+)	GTP-binding protein, putative	protein coding gene	UP
PF3D7_1460600	PF3D7_1460600.1	390	Plasmodium falciparum 3D7	Pf3D7_14_v3:2,473,732..2,475,410(+)	inner membrane complex sub-compartment protein 3	protein coding gene	DOWN
PF3D7_1461800	PF3D7_1461800.1	391	Plasmodium falciparum 3D7	Pf3D7_14_v3:2,503,209..2,514,031(+)	conserved Plasmodium protein, unknown function	protein coding gene	UP
PF3D7_1463900	PF3D7_1463900.1	392	Plasmodium falciparum 3D7	Pf3D7_14_v3:2,584,086..2,590,847(-)	rhoptry neck protein 11, putative	protein coding gene	DOWN
PF3D7_1467700	PF3D7_1467700.1	393	Plasmodium falciparum 3D7	Pf3D7_14_v3:2,765,528..2,766,792(+)	conserved Plasmodium protein, unknown function	protein coding gene	DOWN
PF3D7_1468400	PF3D7_1468400.1	394	Plasmodium falciparum 3D7	Pf3D7_14_v3:2,809,460..2,812,520(+)	zinc finger protein, putative	protein coding gene	DOWN
PF3D7_1469200	PF3D7_1469200.1	395	Plasmodium falciparum 3D7	Pf3D7_14_v3:2,838,446..2,840,316(-)	shewanella-like protein phosphatase 1, putative	protein coding gene	DOWN
PF3D7_1470400	PF3D7_1470400.1	396	Plasmodium falciparum 3D7	Pf3D7_14_v3:2,879,948..2,881,746(-)	mitochondrial pyruvate carrier protein 2, putative	protein coding gene	DOWN
PF3D7_1471600	PF3D7_1471600.1	397	Plasmodium falciparum 3D7	Pf3D7_14_v3:2,925,721..2,929,673(+)	apical polar ring protein APR2, putative	protein coding gene	UP
PF3D7_1471700	PF3D7_1471700.1	398	Plasmodium falciparum 3D7	Pf3D7_14_v3:2,929,823..2,931,547(+)	conserved Plasmodium protein, unknown function	protein coding gene	UP
PF3D7_1471800	PF3D7_1471800.1	399	Plasmodium falciparum 3D7	Pf3D7_14_v3:2,931,759..2,932,950(+)	conserved Plasmodium protein, unknown function	protein coding gene	UP
PF3D7_1475400	PF3D7_1475400.1	400	Plasmodium falciparum 3D7	Pf3D7_14_v3:3,087,061..3,105,071(-)	cysteine repeat modular protein 4	protein coding gene	UP
PF3D7_1475800	PF3D7_1475800.1	401	Plasmodium falciparum 3D7	Pf3D7_14_v3:3,120,854..3,121,849(+)	conserved Plasmodium protein, unknown function	protein coding gene	UP
PF3D7_1475900	PF3D7_1475900.1	402	Plasmodium falciparum 3D7	Pf3D7_14_v3:3,124,298..3,126,709(+)	KELT protein	protein coding gene	UP
PF3D7_1476300	PF3D7_1476300.1	403	Plasmodium falciparum 3D7	Pf3D7_14_v3:3,137,437..3,142,012(+)	Plasmodium exported protein (PHISTb), unknown function	protein coding gene	DOWN
PF3D7_1478400	PF3D7_1478400.1	419	Plasmodium falciparum 3D7	Pf3D7_14_v3:3,223,288..3,224,632(-)	Plasmodium exported protein, unknown function, pseudogene	pseudogene	UP
