# Supplementary material for: Transcriptome-module phenotype association study implicates extracellular vesicles biogenesis in Plasmodium falciparum artemisinin resistance
Source: Front Cell Infect Microbiol. 2022 Aug 19;12:886728. doi: 10.3389/fcimb.2022.886728 (PMC9437462; doi:10.3389/fcimb.2022.886728)
Supplement: Supplementary file 1 [file DataSheet_1.zip › Supplementary_files/Supplementary_Table_19.xlsx]

## Sheet: Supplementary Table 19
Supplementary Table 19 | List of differentially expressed genes (up- and down-regulated) between the conditions DD2 untreated compared with DD2_DHA treated
GeneID	source_id	Input.Order	Organism	Genomic.Location..Gene.	Product.Description	Gene.Type	differentially.expressed
PF3D7_0102200	PF3D7_0102200.1	24	Plasmodium falciparum 3D7	Pf3D7_01_v3:97,590..103,615(+)	ring-infected erythrocyte surface antigen	protein coding gene	DOWN
PF3D7_0102400	PF3D7_0102400.1	635	Plasmodium falciparum 3D7	Pf3D7_01_v3:107,197..108,348(-)	lysophospholipase, putative, pseudogene	pseudogene	UP
PF3D7_0102500	PF3D7_0102500.1	25	Plasmodium falciparum 3D7	Pf3D7_01_v3:109,005..117,516(-)	erythrocyte binding antigen-181	protein coding gene	DOWN
PF3D7_0102600	PF3D7_0102600.1	258	Plasmodium falciparum 3D7	Pf3D7_01_v3:118,812..122,534(-)	serine/threonine protein kinase, FIKK family	protein coding gene	DOWN
PF3D7_0104200	PF3D7_0104200.1	26	Plasmodium falciparum 3D7	Pf3D7_01_v3:182,205..184,820(-)	StAR-related lipid transfer protein	protein coding gene	DOWN
PF3D7_0104700	PF3D7_0104700.1	27	Plasmodium falciparum 3D7	Pf3D7_01_v3:210,870..213,005(+)	major facilitator superfamily-related transporter, putative	protein coding gene	UP
PF3D7_0107300	PF3D7_0107300.1	28	Plasmodium falciparum 3D7	Pf3D7_01_v3:299,464..301,151(-)	conserved Plasmodium protein, unknown function	protein coding gene	UP
PF3D7_0107500	PF3D7_0107500.1	29	Plasmodium falciparum 3D7	Pf3D7_01_v3:303,437..311,928(-)	Niemann-Pick type C1-related protein	protein coding gene	DOWN
PF3D7_0108500	PF3D7_0108500.1	30	Plasmodium falciparum 3D7	Pf3D7_01_v3:347,246..350,568(+)	ELM2 domain-containing protein, putative	protein coding gene	DOWN
PF3D7_0109100	PF3D7_0109100.1	31	Plasmodium falciparum 3D7	Pf3D7_01_v3:365,266..369,336(+)	LCCL domain-containing protein	protein coding gene	UP
PF3D7_0110000	PF3D7_0110000.1	32	Plasmodium falciparum 3D7	Pf3D7_01_v3:388,192..389,559(+)	conserved Plasmodium protein, unknown function	protein coding gene	UP
PF3D7_0112200	PF3D7_0112200.1	15	Plasmodium falciparum 3D7	Pf3D7_01_v3:463,764..471,891(+)	multidrug resistance-associated protein 1	protein coding gene	DOWN
PF3D7_0112800	PF3D7_0112800.1	16	Plasmodium falciparum 3D7	Pf3D7_01_v3:481,231..483,218(-)	Plasmodium exported protein (hyp11), unknown function	protein coding gene	UP
PF3D7_0113000	PF3D7_0113000.1	17	Plasmodium falciparum 3D7	Pf3D7_01_v3:487,239..490,901(-)	glutamic acid-rich protein GARP	protein coding gene	DOWN
PF3D7_0113200	PF3D7_0113200.1	259	Plasmodium falciparum 3D7	Pf3D7_01_v3:500,888..503,795(-)	Plasmodium exported protein, unknown function	protein coding gene	DOWN
PF3D7_0113700	PF3D7_0113700.1	21	Plasmodium falciparum 3D7	Pf3D7_01_v3:519,766..523,106(+)	heat shock protein 40, type II	protein coding gene	DOWN
PF3D7_0114200	PF3D7_0114200.1	22	Plasmodium falciparum 3D7	Pf3D7_01_v3:550,576..551,713(-)	exported protein family 3	protein coding gene	UP
PF3D7_0114800	PF3D7_0114800.1	23	Plasmodium falciparum 3D7	Pf3D7_01_v3:569,485..570,272(-)	Plasmodium exported protein (hyp7), unknown function	protein coding gene	DOWN
PF3D7_0202200	PF3D7_0202200.1	341	Plasmodium falciparum 3D7	Pf3D7_02_v3:111,818..115,064(-)	EMP1-trafficking protein	protein coding gene	DOWN
PF3D7_0202500	PF3D7_0202500.1	342	Plasmodium falciparum 3D7	Pf3D7_02_v3:127,203..129,089(+)	early transcribed membrane protein 2	protein coding gene	DOWN
PF3D7_0203800	PF3D7_0203800.1	343	Plasmodium falciparum 3D7	Pf3D7_02_v3:171,277..175,196(-)	conserved Plasmodium protein, unknown function	protein coding gene	UP
PF3D7_0206800	PF3D7_0206800.1	344	Plasmodium falciparum 3D7	Pf3D7_02_v3:271,576..274,917(-)	merozoite surface protein 2	protein coding gene	DOWN
PF3D7_0207400	PF3D7_0207400.1	345	Plasmodium falciparum 3D7	Pf3D7_02_v3:293,896..297,980(-)	serine repeat antigen 7	protein coding gene	DOWN
PF3D7_0207500	PF3D7_0207500.1	346	Plasmodium falciparum 3D7	Pf3D7_02_v3:298,380..302,820(-)	serine repeat antigen 6	protein coding gene	DOWN
PF3D7_0207600	PF3D7_0207600.1	347	Plasmodium falciparum 3D7	Pf3D7_02_v3:303,409..307,376(-)	serine repeat antigen 5	protein coding gene	DOWN
PF3D7_0207700	PF3D7_0207700.1	348	Plasmodium falciparum 3D7	Pf3D7_02_v3:308,628..312,348(-)	serine repeat antigen 4	protein coding gene	DOWN
PF3D7_0207800	PF3D7_0207800.1	349	Plasmodium falciparum 3D7	Pf3D7_02_v3:312,990..316,944(-)	serine repeat antigen 3	protein coding gene	DOWN
PF3D7_0208900	PF3D7_0208900.1	350	Plasmodium falciparum 3D7	Pf3D7_02_v3:360,828..368,354(+)	6-cysteine protein P230p	protein coding gene	UP
PF3D7_0209000	PF3D7_0209000.1	351	Plasmodium falciparum 3D7	Pf3D7_02_v3:369,351..380,156(+)	6-cysteine protein P230	protein coding gene	UP
PF3D7_0212600	PF3D7_0212600.1	352	Plasmodium falciparum 3D7	Pf3D7_02_v3:522,339..524,405(+)	secreted protein with altered thrombospondin repeat domain	protein coding gene	DOWN
PF3D7_0213600	PF3D7_0213600.1	353	Plasmodium falciparum 3D7	Pf3D7_02_v3:546,482..555,294(-)	conserved Plasmodium protein, unknown function	protein coding gene	UP
PF3D7_0213800	PF3D7_0213800.1	354	Plasmodium falciparum 3D7	Pf3D7_02_v3:558,585..560,594(+)	conserved protein, unknown function	protein coding gene	UP
PF3D7_0214200	PF3D7_0214200.1	355	Plasmodium falciparum 3D7	Pf3D7_02_v3:574,898..576,521(-)	ribosomal protein L13, mitochondrial	protein coding gene	DOWN
PF3D7_0215300	PF3D7_0215300.1	356	Plasmodium falciparum 3D7	Pf3D7_02_v3:628,091..632,681(-)	acyl-CoA synthetase	protein coding gene	DOWN
PF3D7_0216000	PF3D7_0216000.1	357	Plasmodium falciparum 3D7	Pf3D7_02_v3:657,770..664,734(+)	DEAD/DEAH box helicase, putative	protein coding gene	UP
PF3D7_0219100	PF3D7_0219100.1	358	Plasmodium falciparum 3D7	Pf3D7_02_v3:769,194..771,126(+)	saccharopine dehydrogenase, putative	protein coding gene	UP
PF3D7_0219300	PF3D7_0219300.1	359	Plasmodium falciparum 3D7	Pf3D7_02_v3:773,171..774,191(-)	conserved Plasmodium protein, unknown function	protein coding gene	UP
PF3D7_0220000	PF3D7_0220000.1	360	Plasmodium falciparum 3D7	Pf3D7_02_v3:794,978..801,981(+)	liver stage antigen 3	protein coding gene	DOWN
PF3D7_0220200	PF3D7_0220200.1	361	Plasmodium falciparum 3D7	Pf3D7_02_v3:809,073..812,695(-)	Plasmodium exported protein, unknown function	protein coding gene	DOWN
PF3D7_0220300	PF3D7_0220300.1	362	Plasmodium falciparum 3D7	Pf3D7_02_v3:812,892..815,853(-)	Plasmodium exported protein, unknown function	protein coding gene	DOWN
PF3D7_0220500	PF3D7_0220500.1	363	Plasmodium falciparum 3D7	Pf3D7_02_v3:823,293..825,588(-)	Plasmodium exported protein (hyp2), unknown function	protein coding gene	DOWN
PF3D7_0220600	PF3D7_0220600.1	364	Plasmodium falciparum 3D7	Pf3D7_02_v3:830,123..833,035(+)	Plasmodium exported protein (hyp9), unknown function	protein coding gene	DOWN
PF3D7_0220800	PF3D7_0220800.1	365	Plasmodium falciparum 3D7	Pf3D7_02_v3:838,594..844,668(+)	cytoadherence linked asexual protein 2	protein coding gene	DOWN
PF3D7_0221100	PF3D7_0221100.1	636	Plasmodium falciparum 3D7	Pf3D7_02_v3:851,052..851,962(+)	Plasmodium exported protein, unknown function, pseudogene	pseudogene	UP
PF3D7_0221700	PF3D7_0221700.1	366	Plasmodium falciparum 3D7	Pf3D7_02_v3:868,884..871,778(-)	Plasmodium exported protein, unknown function	protein coding gene	DOWN
PF3D7_0223500	PF3D7_0223500.1	367	Plasmodium falciparum 3D7	Pf3D7_02_v3:916,352..923,648(-)	erythrocyte membrane protein 1, PfEMP1	protein coding gene	DOWN
PF3D7_0301200	PF3D7_0301200.1	330	Plasmodium falciparum 3D7	Pf3D7_03_v3:78,154..81,283(-)	serine/threonine protein kinase, FIKK family	protein coding gene	DOWN
PF3D7_0301500	PF3D7_0301500.1	11	Plasmodium falciparum 3D7	Pf3D7_03_v3:87,480..90,921(-)	Plasmodium exported protein, unknown function	protein coding gene	DOWN
PF3D7_0301700	PF3D7_0301700.1	13	Plasmodium falciparum 3D7	Pf3D7_03_v3:95,216..99,115(-)	Plasmodium exported protein, unknown function	protein coding gene	DOWN
PF3D7_0301800	PF3D7_0301800.1	12	Plasmodium falciparum 3D7	Pf3D7_03_v3:103,118..105,748(+)	Plasmodium exported protein, unknown function	protein coding gene	DOWN
PF3D7_0302200	PF3D7_0302200.1	3	Plasmodium falciparum 3D7	Pf3D7_03_v3:119,098..124,924(+)	cytoadherence linked asexual protein 3.2	protein coding gene	DOWN
PF3D7_0302500	PF3D7_0302500.1	4	Plasmodium falciparum 3D7	Pf3D7_03_v3:134,486..141,185(+)	cytoadherence linked asexual protein 3.1	protein coding gene	DOWN
PF3D7_0303900	PF3D7_0303900.1	18	Plasmodium falciparum 3D7	Pf3D7_03_v3:196,570..197,601(-)	phosphatidylethanolamine-binding protein, putative	protein coding gene	UP
PF3D7_0304100	PF3D7_0304100.1	6	Plasmodium falciparum 3D7	Pf3D7_03_v3:203,251..206,328(+)	inner membrane complex protein 1e, putative	protein coding gene	UP
PF3D7_0307300	PF3D7_0307300.1	7	Plasmodium falciparum 3D7	Pf3D7_03_v3:318,804..320,336(+)	microtubule-associated protein RP/EB family, putative	protein coding gene	UP
PF3D7_0311000	PF3D7_0311000.1	2	Plasmodium falciparum 3D7	Pf3D7_03_v3:469,287..470,118(+)	conserved Plasmodium protein, unknown function	protein coding gene	UP
PF3D7_0311700	PF3D7_0311700.1	1	Plasmodium falciparum 3D7	Pf3D7_03_v3:502,698..505,935(+)	plasmepsin VI	protein coding gene	UP
PF3D7_0318000	PF3D7_0318000.1	5	Plasmodium falciparum 3D7	Pf3D7_03_v3:742,191..742,799(+)	conserved Plasmodium protein, unknown function	protein coding gene	UP
PF3D7_0318700	PF3D7_0318700.1	19	Plasmodium falciparum 3D7	Pf3D7_03_v3:788,145..789,211(+)	conserved Plasmodium protein, unknown function	protein coding gene	DOWN
PF3D7_0320200	PF3D7_0320200.1	331	Plasmodium falciparum 3D7	Pf3D7_03_v3:842,496..844,477(+)	CPW-WPC family protein	protein coding gene	UP
PF3D7_0320500	PF3D7_0320500.1	8	Plasmodium falciparum 3D7	Pf3D7_03_v3:860,221..862,776(+)	nicotinamidase, putative	protein coding gene	DOWN
PF3D7_0320900	PF3D7_0320900.1	10	Plasmodium falciparum 3D7	Pf3D7_03_v3:874,313..876,685(+)	histone H2A.Z	protein coding gene	DOWN
PF3D7_0321100	PF3D7_0321100.1	9	Plasmodium falciparum 3D7	Pf3D7_03_v3:879,438..885,952(-)	conserved Plasmodium protein, unknown function	protein coding gene	DOWN
PF3D7_0322800	PF3D7_0322800.1	20	Plasmodium falciparum 3D7	Pf3D7_03_v3:964,101..965,203(+)	conserved Plasmodium protein, unknown function	protein coding gene	UP
PF3D7_0401700	PF3D7_0401700.1	637	Plasmodium falciparum 3D7	Pf3D7_04_v3:100,684..102,110(+)	Plasmodium exported protein, unknown function, pseudogene	pseudogene	DOWN
PF3D7_0401800	PF3D7_0401800.1	33	Plasmodium falciparum 3D7	Pf3D7_04_v3:103,078..106,145(-)	Plasmodium exported protein (PHISTb), unknown function	protein coding gene	DOWN
PF3D7_0401900	PF3D7_0401900.1	34	Plasmodium falciparum 3D7	Pf3D7_04_v3:108,357..111,662(-)	acyl-CoA synthetase	protein coding gene	DOWN
PF3D7_0402000	PF3D7_0402000.1	35	Plasmodium falciparum 3D7	Pf3D7_04_v3:113,655..116,953(-)	Plasmodium exported protein (PHISTa), unknown function	protein coding gene	DOWN
PF3D7_0402100	PF3D7_0402100.1	36	Plasmodium falciparum 3D7	Pf3D7_04_v3:123,068..125,848(-)	Plasmodium exported protein (PHISTb), unknown function	protein coding gene	DOWN
PF3D7_0402400	PF3D7_0402400.1	37	Plasmodium falciparum 3D7	Pf3D7_04_v3:146,710..149,188(-)	Plasmodium exported protein, unknown function	protein coding gene	DOWN
PF3D7_0402500	PF3D7_0402500.1	638	Plasmodium falciparum 3D7	Pf3D7_04_v3:155,877..156,984(+)	rifin, pseudogene	pseudogene	UP
PF3D7_0402800	PF3D7_0402800.1	639	Plasmodium falciparum 3D7	Pf3D7_04_v3:167,245..171,985(+)	erythrocyte membrane protein 1 (PfEMP1), pseudogene	pseudogene	UP
PF3D7_0404700	PF3D7_0404700.1	38	Plasmodium falciparum 3D7	Pf3D7_04_v3:259,944..263,782(-)	dipeptidyl aminopeptidase 3	protein coding gene	DOWN
PF3D7_0405500	PF3D7_0405500.1	39	Plasmodium falciparum 3D7	Pf3D7_04_v3:301,259..302,267(-)	conserved Plasmodium protein, unknown function	protein coding gene	UP
PF3D7_0406900	PF3D7_0406900.1	260	Plasmodium falciparum 3D7	Pf3D7_04_v3:353,655..359,878(-)	conserved Plasmodium protein, unknown function	protein coding gene	UP
PF3D7_0411700	PF3D7_0411700.1	14	Plasmodium falciparum 3D7	Pf3D7_04_v3:518,685..519,101(-)	conserved Plasmodium protein, unknown function	protein coding gene	UP
PF3D7_0414300	PF3D7_0414300.1	261	Plasmodium falciparum 3D7	Pf3D7_04_v3:649,273..650,954(-)	Rab5-interacting protein, putative	protein coding gene	UP
PF3D7_0417100	PF3D7_0417100.1	40	Plasmodium falciparum 3D7	Pf3D7_04_v3:743,611..745,637(-)	mRNA-binding protein PUF2	protein coding gene	UP
PF3D7_0417700	PF3D7_0417700.1	262	Plasmodium falciparum 3D7	Pf3D7_04_v3:784,194..786,430(+)	conserved Plasmodium protein, unknown function	protein coding gene	UP
PF3D7_0418800	PF3D7_0418800.1	263	Plasmodium falciparum 3D7	Pf3D7_04_v3:843,562..845,169(+)	MOLO1 domain-containing protein, putative	protein coding gene	UP
PF3D7_0420200	PF3D7_0420200.1	41	Plasmodium falciparum 3D7	Pf3D7_04_v3:909,409..912,119(+)	holo-[acyl-carrier-protein] synthase, putative	protein coding gene	UP
PF3D7_0421700	PF3D7_0421700.1	264	Plasmodium falciparum 3D7	Pf3D7_04_v3:987,842..994,360(-)	conserved Plasmodium protein, unknown function	protein coding gene	UP
PF3D7_0421900	PF3D7_0421900.1	42	Plasmodium falciparum 3D7	Pf3D7_04_v3:997,240..997,455(+)	conserved Plasmodium protein, unknown function	protein coding gene	UP
PF3D7_0423400	PF3D7_0423400.1	43	Plasmodium falciparum 3D7	Pf3D7_04_v3:1,055,314..1,056,674(+)	apical asparagine-rich protein AARP	protein coding gene	DOWN
PF3D7_0424000	PF3D7_0424000.1	265	Plasmodium falciparum 3D7	Pf3D7_04_v3:1,080,176..1,082,321(+)	Plasmodium exported protein (PHISTc), unknown function	protein coding gene	DOWN
PF3D7_0424500	PF3D7_0424500.1	44	Plasmodium falciparum 3D7	Pf3D7_04_v3:1,108,275..1,112,724(+)	serine/threonine protein kinase, FIKK family	protein coding gene	DOWN
PF3D7_0424600	PF3D7_0424600.1	45	Plasmodium falciparum 3D7	Pf3D7_04_v3:1,112,736..1,117,250(-)	Plasmodium exported protein (PHISTb)	protein coding gene	DOWN
PF3D7_0424700	PF3D7_0424700.1	46	Plasmodium falciparum 3D7	Pf3D7_04_v3:1,115,896..1,123,289(+)	serine/threonine protein kinase, FIKK family	protein coding gene	DOWN
PF3D7_0426000	PF3D7_0426000.1	47	Plasmodium falciparum 3D7	Pf3D7_04_v3:1,173,053..1,180,226(-)	erythrocyte membrane protein 1, PfEMP1	protein coding gene	DOWN
PF3D7_0500800	PF3D7_0500800.1	101	Plasmodium falciparum 3D7	Pf3D7_05_v3:42,114..48,258(-)	mature parasite-infected erythrocyte surface antigen	protein coding gene	DOWN
PF3D7_0500900	PF3D7_0500900.1	102	Plasmodium falciparum 3D7	Pf3D7_05_v3:50,081..52,576(-)	serine/threonine protein kinase, FIKK family	protein coding gene	DOWN
PF3D7_0501000	PF3D7_0501000.1	103	Plasmodium falciparum 3D7	Pf3D7_05_v3:55,122..57,159(+)	Plasmodium exported protein, unknown function	protein coding gene	DOWN
PF3D7_0501300	PF3D7_0501300.1	104	Plasmodium falciparum 3D7	Pf3D7_05_v3:67,224..70,944(+)	skeleton-binding protein 1	protein coding gene	DOWN
PF3D7_0501400	PF3D7_0501400.1	105	Plasmodium falciparum 3D7	Pf3D7_05_v3:73,163..80,813(+)	interspersed repeat antigen	protein coding gene	DOWN
PF3D7_0501500	PF3D7_0501500.1	106	Plasmodium falciparum 3D7	Pf3D7_05_v3:80,570..82,763(-)	rhoptry-associated protein 3	protein coding gene	DOWN
PF3D7_0501600	PF3D7_0501600.1	107	Plasmodium falciparum 3D7	Pf3D7_05_v3:83,760..85,512(-)	rhoptry-associated protein 2	protein coding gene	DOWN
PF3D7_0501700	PF3D7_0501700.1	108	Plasmodium falciparum 3D7	Pf3D7_05_v3:86,820..89,201(-)	anaphase-promoting complex subunit 3, putative	protein coding gene	UP
PF3D7_0502300	PF3D7_0502300.1	109	Plasmodium falciparum 3D7	Pf3D7_05_v3:106,583..108,202(-)	conserved Plasmodium protein, unknown function	protein coding gene	UP
PF3D7_0503100	PF3D7_0503100.1	110	Plasmodium falciparum 3D7	Pf3D7_05_v3:126,662..128,917(-)	4-diphosphocytidyl-2-C-methyl-D-erythritol kinase, putative	protein coding gene	DOWN
PF3D7_0503200	PF3D7_0503200.1	111	Plasmodium falciparum 3D7	Pf3D7_05_v3:130,209..133,825(+)	cell division control protein 6, putative	protein coding gene	UP
PF3D7_0504500	PF3D7_0504500.1	112	Plasmodium falciparum 3D7	Pf3D7_05_v3:174,882..176,765(+)	MOLO1 domain-containing protein, putative	protein coding gene	UP
PF3D7_0504900	PF3D7_0504900.1	266	Plasmodium falciparum 3D7	Pf3D7_05_v3:206,397..208,680(+)	transmembrane protein TMEM222, putative	protein coding gene	UP
PF3D7_0506400	PF3D7_0506400.1	267	Plasmodium falciparum 3D7	Pf3D7_05_v3:262,672..263,925(-)	conserved Plasmodium protein, unknown function	protein coding gene	UP
PF3D7_0507500	PF3D7_0507500.1	113	Plasmodium falciparum 3D7	Pf3D7_05_v3:307,090..310,120(-)	subtilisin-like protease 1	protein coding gene	DOWN
PF3D7_0508300	PF3D7_0508300.1	114	Plasmodium falciparum 3D7	Pf3D7_05_v3:340,652..344,452(+)	triose phosphate transporter	protein coding gene	DOWN
PF3D7_0509700	PF3D7_0509700.1	115	Plasmodium falciparum 3D7	Pf3D7_05_v3:405,961..407,897(-)	conserved Plasmodium protein, unknown function	protein coding gene	UP
PF3D7_0510300	PF3D7_0510300.1	116	Plasmodium falciparum 3D7	Pf3D7_05_v3:440,724..442,007(-)	stripes inner membrane complex protein, putative	protein coding gene	UP
PF3D7_0510700	PF3D7_0510700.1	117	Plasmodium falciparum 3D7	Pf3D7_05_v3:459,301..460,344(+)	conserved Plasmodium protein, unknown function	protein coding gene	UP
PF3D7_0510800	PF3D7_0510800.1	268	Plasmodium falciparum 3D7	Pf3D7_05_v3:461,017..464,399(+)	WD repeat-containing protein, putative	protein coding gene	UP
PF3D7_0511600	PF3D7_0511600.1	118	Plasmodium falciparum 3D7	Pf3D7_05_v3:517,088..518,520(-)	apical rhoptry neck protein	protein coding gene	DOWN
PF3D7_0513000	PF3D7_0513000.1	119	Plasmodium falciparum 3D7	Pf3D7_05_v3:555,264..556,651(+)	conserved protein, unknown function	protein coding gene	UP
PF3D7_0513700	PF3D7_0513700.1	269	Plasmodium falciparum 3D7	Pf3D7_05_v3:580,815..584,424(+)	secreted ookinete protein, putative	protein coding gene	UP
PF3D7_0514500	PF3D7_0514500.1	270	Plasmodium falciparum 3D7	Pf3D7_05_v3:604,633..606,347(-)	conserved Plasmodium membrane protein, unknown function	protein coding gene	UP
PF3D7_0514700	PF3D7_0514700.1	120	Plasmodium falciparum 3D7	Pf3D7_05_v3:610,089..614,771(+)	MORN repeat protein, putative	protein coding gene	UP
PF3D7_0515500	PF3D7_0515500.1	121	Plasmodium falciparum 3D7	Pf3D7_05_v3:641,137..644,685(-)	gametogenesis essential protein 1, putative	protein coding gene	UP
PF3D7_0515600	PF3D7_0515600.1	122	Plasmodium falciparum 3D7	Pf3D7_05_v3:646,042..652,163(+)	gamete egress protein GEP, putative	protein coding gene	UP
PF3D7_0516500	PF3D7_0516500.1	271	Plasmodium falciparum 3D7	Pf3D7_05_v3:683,708..685,859(+)	major facilitator superfamily domain-containing protein, putative	protein coding gene	UP
PF3D7_0517500	PF3D7_0517500.1	272	Plasmodium falciparum 3D7	Pf3D7_05_v3:735,386..738,469(-)	UTP--glucose-1-phosphate uridylyltransferase, putative	protein coding gene	UP
PF3D7_0517800	PF3D7_0517800.1	273	Plasmodium falciparum 3D7	Pf3D7_05_v3:745,798..746,634(-)	apicortin	protein coding gene	UP
PF3D7_0518400	PF3D7_0518400.1	123	Plasmodium falciparum 3D7	Pf3D7_05_v3:762,103..762,792(-)	cyclin, putative	protein coding gene	UP
PF3D7_0518700	PF3D7_0518700.1	124	Plasmodium falciparum 3D7	Pf3D7_05_v3:774,052..780,916(-)	mRNA-binding protein PUF1	protein coding gene	UP
PF3D7_0518800	PF3D7_0518800.1	274	Plasmodium falciparum 3D7	Pf3D7_05_v3:783,638..784,991(-)	secreted ookinete protein, putative	protein coding gene	UP
PF3D7_0520900	PF3D7_0520900.1	125	Plasmodium falciparum 3D7	Pf3D7_05_v3:856,500..859,367(+)	adenosylhomocysteinase	protein coding gene	DOWN
PF3D7_0521900	PF3D7_0521900.1	126	Plasmodium falciparum 3D7	Pf3D7_05_v3:888,657..895,144(+)	conserved Plasmodium protein, unknown function	protein coding gene	UP
PF3D7_0522900	PF3D7_0522900.1	127	Plasmodium falciparum 3D7	Pf3D7_05_v3:948,230..953,960(+)	zinc finger protein, putative	protein coding gene	UP
PF3D7_0525800	PF3D7_0525800.1	128	Plasmodium falciparum 3D7	Pf3D7_05_v3:1,071,094..1,072,988(+)	inner membrane complex protein 1g, putative	protein coding gene	DOWN
PF3D7_0525900	PF3D7_0525900.1	275	Plasmodium falciparum 3D7	Pf3D7_05_v3:1,073,417..1,075,644(+)	NIMA related kinase 2	protein coding gene	UP
PF3D7_0526100	PF3D7_0526100.1	129	Plasmodium falciparum 3D7	Pf3D7_05_v3:1,079,225..1,081,313(+)	conserved Plasmodium membrane protein, unknown function	protein coding gene	UP
PF3D7_0527100	PF3D7_0527100.1	130	Plasmodium falciparum 3D7	Pf3D7_05_v3:1,129,570..1,131,702(-)	ubiquitin-conjugating enzyme E2 13	protein coding gene	UP
PF3D7_0527200	PF3D7_0527200.1	131	Plasmodium falciparum 3D7	Pf3D7_05_v3:1,132,901..1,135,534(-)	ubiquitin carboxyl-terminal hydrolase 14	protein coding gene	DOWN
PF3D7_0528900	PF3D7_0528900.1	276	Plasmodium falciparum 3D7	Pf3D7_05_v3:1,183,850..1,186,249(-)	conserved protein, unknown function	protein coding gene	UP
PF3D7_0530500	PF3D7_0530500.1	277	Plasmodium falciparum 3D7	Pf3D7_05_v3:1,244,751..1,248,359(+)	conserved Plasmodium membrane protein, unknown function	protein coding gene	UP
PF3D7_0530800	PF3D7_0530800.1	278	Plasmodium falciparum 3D7	Pf3D7_05_v3:1,255,012..1,257,579(+)	CPW-WPC family protein	protein coding gene	UP
PF3D7_0532100	PF3D7_0532100.1	132	Plasmodium falciparum 3D7	Pf3D7_05_v3:1,300,188..1,302,740(+)	early transcribed membrane protein 5	protein coding gene	DOWN
PF3D7_0532300	PF3D7_0532300.1	133	Plasmodium falciparum 3D7	Pf3D7_05_v3:1,307,099..1,310,572(+)	Plasmodium exported protein (PHISTb), unknown function	protein coding gene	DOWN
PF3D7_0532400	PF3D7_0532400.1	134	Plasmodium falciparum 3D7	Pf3D7_05_v3:1,311,992..1,315,355(+)	lysine-rich membrane-associated PHISTb protein	protein coding gene	DOWN
PF3D7_0532600	PF3D7_0532600.1	279	Plasmodium falciparum 3D7	Pf3D7_05_v3:1,317,882..1,319,382(-)	Plasmodium exported protein, unknown function	protein coding gene	DOWN
PF3D7_0601900	PF3D7_0601900.1	239	Plasmodium falciparum 3D7	Pf3D7_06_v3:76,204..79,596(+)	conserved Plasmodium protein, unknown function	protein coding gene	DOWN
PF3D7_0602700	PF3D7_0602700.1	240	Plasmodium falciparum 3D7	Pf3D7_06_v3:113,592..115,478(-)	conserved Plasmodium protein, unknown function	protein coding gene	UP
PF3D7_0604100	PF3D7_0604100.1	241	Plasmodium falciparum 3D7	Pf3D7_06_v3:170,776..178,985(-)	AP2 domain transcription factor	protein coding gene	DOWN
PF3D7_0604400	PF3D7_0604400.1	242	Plasmodium falciparum 3D7	Pf3D7_06_v3:184,892..185,843(+)	conserved protein, unknown function	protein coding gene	UP
PF3D7_0604800	PF3D7_0604800.1	243	Plasmodium falciparum 3D7	Pf3D7_06_v3:206,807..211,802(-)	RAP protein, putative	protein coding gene	UP
PF3D7_0605600	PF3D7_0605600.1	244	Plasmodium falciparum 3D7	Pf3D7_06_v3:228,132..234,835(-)	nucleoside diphosphate kinase, putative	protein coding gene	UP
PF3D7_0606400	PF3D7_0606400.1	245	Plasmodium falciparum 3D7	Pf3D7_06_v3:263,936..264,830(-)	conserved Plasmodium protein, unknown function	protein coding gene	UP
PF3D7_0607100	PF3D7_0607100.1	246	Plasmodium falciparum 3D7	Pf3D7_06_v3:297,941..301,197(+)	MYND-type zinc finger protein, putative	protein coding gene	UP
PF3D7_0607700	PF3D7_0607700.1	247	Plasmodium falciparum 3D7	Pf3D7_06_v3:319,519..329,442(+)	conserved Plasmodium protein, unknown function	protein coding gene	UP
PF3D7_0608600	PF3D7_0608600.1	248	Plasmodium falciparum 3D7	Pf3D7_06_v3:354,683..356,424(+)	conserved Plasmodium protein, unknown function	protein coding gene	UP
PF3D7_0609600	PF3D7_0609600.1	249	Plasmodium falciparum 3D7	Pf3D7_06_v3:408,041..412,002(+)	conserved Plasmodium protein, unknown function	protein coding gene	UP
PF3D7_0611000	PF3D7_0611000.1	250	Plasmodium falciparum 3D7	Pf3D7_06_v3:463,021..465,127(-)	SNARE associated Golgi protein, putative	protein coding gene	UP
PF3D7_0611500	PF3D7_0611500.1	251	Plasmodium falciparum 3D7	Pf3D7_06_v3:482,825..483,907(-)	conserved protein, unknown function	protein coding gene	UP
PF3D7_0611900	PF3D7_0611900.1	252	Plasmodium falciparum 3D7	Pf3D7_06_v3:505,314..507,593(+)	lsm12, putative	protein coding gene	UP
PF3D7_0612500	PF3D7_0612500.1	253	Plasmodium falciparum 3D7	Pf3D7_06_v3:522,300..522,665(-)	conserved Plasmodium protein, unknown function	protein coding gene	UP
PF3D7_0613200	PF3D7_0613200.1	254	Plasmodium falciparum 3D7	Pf3D7_06_v3:539,074..539,954(+)	conserved Plasmodium protein, unknown function	protein coding gene	UP
PF3D7_0613500	PF3D7_0613500.1	255	Plasmodium falciparum 3D7	Pf3D7_06_v3:547,900..552,544(-)	AP-3 complex subunit beta, putative	protein coding gene	UP
PF3D7_0615200	PF3D7_0615200.1	256	Plasmodium falciparum 3D7	Pf3D7_06_v3:625,120..627,612(+)	conserved protein, unknown function	protein coding gene	UP
PF3D7_0616500	PF3D7_0616500.1	257	Plasmodium falciparum 3D7	Pf3D7_06_v3:684,742..688,857(+)	TRAP-like protein	protein coding gene	UP
PF3D7_0617700	PF3D7_0617700.1	222	Plasmodium falciparum 3D7	Pf3D7_06_v3:741,269..742,406(-)	rifin	protein coding gene	DOWN
PF3D7_0617800	PF3D7_0617800.1	223	Plasmodium falciparum 3D7	Pf3D7_06_v3:747,329..749,285(-)	histone H2A	protein coding gene	DOWN
PF3D7_0618000	PF3D7_0618000.1	224	Plasmodium falciparum 3D7	Pf3D7_06_v3:757,278..761,654(+)	conserved Plasmodium membrane protein, unknown function	protein coding gene	DOWN
PF3D7_0618900	PF3D7_0618900.1	225	Plasmodium falciparum 3D7	Pf3D7_06_v3:784,019..788,588(+)	phosphatidylinositol N-acetylglucosaminyltransferase subunit GPI1	protein coding gene	UP
PF3D7_0618900	PF3D7_0618900.2	225	Plasmodium falciparum 3D7	Pf3D7_06_v3:784,019..788,588(+)	phosphatidylinositol N-acetylglucosaminyltransferase subunit GPI1	protein coding gene	UP
PF3D7_0619500	PF3D7_0619500.1	226	Plasmodium falciparum 3D7	Pf3D7_06_v3:819,576..824,325(-)	acyl-CoA synthetase	protein coding gene	DOWN
PF3D7_0620300	PF3D7_0620300.1	227	Plasmodium falciparum 3D7	Pf3D7_06_v3:848,035..850,864(-)	conserved Plasmodium protein, unknown function	protein coding gene	DOWN
PF3D7_0620400	PF3D7_0620400.1	228	Plasmodium falciparum 3D7	Pf3D7_06_v3:851,162..853,200(-)	merozoite surface protein 10	protein coding gene	DOWN
PF3D7_0620700	PF3D7_0620700.1	229	Plasmodium falciparum 3D7	Pf3D7_06_v3:858,689..860,721(-)	DnaJ protein, putative	protein coding gene	UP
PF3D7_0621400	PF3D7_0621400.1	230	Plasmodium falciparum 3D7	Pf3D7_06_v3:878,363..880,852(+)	Pf77 protein	protein coding gene	UP
PF3D7_0622100	PF3D7_0622100.1	231	Plasmodium falciparum 3D7	Pf3D7_06_v3:897,970..902,735(-)	conserved Plasmodium protein, unknown function	protein coding gene	UP
PF3D7_0623200	PF3D7_0623200.1	232	Plasmodium falciparum 3D7	Pf3D7_06_v3:945,100..947,629(+)	ferredoxin--NADP reductase	protein coding gene	UP
PF3D7_0624100	PF3D7_0624100.1	233	Plasmodium falciparum 3D7	Pf3D7_06_v3:983,297..985,562(+)	conserved protein, unknown function	protein coding gene	UP
PF3D7_0624300	PF3D7_0624300.1	234	Plasmodium falciparum 3D7	Pf3D7_06_v3:987,808..989,636(+)	CPW-WPC family protein	protein coding gene	UP
PF3D7_0625100	PF3D7_0625100.1	235	Plasmodium falciparum 3D7	Pf3D7_06_v3:1,023,015..1,024,214(+)	sphingomyelin synthase 2, putative	protein coding gene	UP
PF3D7_0625400	PF3D7_0625400.1	236	Plasmodium falciparum 3D7	Pf3D7_06_v3:1,031,969..1,034,471(-)	conserved Plasmodium protein, unknown function	protein coding gene	DOWN
PF3D7_0628400	PF3D7_0628400.1	280	Plasmodium falciparum 3D7	Pf3D7_06_v3:1,175,869..1,178,588(+)	protease, putative	protein coding gene	UP
PF3D7_0630000	PF3D7_0630000.1	237	Plasmodium falciparum 3D7	Pf3D7_06_v3:1,252,052..1,253,985(-)	CPW-WPC family protein	protein coding gene	UP
PF3D7_0630200	PF3D7_0630200.1	238	Plasmodium falciparum 3D7	Pf3D7_06_v3:1,258,880..1,259,939(+)	secreted ookinete protein, putative	protein coding gene	UP
PF3D7_0701900	PF3D7_0701900.1	48	Plasmodium falciparum 3D7	Pf3D7_07_v3:79,450..83,835(-)	Plasmodium exported protein, unknown function	protein coding gene	DOWN
PF3D7_0702000	PF3D7_0702000.1	281	Plasmodium falciparum 3D7	Pf3D7_07_v3:83,838..86,436(+)	Plasmodium exported protein (hyp12), unknown function	protein coding gene	DOWN
PF3D7_0702100	PF3D7_0702100.1	640	Plasmodium falciparum 3D7	Pf3D7_07_v3:88,685..90,886(+)	Plasmodium exported protein (PHISTb), unknown function, pseudogene	pseudogene	DOWN
PF3D7_0702200	PF3D7_0702200.1	49	Plasmodium falciparum 3D7	Pf3D7_07_v3:91,731..95,602(-)	lysophospholipase LPL20	protein coding gene	DOWN
PF3D7_0702400	PF3D7_0702400.1	50	Plasmodium falciparum 3D7	Pf3D7_07_v3:100,338..103,399(+)	small exported membrane protein 1	protein coding gene	DOWN
PF3D7_0702500	PF3D7_0702500.1	51	Plasmodium falciparum 3D7	Pf3D7_07_v3:104,012..106,731(-)	Plasmodium exported protein, unknown function	protein coding gene	DOWN
PF3D7_0703700	PF3D7_0703700.1	52	Plasmodium falciparum 3D7	Pf3D7_07_v3:146,573..148,237(-)	conserved protein, unknown function	protein coding gene	DOWN
PF3D7_0704100	PF3D7_0704100.1	282	Plasmodium falciparum 3D7	Pf3D7_07_v3:179,797..191,155(+)	basal complex transmembrane protein 2	protein coding gene	UP
PF3D7_0705800	PF3D7_0705800.1	337	Plasmodium falciparum 3D7	Pf3D7_07_v3:287,597..289,088(-)	cysteine-rich secretory protein	protein coding gene	UP
PF3D7_0707300	PF3D7_0707300.1	283	Plasmodium falciparum 3D7	Pf3D7_07_v3:337,720..343,059(+)	rhoptry-associated membrane antigen	protein coding gene	DOWN
PF3D7_0708000	PF3D7_0708000.1	284	Plasmodium falciparum 3D7	Pf3D7_07_v3:368,274..372,081(+)	cytoskeleton associated protein, putative	protein coding gene	UP
PF3D7_0708600	PF3D7_0708600.1	53	Plasmodium falciparum 3D7	Pf3D7_07_v3:389,473..390,365(-)	inner membrane complex protein 1d, putative	protein coding gene	UP
PF3D7_0711700	PF3D7_0711700.1	54	Plasmodium falciparum 3D7	Pf3D7_07_v3:511,950..519,425(-)	erythrocyte membrane protein 1, PfEMP1	protein coding gene	DOWN
PF3D7_0713100	PF3D7_0713100.1	55	Plasmodium falciparum 3D7	Pf3D7_07_v3:605,369..606,780(+)	Pfmc-2TM Maurer's cleft two transmembrane protein	protein coding gene	DOWN
PF3D7_0714000	PF3D7_0714000.1	56	Plasmodium falciparum 3D7	Pf3D7_07_v3:642,200..643,997(-)	histone H2B variant	protein coding gene	DOWN
PF3D7_0714100	PF3D7_0714100.1	57	Plasmodium falciparum 3D7	Pf3D7_07_v3:646,719..648,767(-)	MAATS1 domain-containing protein, putative	protein coding gene	UP
PF3D7_0714400	PF3D7_0714400.1	58	Plasmodium falciparum 3D7	Pf3D7_07_v3:662,068..664,084(-)	calmodulin, putative	protein coding gene	UP
PF3D7_0715200	PF3D7_0715200.1	59	Plasmodium falciparum 3D7	Pf3D7_07_v3:675,522..682,899(-)	conserved Plasmodium protein, unknown function	protein coding gene	UP
PF3D7_0715400	PF3D7_0715400.1	338	Plasmodium falciparum 3D7	Pf3D7_07_v3:687,618..689,135(-)	secreted ookinete protein, putative	protein coding gene	UP
PF3D7_0715700	PF3D7_0715700.1	60	Plasmodium falciparum 3D7	Pf3D7_07_v3:694,095..695,200(+)	conserved protein, unknown function	protein coding gene	UP
PF3D7_0717800	PF3D7_0717800.1	61	Plasmodium falciparum 3D7	Pf3D7_07_v3:767,357..771,949(-)	conserved Plasmodium protein, unknown function	protein coding gene	UP
PF3D7_0718000	PF3D7_0718000.1	285	Plasmodium falciparum 3D7	Pf3D7_07_v3:776,141..795,637(-)	dynein heavy chain, putative	protein coding gene	UP
PF3D7_0718700	PF3D7_0718700.1	62	Plasmodium falciparum 3D7	Pf3D7_07_v3:831,360..833,140(-)	conserved Plasmodium membrane protein, unknown function	protein coding gene	UP
PF3D7_0718800	PF3D7_0718800.1	286	Plasmodium falciparum 3D7	Pf3D7_07_v3:833,630..835,051(-)	conserved protein, unknown function	protein coding gene	UP
PF3D7_0719100	PF3D7_0719100.1	63	Plasmodium falciparum 3D7	Pf3D7_07_v3:838,686..840,277(-)	ATP synthase F0 subunit a-like protein, putative	protein coding gene	UP
PF3D7_0719200	PF3D7_0719200.1	287	Plasmodium falciparum 3D7	Pf3D7_07_v3:840,693..843,025(+)	NIMA related kinase 4	protein coding gene	UP
PF3D7_0721700	PF3D7_0721700.1	64	Plasmodium falciparum 3D7	Pf3D7_07_v3:935,116..937,312(+)	secreted ookinete protein, putative	protein coding gene	UP
PF3D7_0722200	PF3D7_0722200.1	65	Plasmodium falciparum 3D7	Pf3D7_07_v3:946,077..949,317(+)	rhoptry-associated leucine zipper-like protein 1	protein coding gene	DOWN
PF3D7_0722800	PF3D7_0722800.1	66	Plasmodium falciparum 3D7	Pf3D7_07_v3:963,370..965,109(+)	conserved protein, unknown function	protein coding gene	UP
PF3D7_0723100	PF3D7_0723100.1	67	Plasmodium falciparum 3D7	Pf3D7_07_v3:970,492..971,877(-)	protein CPH1, putative	protein coding gene	UP
PF3D7_0724900	PF3D7_0724900.1	68	Plasmodium falciparum 3D7	Pf3D7_07_v3:1,052,392..1,058,413(+)	kinesin-20, putative	protein coding gene	UP
PF3D7_0728700	PF3D7_0728700.1	69	Plasmodium falciparum 3D7	Pf3D7_07_v3:1,225,499..1,229,857(-)	alpha/beta hydrolase, putative	protein coding gene	UP
PF3D7_0730900	PF3D7_0730900.1	70	Plasmodium falciparum 3D7	Pf3D7_07_v3:1,324,452..1,333,940(+)	EMP1-trafficking protein	protein coding gene	DOWN
PF3D7_0731200	PF3D7_0731200.1	71	Plasmodium falciparum 3D7	Pf3D7_07_v3:1,342,335..1,344,508(-)	Plasmodium exported protein, unknown function	protein coding gene	DOWN
PF3D7_0731300	PF3D7_0731300.1	72	Plasmodium falciparum 3D7	Pf3D7_07_v3:1,348,427..1,351,829(+)	Plasmodium exported protein (PHISTb), unknown function	protein coding gene	DOWN
PF3D7_0731400	PF3D7_0731400.1	641	Plasmodium falciparum 3D7	Pf3D7_07_v3:1,353,758..1,355,482(+)	serine/threonine protein kinase, FIKK family, pseudogene	pseudogene	DOWN
PF3D7_0731500	PF3D7_0731500.1	73	Plasmodium falciparum 3D7	Pf3D7_07_v3:1,357,251..1,363,653(+)	erythrocyte binding antigen-175	protein coding gene	DOWN
PF3D7_0731600	PF3D7_0731600.1	74	Plasmodium falciparum 3D7	Pf3D7_07_v3:1,366,407..1,370,816(+)	acyl-CoA synthetase	protein coding gene	DOWN
PF3D7_0731700	PF3D7_0731700.1	75	Plasmodium falciparum 3D7	Pf3D7_07_v3:1,371,309..1,372,884(+)	Plasmodium exported protein (hyp9), unknown function	protein coding gene	DOWN
PF3D7_0732200	PF3D7_0732200.1	76	Plasmodium falciparum 3D7	Pf3D7_07_v3:1,390,711..1,392,043(+)	rifin	protein coding gene	DOWN
PF3D7_0800100	PF3D7_0800100.1	100	Plasmodium falciparum 3D7	Pf3D7_08_v3:21,361..28,653(+)	erythrocyte membrane protein 1, PfEMP1	protein coding gene	DOWN
PF3D7_0800800	PF3D7_0800800.1	99	Plasmodium falciparum 3D7	Pf3D7_08_v3:79,126..80,766(+)	Plasmodium exported protein (hyp7), unknown function	protein coding gene	DOWN
PF3D7_0800900	PF3D7_0800900.1	642	Plasmodium falciparum 3D7	Pf3D7_08_v3:83,128..83,904(+)	Plasmodium exported protein (hyp7), unknown function, pseudogene	pseudogene	DOWN
PF3D7_0801400	PF3D7_0801400.1	98	Plasmodium falciparum 3D7	Pf3D7_08_v3:104,442..105,517(-)	conserved Plasmodium protein, unknown function	protein coding gene	UP
PF3D7_0801600	PF3D7_0801600.1	97	Plasmodium falciparum 3D7	Pf3D7_08_v3:108,965..109,811(-)	conserved protein, unknown function	protein coding gene	UP
PF3D7_0804700	PF3D7_0804700.1	339	Plasmodium falciparum 3D7	Pf3D7_08_v3:271,417..277,413(-)	conserved Plasmodium protein, unknown function	protein coding gene	UP
PF3D7_0805300	PF3D7_0805300.1	96	Plasmodium falciparum 3D7	Pf3D7_08_v3:293,097..297,324(-)	zinc finger protein, putative	protein coding gene	UP
PF3D7_0805800	PF3D7_0805800.1	340	Plasmodium falciparum 3D7	Pf3D7_08_v3:322,367..323,677(-)	conserved Plasmodium protein, unknown function	protein coding gene	UP
PF3D7_0809200	PF3D7_0809200.1	95	Plasmodium falciparum 3D7	Pf3D7_08_v3:467,507..472,481(-)	asparagine-rich antigen Pfa55-14	protein coding gene	UP
PF3D7_0813500	PF3D7_0813500.1	94	Plasmodium falciparum 3D7	Pf3D7_08_v3:665,548..667,095(-)	PUB domain-containing protein, putative	protein coding gene	UP
PF3D7_0813800	PF3D7_0813800.1	93	Plasmodium falciparum 3D7	Pf3D7_08_v3:676,314..677,698(+)	GDP-mannose 4,6-dehydratase	protein coding gene	UP
PF3D7_0816500	PF3D7_0816500.1	92	Plasmodium falciparum 3D7	Pf3D7_08_v3:760,138..761,031(+)	small heat shock protein HSP20, putative	protein coding gene	UP
PF3D7_0816800	PF3D7_0816800.1	91	Plasmodium falciparum 3D7	Pf3D7_08_v3:767,916..769,803(-)	meiotic recombination protein DMC1, putative	protein coding gene	UP
PF3D7_0817900	PF3D7_0817900.1	90	Plasmodium falciparum 3D7	Pf3D7_08_v3:816,742..818,583(-)	high mobility group protein B2	protein coding gene	UP
PF3D7_0818100	PF3D7_0818100.1	89	Plasmodium falciparum 3D7	Pf3D7_08_v3:823,912..827,305(+)	zinc finger protein, putative	protein coding gene	DOWN
PF3D7_0818900	PF3D7_0818900.1	88	Plasmodium falciparum 3D7	Pf3D7_08_v3:858,550..862,980(+)	heat shock protein 70	protein coding gene	DOWN
PF3D7_0820200	PF3D7_0820200.1	87	Plasmodium falciparum 3D7	Pf3D7_08_v3:911,627..915,386(-)	phosphatidylglycerophosphate synthase	protein coding gene	DOWN
PF3D7_0821400	PF3D7_0821400.1	86	Plasmodium falciparum 3D7	Pf3D7_08_v3:964,289..967,130(+)	conserved Plasmodium protein, unknown function	protein coding gene	DOWN
PF3D7_0822400	PF3D7_0822400.1	288	Plasmodium falciparum 3D7	Pf3D7_08_v3:989,973..992,608(+)	conserved Plasmodium protein, unknown function	protein coding gene	UP
PF3D7_0822900	PF3D7_0822900.1	85	Plasmodium falciparum 3D7	Pf3D7_08_v3:1,006,504..1,011,755(-)	PhIL1-interacting candidate PIC2	protein coding gene	DOWN
PF3D7_0825000	PF3D7_0825000.1	289	Plasmodium falciparum 3D7	Pf3D7_08_v3:1,085,451..1,091,286(+)	conserved Plasmodium protein, unknown function	protein coding gene	UP
PF3D7_0825300	PF3D7_0825300.1	84	Plasmodium falciparum 3D7	Pf3D7_08_v3:1,094,794..1,095,972(-)	SAYSvFN domain-containing protein, putative	protein coding gene	UP
PF3D7_0825700	PF3D7_0825700.1	83	Plasmodium falciparum 3D7	Pf3D7_08_v3:1,101,887..1,102,804(-)	crystalloid-specific PH domain-containing protein, putative	protein coding gene	UP
PF3D7_0825800	PF3D7_0825800.1	290	Plasmodium falciparum 3D7	Pf3D7_08_v3:1,103,768..1,105,108(+)	PH-like domain-containing protein, putative	protein coding gene	UP
PF3D7_0825900	PF3D7_0825900.1	82	Plasmodium falciparum 3D7	Pf3D7_08_v3:1,105,631..1,108,315(+)	conserved Plasmodium protein, unknown function	protein coding gene	UP
PF3D7_0827200	PF3D7_0827200.1	81	Plasmodium falciparum 3D7	Pf3D7_08_v3:1,177,310..1,180,324(+)	conserved Plasmodium protein, unknown function	protein coding gene	UP
PF3D7_0827400	PF3D7_0827400.1	80	Plasmodium falciparum 3D7	Pf3D7_08_v3:1,184,595..1,185,251(+)	conserved protein, unknown function	protein coding gene	UP
PF3D7_0827700	PF3D7_0827700.1	79	Plasmodium falciparum 3D7	Pf3D7_08_v3:1,193,847..1,196,678(-)	magnesium transporter, putative	protein coding gene	UP
PF3D7_0828000	PF3D7_0828000.1	291	Plasmodium falciparum 3D7	Pf3D7_08_v3:1,210,692..1,211,860(+)	rhomboid protease ROM3	protein coding gene	UP
PF3D7_0828100	PF3D7_0828100.1	78	Plasmodium falciparum 3D7	Pf3D7_08_v3:1,211,965..1,215,795(-)	conserved Plasmodium protein, unknown function	protein coding gene	UP
PF3D7_0830500	PF3D7_0830500.1	77	Plasmodium falciparum 3D7	Pf3D7_08_v3:1,295,569..1,299,431(-)	sporozoite and liver stage tryptophan-rich protein, putative	protein coding gene	DOWN
PF3D7_0831300	PF3D7_0831300.1	292	Plasmodium falciparum 3D7	Pf3D7_08_v3:1,337,791..1,342,328(+)	Plasmodium exported protein, unknown function	protein coding gene	UP
PF3D7_0831400	PF3D7_0831400.1	293	Plasmodium falciparum 3D7	Pf3D7_08_v3:1,343,563..1,345,903(-)	Plasmodium exported protein, unknown function	protein coding gene	DOWN
PF3D7_0901700	PF3D7_0901700.1	294	Plasmodium falciparum 3D7	Pf3D7_09_v3:81,122..83,382(-)	Plasmodium exported protein (hyp5), unknown function	protein coding gene	DOWN
PF3D7_0901800	PF3D7_0901800.1	295	Plasmodium falciparum 3D7	Pf3D7_09_v3:83,928..85,972(+)	Plasmodium exported protein, unknown function	protein coding gene	DOWN
PF3D7_0902100	PF3D7_0902100.1	135	Plasmodium falciparum 3D7	Pf3D7_09_v3:93,768..95,820(-)	serine/threonine protein kinase, FIKK family	protein coding gene	DOWN
PF3D7_0902800	PF3D7_0902800.1	136	Plasmodium falciparum 3D7	Pf3D7_09_v3:120,969..125,252(-)	serine repeat antigen 9	protein coding gene	DOWN
PF3D7_0903800	PF3D7_0903800.1	137	Plasmodium falciparum 3D7	Pf3D7_09_v3:179,187..183,991(+)	LCCL domain-containing protein	protein coding gene	UP
PF3D7_0904200	PF3D7_0904200.1	138	Plasmodium falciparum 3D7	Pf3D7_09_v3:197,658..198,894(+)	PH domain-containing protein, putative	protein coding gene	UP
PF3D7_0904300	PF3D7_0904300.1	296	Plasmodium falciparum 3D7	Pf3D7_09_v3:199,051..207,458(-)	conserved protein, unknown function	protein coding gene	UP
PF3D7_0905400	PF3D7_0905400.1	139	Plasmodium falciparum 3D7	Pf3D7_09_v3:270,371..275,833(-)	high molecular weight rhoptry protein 3	protein coding gene	DOWN
PF3D7_0906400	PF3D7_0906400.1	140	Plasmodium falciparum 3D7	Pf3D7_09_v3:312,356..315,110(-)	dynein intermediate light chain, putative	protein coding gene	UP
PF3D7_0907700	PF3D7_0907700.1	141	Plasmodium falciparum 3D7	Pf3D7_09_v3:363,574..365,642(-)	proteasome activator 28	protein coding gene	DOWN
PF3D7_0909000	PF3D7_0909000.1	142	Plasmodium falciparum 3D7	Pf3D7_09_v3:410,326..413,841(-)	conserved Plasmodium protein, unknown function	protein coding gene	UP
PF3D7_0909100	PF3D7_0909100.1	297	Plasmodium falciparum 3D7	Pf3D7_09_v3:414,632..417,901(+)	conserved Plasmodium membrane protein, unknown function	protein coding gene	UP
PF3D7_0909200	PF3D7_0909200.1	143	Plasmodium falciparum 3D7	Pf3D7_09_v3:418,208..419,895(-)	GDP-fucose protein O-fucosyltransferase 2	protein coding gene	UP
PF3D7_0911500	PF3D7_0911500.1	298	Plasmodium falciparum 3D7	Pf3D7_09_v3:526,449..528,094(-)	conserved Plasmodium protein, unknown function	protein coding gene	UP
PF3D7_0911500	PF3D7_0911500.2	298	Plasmodium falciparum 3D7	Pf3D7_09_v3:526,449..528,094(-)	conserved Plasmodium protein, unknown function	protein coding gene	UP
PF3D7_0912200	PF3D7_0912200.1	144	Plasmodium falciparum 3D7	Pf3D7_09_v3:549,085..550,446(-)	conserved protein, unknown function	protein coding gene	UP
PF3D7_0912700	PF3D7_0912700.1	145	Plasmodium falciparum 3D7	Pf3D7_09_v3:562,269..563,000(+)	conserved Plasmodium protein, unknown function	protein coding gene	UP
PF3D7_0913400	PF3D7_0913400.1	146	Plasmodium falciparum 3D7	Pf3D7_09_v3:580,760..581,468(-)	elongation factor, putative	protein coding gene	UP
PF3D7_0914400	PF3D7_0914400.1	147	Plasmodium falciparum 3D7	Pf3D7_09_v3:617,808..619,842(+)	protein KIC3	protein coding gene	UP
PF3D7_0915800	PF3D7_0915800.1	148	Plasmodium falciparum 3D7	Pf3D7_09_v3:663,573..664,607(+)	glycolipid transfer protein, putative	protein coding gene	UP
PF3D7_0917900	PF3D7_0917900.1	149	Plasmodium falciparum 3D7	Pf3D7_09_v3:736,669..741,656(+)	heat shock protein 70	protein coding gene	DOWN
PF3D7_0918700	PF3D7_0918700.1	150	Plasmodium falciparum 3D7	Pf3D7_09_v3:769,319..772,498(+)	conserved Plasmodium protein, unknown function	protein coding gene	DOWN
PF3D7_0919200	PF3D7_0919200.1	151	Plasmodium falciparum 3D7	Pf3D7_09_v3:788,717..791,151(-)	PPPDE peptidase, putative	protein coding gene	DOWN
PF3D7_0920300	PF3D7_0920300.1	152	Plasmodium falciparum 3D7	Pf3D7_09_v3:831,524..832,780(+)	conserved Plasmodium protein, unknown function	protein coding gene	UP
PF3D7_0922200	PF3D7_0922200.1	153	Plasmodium falciparum 3D7	Pf3D7_09_v3:901,584..905,953(+)	S-adenosylmethionine synthetase	protein coding gene	DOWN
PF3D7_0922300	PF3D7_0922300.1	299	Plasmodium falciparum 3D7	Pf3D7_09_v3:905,998..908,357(+)	conserved protein, unknown function	protein coding gene	UP
PF3D7_0922400	PF3D7_0922400.1	154	Plasmodium falciparum 3D7	Pf3D7_09_v3:908,583..912,061(+)	para-aminobenzoic acid synthetase	protein coding gene	UP
PF3D7_0923700	PF3D7_0923700.1	300	Plasmodium falciparum 3D7	Pf3D7_09_v3:960,181..961,390(-)	CFAP298 domain-containing protein, putative	protein coding gene	UP
PF3D7_0924600	PF3D7_0924600.1	155	Plasmodium falciparum 3D7	Pf3D7_09_v3:998,794..1,006,187(+)	conserved Plasmodium protein, unknown function	protein coding gene	UP
PF3D7_0924800	PF3D7_0924800.1	301	Plasmodium falciparum 3D7	Pf3D7_09_v3:1,009,063..1,009,755(+)	telomeric repeat binding factor 1, putative	protein coding gene	UP
PF3D7_0924900	PF3D7_0924900.1	302	Plasmodium falciparum 3D7	Pf3D7_09_v3:1,010,380..1,011,822(+)	alpha-tubulin N-acetyltransferase, putative	protein coding gene	UP
PF3D7_0925100	PF3D7_0925100.1	156	Plasmodium falciparum 3D7	Pf3D7_09_v3:1,014,478..1,015,518(-)	conserved Plasmodium protein, unknown function	protein coding gene	UP
PF3D7_0926400	PF3D7_0926400.1	303	Plasmodium falciparum 3D7	Pf3D7_09_v3:1,070,433..1,073,592(-)	monocarboxylate transporter, putative	protein coding gene	UP
PF3D7_0927100	PF3D7_0927100.1	157	Plasmodium falciparum 3D7	Pf3D7_09_v3:1,099,900..1,101,387(-)	conserved protein, unknown function	protein coding gene	UP
PF3D7_0928100	PF3D7_0928100.1	158	Plasmodium falciparum 3D7	Pf3D7_09_v3:1,136,403..1,138,628(-)	conserved Plasmodium protein, unknown function	protein coding gene	UP
PF3D7_0929400	PF3D7_0929400.1	304	Plasmodium falciparum 3D7	Pf3D7_09_v3:1,173,579..1,181,380(+)	high molecular weight rhoptry protein 2	protein coding gene	DOWN
PF3D7_0930000	PF3D7_0930000.1	159	Plasmodium falciparum 3D7	Pf3D7_09_v3:1,189,646..1,191,322(+)	procollagen lysine 5-dioxygenase, putative	protein coding gene	UP
PF3D7_0930300	PF3D7_0930300.1	160	Plasmodium falciparum 3D7	Pf3D7_09_v3:1,201,305..1,207,576(+)	merozoite surface protein 1	protein coding gene	DOWN
PF3D7_0931700	PF3D7_0931700.1	305	Plasmodium falciparum 3D7	Pf3D7_09_v3:1,270,155..1,272,656(+)	PIH1 domain-containing protein, putative	protein coding gene	UP
PF3D7_0934800	PF3D7_0934800.1	161	Plasmodium falciparum 3D7	Pf3D7_09_v3:1,360,721..1,364,051(+)	cAMP-dependent protein kinase catalytic subunit	protein coding gene	DOWN
PF3D7_0935900	PF3D7_0935900.1	162	Plasmodium falciparum 3D7	Pf3D7_09_v3:1,419,960..1,424,840(-)	ring-exported protein 1	protein coding gene	DOWN
PF3D7_0936000	PF3D7_0936000.1	163	Plasmodium falciparum 3D7	Pf3D7_09_v3:1,426,152..1,428,942(-)	ring-exported protein 2	protein coding gene	DOWN
PF3D7_0936300	PF3D7_0936300.1	164	Plasmodium falciparum 3D7	Pf3D7_09_v3:1,435,767..1,439,273(-)	ring-exported protein 3	protein coding gene	DOWN
PF3D7_0936500	PF3D7_0936500.1	165	Plasmodium falciparum 3D7	Pf3D7_09_v3:1,443,260..1,445,400(-)	virulence-associated protein 1	protein coding gene	UP
PF3D7_0936600	PF3D7_0936600.1	166	Plasmodium falciparum 3D7	Pf3D7_09_v3:1,445,945..1,448,525(+)	gametocyte exported protein 5	protein coding gene	UP
PF3D7_0936800	PF3D7_0936800.1	167	Plasmodium falciparum 3D7	Pf3D7_09_v3:1,457,833..1,460,579(+)	Plasmodium exported protein (PHISTc), unknown function	protein coding gene	DOWN
PF3D7_0936900	PF3D7_0936900.1	643	Plasmodium falciparum 3D7	Pf3D7_09_v3:1,462,400..1,463,659(+)	Plasmodium exported protein (PHISTb), unknown function, pseudogene	pseudogene	DOWN
PF3D7_1000600	PF3D7_1000600.1	368	Plasmodium falciparum 3D7	Pf3D7_10_v3:50,964..53,006(-)	rifin	protein coding gene	DOWN
PF3D7_1000700	PF3D7_1000700.1	644	Plasmodium falciparum 3D7	Pf3D7_10_v3:54,542..55,498(-)	Plasmodium exported protein (PHISTa), unknown function, pseudogene	pseudogene	DOWN
PF3D7_1000800	PF3D7_1000800.1	645	Plasmodium falciparum 3D7	Pf3D7_10_v3:57,968..58,980(+)	stevor, pseudogene	pseudogene	DOWN
PF3D7_1001000	PF3D7_1001000.1	369	Plasmodium falciparum 3D7	Pf3D7_10_v3:62,926..64,808(+)	chondroitin sulfate A ligand	protein coding gene	DOWN
PF3D7_1001500	PF3D7_1001500.1	370	Plasmodium falciparum 3D7	Pf3D7_10_v3:80,302..82,576(-)	early transcribed membrane protein 10.1	protein coding gene	DOWN
PF3D7_1001600	PF3D7_1001600.1	371	Plasmodium falciparum 3D7	Pf3D7_10_v3:85,910..91,177(-)	exported lipase 2	protein coding gene	DOWN
PF3D7_1001700	PF3D7_1001700.1	372	Plasmodium falciparum 3D7	Pf3D7_10_v3:92,437..94,615(-)	Plasmodium exported protein (PHISTc), unknown function	protein coding gene	DOWN
PF3D7_1001800	PF3D7_1001800.1	373	Plasmodium falciparum 3D7	Pf3D7_10_v3:95,930..97,877(-)	Plasmodium exported protein (PHISTc), unknown function	protein coding gene	DOWN
PF3D7_1002000	PF3D7_1002000.1	374	Plasmodium falciparum 3D7	Pf3D7_10_v3:102,837..105,100(-)	Plasmodium exported protein (hyp2), unknown function	protein coding gene	DOWN
PF3D7_1002100	PF3D7_1002100.1	375	Plasmodium falciparum 3D7	Pf3D7_10_v3:106,648..109,855(-)	EMP1-trafficking protein	protein coding gene	DOWN
PF3D7_1002200	PF3D7_1002200.1	376	Plasmodium falciparum 3D7	Pf3D7_10_v3:110,388..116,655(+)	tryptophan-rich antigen 3	protein coding gene	DOWN
PF3D7_1003500	PF3D7_1003500.1	377	Plasmodium falciparum 3D7	Pf3D7_10_v3:159,811..163,428(-)	40S ribosomal protein S20e, putative	protein coding gene	DOWN
PF3D7_1005200	PF3D7_1005200.1	378	Plasmodium falciparum 3D7	Pf3D7_10_v3:232,315..233,024(-)	conserved Plasmodium protein, unknown function	protein coding gene	UP
PF3D7_1005300	PF3D7_1005300.1	379	Plasmodium falciparum 3D7	Pf3D7_10_v3:233,285..234,473(-)	conserved Plasmodium protein, unknown function	protein coding gene	UP
PF3D7_1006000	PF3D7_1006000.1	380	Plasmodium falciparum 3D7	Pf3D7_10_v3:255,990..258,116(-)	IMP1-like protein, putative	protein coding gene	UP
PF3D7_1006300	PF3D7_1006300.1	381	Plasmodium falciparum 3D7	Pf3D7_10_v3:265,750..266,836(-)	conserved Plasmodium protein, unknown function	protein coding gene	UP
PF3D7_1007800	PF3D7_1007800.1	382	Plasmodium falciparum 3D7	Pf3D7_10_v3:310,582..314,699(-)	conserved Plasmodium protein, unknown function	protein coding gene	UP
PF3D7_1009100	PF3D7_1009100.1	383	Plasmodium falciparum 3D7	Pf3D7_10_v3:372,519..374,072(+)	conserved Plasmodium membrane protein, unknown function	protein coding gene	UP
PF3D7_1010300	PF3D7_1010300.1	384	Plasmodium falciparum 3D7	Pf3D7_10_v3:412,469..415,659(+)	succinate dehydrogenase subunit 4, putative	protein coding gene	DOWN
PF3D7_1010400	PF3D7_1010400.1	385	Plasmodium falciparum 3D7	Pf3D7_10_v3:415,404..417,471(-)	MORN repeat protein, putative	protein coding gene	UP
PF3D7_1010500	PF3D7_1010500.1	386	Plasmodium falciparum 3D7	Pf3D7_10_v3:417,705..419,318(+)	ankyrin-repeat protein, putative	protein coding gene	UP
PF3D7_1014100	PF3D7_1014100.1	387	Plasmodium falciparum 3D7	Pf3D7_10_v3:554,233..560,227(+)	merozoite surface protein MSA180	protein coding gene	DOWN
PF3D7_1016300	PF3D7_1016300.1	388	Plasmodium falciparum 3D7	Pf3D7_10_v3:648,012..654,565(-)	GBP130 protein	protein coding gene	DOWN
PF3D7_1016600	PF3D7_1016600.1	389	Plasmodium falciparum 3D7	Pf3D7_10_v3:665,222..667,054(-)	Plasmodium exported protein (PHISTc), unknown function	protein coding gene	DOWN
PF3D7_1018400	PF3D7_1018400.1	390	Plasmodium falciparum 3D7	Pf3D7_10_v3:734,360..735,786(+)	conserved Plasmodium protein, unknown function	protein coding gene	UP
PF3D7_1018900	PF3D7_1018900.1	391	Plasmodium falciparum 3D7	Pf3D7_10_v3:752,748..755,185(-)	conserved Plasmodium protein, unknown function	protein coding gene	UP
PF3D7_1019100	PF3D7_1019100.1	392	Plasmodium falciparum 3D7	Pf3D7_10_v3:765,846..772,310(-)	conserved Plasmodium protein, unknown function	protein coding gene	UP
PF3D7_1019200	PF3D7_1019200.1	393	Plasmodium falciparum 3D7	Pf3D7_10_v3:773,531..774,490(+)	conserved Plasmodium protein, unknown function	protein coding gene	UP
PF3D7_1020200	PF3D7_1020200.1	394	Plasmodium falciparum 3D7	Pf3D7_10_v3:816,038..818,991(-)	conserved Plasmodium protein, unknown function	protein coding gene	UP
PF3D7_1020300	PF3D7_1020300.1	395	Plasmodium falciparum 3D7	Pf3D7_10_v3:819,637..822,447(+)	cytoplasmic dynein intermediate chain, putative	protein coding gene	UP
PF3D7_1021500	PF3D7_1021500.1	396	Plasmodium falciparum 3D7	Pf3D7_10_v3:867,337..870,148(-)	ATP-dependent RNA helicase ROK1, putative	protein coding gene	UP
PF3D7_1022900	PF3D7_1022900.1	397	Plasmodium falciparum 3D7	Pf3D7_10_v3:958,464..960,482(-)	cytochrome c oxidase subunit ApiCOX13, putative	protein coding gene	UP
PF3D7_1023100	PF3D7_1023100.1	398	Plasmodium falciparum 3D7	Pf3D7_10_v3:963,497..980,560(-)	dynein heavy chain, putative	protein coding gene	UP
PF3D7_1026100	PF3D7_1026100.1	399	Plasmodium falciparum 3D7	Pf3D7_10_v3:1,101,024..1,103,427(+)	conserved Plasmodium protein, unknown function	protein coding gene	UP
PF3D7_1026400	PF3D7_1026400.1	400	Plasmodium falciparum 3D7	Pf3D7_10_v3:1,109,794..1,111,976(-)	cell division cycle protein 20 homolog, putative	protein coding gene	UP
PF3D7_1026900	PF3D7_1026900.1	401	Plasmodium falciparum 3D7	Pf3D7_10_v3:1,125,283..1,126,167(+)	biotin--protein ligase 1	protein coding gene	UP
PF3D7_1027600	PF3D7_1027600.1	402	Plasmodium falciparum 3D7	Pf3D7_10_v3:1,148,267..1,150,490(-)	meiotic recombination protein SPO11-2, putative	protein coding gene	UP
PF3D7_1027900	PF3D7_1027900.1	403	Plasmodium falciparum 3D7	Pf3D7_10_v3:1,156,648..1,158,980(+)	palmitoyltransferase DHHC10, putative	protein coding gene	UP
PF3D7_1029500	PF3D7_1029500.1	404	Plasmodium falciparum 3D7	Pf3D7_10_v3:1,204,346..1,204,762(-)	conserved Plasmodium protein, unknown function	protein coding gene	UP
PF3D7_1031000	PF3D7_1031000.1	405	Plasmodium falciparum 3D7	Pf3D7_10_v3:1,253,373..1,254,412(-)	ookinete surface protein P25	protein coding gene	UP
PF3D7_1032000	PF3D7_1032000.1	406	Plasmodium falciparum 3D7	Pf3D7_10_v3:1,287,320..1,290,508(-)	ribosome maturation factor RimM, putative	protein coding gene	UP
PF3D7_1032200	PF3D7_1032200.1	407	Plasmodium falciparum 3D7	Pf3D7_10_v3:1,298,327..1,299,141(-)	conserved Plasmodium protein, unknown function	protein coding gene	UP
PF3D7_1033800	PF3D7_1033800.1	408	Plasmodium falciparum 3D7	Pf3D7_10_v3:1,351,197..1,353,284(+)	plasmepsin VII	protein coding gene	UP
PF3D7_1034300	PF3D7_1034300.1	409	Plasmodium falciparum 3D7	Pf3D7_10_v3:1,365,099..1,366,691(+)	thioredoxin-like associated protein 2, putative	protein coding gene	UP
PF3D7_1035200	PF3D7_1035200.1	410	Plasmodium falciparum 3D7	Pf3D7_10_v3:1,393,856..1,397,323(+)	S-antigen	protein coding gene	DOWN
PF3D7_1035300	PF3D7_1035300.1	411	Plasmodium falciparum 3D7	Pf3D7_10_v3:1,398,801..1,403,741(+)	glutamate-rich protein GLURP	protein coding gene	DOWN
PF3D7_1035400	PF3D7_1035400.1	412	Plasmodium falciparum 3D7	Pf3D7_10_v3:1,403,807..1,406,234(+)	merozoite surface protein 3	protein coding gene	DOWN
PF3D7_1035500	PF3D7_1035500.1	413	Plasmodium falciparum 3D7	Pf3D7_10_v3:1,406,658..1,409,053(+)	merozoite surface protein 6	protein coding gene	DOWN
PF3D7_1035700	PF3D7_1035700.1	414	Plasmodium falciparum 3D7	Pf3D7_10_v3:1,412,641..1,416,363(+)	duffy binding-like merozoite surface protein	protein coding gene	DOWN
PF3D7_1035900	PF3D7_1035900.1	415	Plasmodium falciparum 3D7	Pf3D7_10_v3:1,423,666..1,425,959(+)	merozoites-associated armadillo repeats protein	protein coding gene	DOWN
PF3D7_1036000	PF3D7_1036000.1	416	Plasmodium falciparum 3D7	Pf3D7_10_v3:1,426,843..1,429,332(+)	merozoite surface protein 11	protein coding gene	DOWN
PF3D7_1036500	PF3D7_1036500.1	417	Plasmodium falciparum 3D7	Pf3D7_10_v3:1,440,686..1,443,875(+)	conserved Plasmodium protein, unknown function	protein coding gene	DOWN
PF3D7_1039000	PF3D7_1039000.1	418	Plasmodium falciparum 3D7	Pf3D7_10_v3:1,567,784..1,572,695(+)	serine/threonine protein kinase, FIKK family	protein coding gene	DOWN
PF3D7_1102700	PF3D7_1102700.1	419	Plasmodium falciparum 3D7	Pf3D7_11_v3:127,762..130,186(+)	early transcribed membrane protein 11.1	protein coding gene	DOWN
PF3D7_1102800	PF3D7_1102800.1	420	Plasmodium falciparum 3D7	Pf3D7_11_v3:129,265..132,824(-)	early transcribed membrane protein 11.2	protein coding gene	DOWN
PF3D7_1103500	PF3D7_1103500.1	421	Plasmodium falciparum 3D7	Pf3D7_11_v3:151,196..154,519(-)	CPW-WPC family protein	protein coding gene	UP
PF3D7_1104500	PF3D7_1104500.1	422	Plasmodium falciparum 3D7	Pf3D7_11_v3:199,103..201,037(-)	WD repeat-containing protein, putative	protein coding gene	UP
PF3D7_1104600	PF3D7_1104600.1	423	Plasmodium falciparum 3D7	Pf3D7_11_v3:202,330..204,261(+)	radial spoke head protein, putative	protein coding gene	UP
PF3D7_1105900	PF3D7_1105900.1	424	Plasmodium falciparum 3D7	Pf3D7_11_v3:254,523..254,921(+)	conserved Plasmodium membrane protein, unknown function	protein coding gene	UP
PF3D7_1106900	PF3D7_1106900.1	425	Plasmodium falciparum 3D7	Pf3D7_11_v3:289,667..290,290(+)	conserved Plasmodium protein, unknown function	protein coding gene	UP
PF3D7_1107400	PF3D7_1107400.1	426	Plasmodium falciparum 3D7	Pf3D7_11_v3:317,615..319,552(-)	DNA repair protein RAD51	protein coding gene	UP
PF3D7_1107500	PF3D7_1107500.1	427	Plasmodium falciparum 3D7	Pf3D7_11_v3:319,592..321,540(-)	prefoldin, putative	protein coding gene	DOWN
PF3D7_1107900	PF3D7_1107900.1	428	Plasmodium falciparum 3D7	Pf3D7_11_v3:343,913..349,351(-)	mechanosensitive ion channel protein, putative	protein coding gene	UP
PF3D7_1109100	PF3D7_1109100.1	429	Plasmodium falciparum 3D7	Pf3D7_11_v3:382,557..387,277(-)	conserved Plasmodium protein, unknown function	protein coding gene	UP
PF3D7_1112200	PF3D7_1112200.1	430	Plasmodium falciparum 3D7	Pf3D7_11_v3:470,541..471,608(+)	ubiquinone biosynthesis protein COQ4, putative	protein coding gene	UP
PF3D7_1115100	PF3D7_1115100.1	431	Plasmodium falciparum 3D7	Pf3D7_11_v3:570,914..573,409(-)	conserved protein, unknown function	protein coding gene	UP
PF3D7_1115200	PF3D7_1115200.1	432	Plasmodium falciparum 3D7	Pf3D7_11_v3:574,690..580,622(+)	histone-lysine N-methyltransferase SET7	protein coding gene	UP
PF3D7_1115800	PF3D7_1115800.1	433	Plasmodium falciparum 3D7	Pf3D7_11_v3:595,116..598,541(-)	conserved Plasmodium protein, unknown function	protein coding gene	DOWN
PF3D7_1116000	PF3D7_1116000.1	434	Plasmodium falciparum 3D7	Pf3D7_11_v3:602,440..607,471(-)	rhoptry neck protein 4	protein coding gene	DOWN
PF3D7_1116500	PF3D7_1116500.1	435	Plasmodium falciparum 3D7	Pf3D7_11_v3:622,544..626,072(+)	folate transporter 2	protein coding gene	UP
PF3D7_1116600	PF3D7_1116600.1	436	Plasmodium falciparum 3D7	Pf3D7_11_v3:626,070..629,940(-)	dolichyl-diphosphooligosaccharide--protein glycosyltransferase subunit STT3, putative	protein coding gene	DOWN
PF3D7_1116800	PF3D7_1116800.1	437	Plasmodium falciparum 3D7	Pf3D7_11_v3:635,806..641,374(-)	heat shock protein 101	protein coding gene	DOWN
PF3D7_1117300	PF3D7_1117300.1	438	Plasmodium falciparum 3D7	Pf3D7_11_v3:661,949..662,633(+)	conserved protein, unknown function	protein coding gene	DOWN
PF3D7_1118800	PF3D7_1118800.1	439	Plasmodium falciparum 3D7	Pf3D7_11_v3:714,095..716,553(-)	actin-related protein 2/3 complex subunit 1, putative	protein coding gene	UP
PF3D7_1118900	PF3D7_1118900.1	440	Plasmodium falciparum 3D7	Pf3D7_11_v3:716,730..718,412(+)	conserved protein, unknown function	protein coding gene	UP
PF3D7_1120700	PF3D7_1120700.1	441	Plasmodium falciparum 3D7	Pf3D7_11_v3:783,924..789,129(-)	conserved Plasmodium protein, unknown function	protein coding gene	UP
PF3D7_1121800	PF3D7_1121800.1	442	Plasmodium falciparum 3D7	Pf3D7_11_v3:823,239..829,313(-)	peptidase M16, putative	protein coding gene	UP
PF3D7_1123900	PF3D7_1123900.1	443	Plasmodium falciparum 3D7	Pf3D7_11_v3:944,850..946,524(+)	13 kDa ribonucleoprotein-associated protein, putative	protein coding gene	DOWN
PF3D7_1124400	PF3D7_1124400.1	444	Plasmodium falciparum 3D7	Pf3D7_11_v3:964,315..965,485(-)	U6 snRNA-associated Sm-like protein LSm1, putative	protein coding gene	UP
PF3D7_1125700	PF3D7_1125700.1	445	Plasmodium falciparum 3D7	Pf3D7_11_v3:1,004,021..1,007,682(-)	kelch domain-containing protein, putative	protein coding gene	DOWN
PF3D7_1125800	PF3D7_1125800.1	446	Plasmodium falciparum 3D7	Pf3D7_11_v3:1,007,693..1,011,537(-)	kelch domain-containing protein, putative	protein coding gene	DOWN
PF3D7_1127200	PF3D7_1127200.1	447	Plasmodium falciparum 3D7	Pf3D7_11_v3:1,062,718..1,063,072(+)	conserved Plasmodium protein, unknown function	protein coding gene	UP
PF3D7_1128300	PF3D7_1128300.1	448	Plasmodium falciparum 3D7	Pf3D7_11_v3:1,097,880..1,103,771(-)	ATP-dependent 6-phosphofructokinase	protein coding gene	UP
PF3D7_1129600	PF3D7_1129600.1	449	Plasmodium falciparum 3D7	Pf3D7_11_v3:1,144,744..1,148,981(+)	phosphatidylinositol-4-phosphate 5-kinase, putative	protein coding gene	UP
PF3D7_1130800	PF3D7_1130800.1	450	Plasmodium falciparum 3D7	Pf3D7_11_v3:1,187,604..1,189,562(+)	armadillo repeat protein PF16, putative	protein coding gene	UP
PF3D7_1131300	PF3D7_1131300.1	451	Plasmodium falciparum 3D7	Pf3D7_11_v3:1,201,675..1,204,113(-)	conserved Plasmodium protein, unknown function	protein coding gene	UP
PF3D7_1131500	PF3D7_1131500.1	452	Plasmodium falciparum 3D7	Pf3D7_11_v3:1,210,686..1,211,456(-)	conserved Plasmodium protein, unknown function	protein coding gene	UP
PF3D7_1131700	PF3D7_1131700.1	453	Plasmodium falciparum 3D7	Pf3D7_11_v3:1,225,688..1,226,474(-)	conserved Plasmodium protein, unknown function	protein coding gene	UP
PF3D7_1132400	PF3D7_1132400.1	454	Plasmodium falciparum 3D7	Pf3D7_11_v3:1,254,662..1,260,426(-)	conserved Plasmodium membrane protein, unknown function	protein coding gene	UP
PF3D7_1133400	PF3D7_1133400.1	455	Plasmodium falciparum 3D7	Pf3D7_11_v3:1,292,966..1,296,696(+)	apical membrane antigen 1	protein coding gene	DOWN
PF3D7_1136100	PF3D7_1136100.1	456	Plasmodium falciparum 3D7	Pf3D7_11_v3:1,415,406..1,417,214(+)	conserved Plasmodium protein, unknown function	protein coding gene	UP
PF3D7_1136500	PF3D7_1136500.1	457	Plasmodium falciparum 3D7	Pf3D7_11_v3:1,431,881..1,435,170(-)	casein kinase 1	protein coding gene	DOWN
PF3D7_1136500	PF3D7_1136500.2	457	Plasmodium falciparum 3D7	Pf3D7_11_v3:1,431,881..1,435,170(-)	casein kinase 1	protein coding gene	DOWN
PF3D7_1138300	PF3D7_1138300.1	458	Plasmodium falciparum 3D7	Pf3D7_11_v3:1,498,612..1,499,571(-)	conserved protein, unknown function	protein coding gene	UP
PF3D7_1139500	PF3D7_1139500.1	459	Plasmodium falciparum 3D7	Pf3D7_11_v3:1,576,132..1,578,978(-)	AAA family ATPase, putative	protein coding gene	UP
PF3D7_1139600	PF3D7_1139600.1	460	Plasmodium falciparum 3D7	Pf3D7_11_v3:1,580,594..1,582,483(+)	conserved Plasmodium protein, unknown function	protein coding gene	UP
PF3D7_1140200	PF3D7_1140200.1	461	Plasmodium falciparum 3D7	Pf3D7_11_v3:1,600,448..1,603,560(-)	conserved Plasmodium protein, unknown function	protein coding gene	DOWN
PF3D7_1140400	PF3D7_1140400.1	462	Plasmodium falciparum 3D7	Pf3D7_11_v3:1,607,519..1,608,723(+)	conserved Plasmodium protein, unknown function	protein coding gene	DOWN
PF3D7_1141100	PF3D7_1141100.1	463	Plasmodium falciparum 3D7	Pf3D7_11_v3:1,649,321..1,657,012(+)	conserved Plasmodium protein, unknown function	protein coding gene	UP
PF3D7_1141700	PF3D7_1141700.1	464	Plasmodium falciparum 3D7	Pf3D7_11_v3:1,669,907..1,671,894(+)	OTU domain-containing protein, putative	protein coding gene	DOWN
PF3D7_1141900	PF3D7_1141900.1	465	Plasmodium falciparum 3D7	Pf3D7_11_v3:1,676,182..1,677,783(-)	inner membrane complex protein 1b, putative	protein coding gene	UP
PF3D7_1144400	PF3D7_1144400.1	466	Plasmodium falciparum 3D7	Pf3D7_11_v3:1,762,256..1,766,650(+)	conserved Plasmodium protein, unknown function	protein coding gene	UP
PF3D7_1144800	PF3D7_1144800.1	467	Plasmodium falciparum 3D7	Pf3D7_11_v3:1,774,605..1,776,787(+)	conserved Plasmodium protein, unknown function	protein coding gene	UP
PF3D7_1146100	PF3D7_1146100.1	468	Plasmodium falciparum 3D7	Pf3D7_11_v3:1,823,963..1,826,025(-)	PH-like domain-containing protein, putative	protein coding gene	UP
PF3D7_1146300	PF3D7_1146300.1	469	Plasmodium falciparum 3D7	Pf3D7_11_v3:1,828,240..1,829,054(-)	conserved Plasmodium protein, unknown function	protein coding gene	UP
PF3D7_1146700	PF3D7_1146700.1	470	Plasmodium falciparum 3D7	Pf3D7_11_v3:1,839,423..1,842,878(-)	kinesin-X4, putative	protein coding gene	UP
PF3D7_1146800	PF3D7_1146800.1	471	Plasmodium falciparum 3D7	Pf3D7_11_v3:1,843,205..1,854,563(-)	conserved Plasmodium protein, unknown function	protein coding gene	UP
PF3D7_1147100	PF3D7_1147100.1	472	Plasmodium falciparum 3D7	Pf3D7_11_v3:1,870,415..1,871,077(-)	dynein light chain, putative	protein coding gene	UP
PF3D7_1147200	PF3D7_1147200.1	473	Plasmodium falciparum 3D7	Pf3D7_11_v3:1,872,795..1,881,752(+)	tubulin--tyrosine ligase, putative	protein coding gene	UP
PF3D7_1148900	PF3D7_1148900.1	474	Plasmodium falciparum 3D7	Pf3D7_11_v3:1,944,702..1,946,935(+)	Plasmodium exported protein, unknown function	protein coding gene	DOWN
PF3D7_1149000	PF3D7_1149000.1	475	Plasmodium falciparum 3D7	Pf3D7_11_v3:1,948,696..1,969,412(+)	antigen 332, DBL-like protein	protein coding gene	DOWN
PF3D7_1149300	PF3D7_1149300.1	476	Plasmodium falciparum 3D7	Pf3D7_11_v3:1,982,068..1,984,327(+)	serine/threonine protein kinase, FIKK family	protein coding gene	DOWN
PF3D7_1149400	PF3D7_1149400.1	477	Plasmodium falciparum 3D7	Pf3D7_11_v3:1,985,056..1,987,411(-)	Plasmodium exported protein, unknown function	protein coding gene	DOWN
PF3D7_1149500	PF3D7_1149500.1	646	Plasmodium falciparum 3D7	Pf3D7_11_v3:1,991,359..1,994,018(-)	ring-infected erythrocyte surface antigen 2, pseudogene	pseudogene	DOWN
PF3D7_1149600	PF3D7_1149600.1	478	Plasmodium falciparum 3D7	Pf3D7_11_v3:2,000,342..2,003,996(+)	DnaJ protein, putative	protein coding gene	DOWN
PF3D7_1149800	PF3D7_1149800.1	479	Plasmodium falciparum 3D7	Pf3D7_11_v3:2,006,706..2,007,829(+)	rifin	protein coding gene	UP
PF3D7_1200700	PF3D7_1200700.1	480	Plasmodium falciparum 3D7	Pf3D7_12_v3:60,857..65,703(-)	acyl-CoA synthetase	protein coding gene	DOWN
PF3D7_1201000	PF3D7_1201000.1	481	Plasmodium falciparum 3D7	Pf3D7_12_v3:76,048..79,299(-)	Plasmodium exported protein (PHISTb), unknown function	protein coding gene	DOWN
PF3D7_1201100	PF3D7_1201100.1	482	Plasmodium falciparum 3D7	Pf3D7_12_v3:80,874..84,922(-)	RESA-like protein with PHIST and DnaJ domains	protein coding gene	DOWN
PF3D7_1201600	PF3D7_1201600.1	483	Plasmodium falciparum 3D7	Pf3D7_12_v3:101,030..102,674(-)	NIMA related kinase 3	protein coding gene	UP
PF3D7_1202900	PF3D7_1202900.1	484	Plasmodium falciparum 3D7	Pf3D7_12_v3:161,330..163,926(-)	high mobility group protein B1	protein coding gene	DOWN
PF3D7_1204400	PF3D7_1204400.1	485	Plasmodium falciparum 3D7	Pf3D7_12_v3:208,165..210,893(-)	sexual stage-specific protein G37, putative	protein coding gene	UP
PF3D7_1205700	PF3D7_1205700.1	486	Plasmodium falciparum 3D7	Pf3D7_12_v3:252,516..254,143(+)	targeted glyoxalase II	protein coding gene	UP
PF3D7_1206100	PF3D7_1206100.1	487	Plasmodium falciparum 3D7	Pf3D7_12_v3:272,320..275,022(-)	IMP-specific 5'-nucleotidase 1	protein coding gene	UP
PF3D7_1206500	PF3D7_1206500.1	488	Plasmodium falciparum 3D7	Pf3D7_12_v3:292,233..294,941(+)	Tat binding protein 1(TBP-1)-interacting protein, putative	protein coding gene	UP
PF3D7_1206900	PF3D7_1206900.1	489	Plasmodium falciparum 3D7	Pf3D7_12_v3:310,831..313,357(+)	conserved Plasmodium protein, unknown function	protein coding gene	UP
PF3D7_1207300	PF3D7_1207300.1	490	Plasmodium falciparum 3D7	Pf3D7_12_v3:343,326..344,361(-)	LIMP protein, putative	protein coding gene	UP
PF3D7_1207400	PF3D7_1207400.1	491	Plasmodium falciparum 3D7	Pf3D7_12_v3:345,922..347,239(+)	conserved Plasmodium protein, unknown function	protein coding gene	UP
PF3D7_1207700	PF3D7_1207700.1	492	Plasmodium falciparum 3D7	Pf3D7_12_v3:351,850..354,006(-)	41-3 protein	protein coding gene	UP
PF3D7_1208300	PF3D7_1208300.1	493	Plasmodium falciparum 3D7	Pf3D7_12_v3:387,833..389,498(+)	acyl carrier protein, mitochondrial	protein coding gene	DOWN
PF3D7_1210200	PF3D7_1210200.1	494	Plasmodium falciparum 3D7	Pf3D7_12_v3:458,672..462,423(-)	zinc finger protein, putative	protein coding gene	UP
PF3D7_1211000	PF3D7_1211000.1	495	Plasmodium falciparum 3D7	Pf3D7_12_v3:484,065..489,902(+)	kinesin-X3, putative	protein coding gene	UP
PF3D7_1212600	PF3D7_1212600.1	496	Plasmodium falciparum 3D7	Pf3D7_12_v3:555,503..556,924(-)	SND2 domain-containing protein, putative	protein coding gene	UP
PF3D7_1213400	PF3D7_1213400.1	497	Plasmodium falciparum 3D7	Pf3D7_12_v3:579,595..581,325(-)	kelch domain-containing protein, putative	protein coding gene	UP
PF3D7_1213500	PF3D7_1213500.1	498	Plasmodium falciparum 3D7	Pf3D7_12_v3:583,089..585,323(+)	integral membrane protein GPR180, putative	protein coding gene	UP
PF3D7_1214500	PF3D7_1214500.1	499	Plasmodium falciparum 3D7	Pf3D7_12_v3:611,272..613,482(+)	conserved Plasmodium protein, unknown function	protein coding gene	UP
PF3D7_1214800	PF3D7_1214800.1	500	Plasmodium falciparum 3D7	Pf3D7_12_v3:616,536..617,998(+)	conserved Plasmodium protein, unknown function	protein coding gene	UP
PF3D7_1215700	PF3D7_1215700.1	501	Plasmodium falciparum 3D7	Pf3D7_12_v3:635,538..638,879(-)	conserved Plasmodium protein, unknown function	protein coding gene	UP
PF3D7_1216500	PF3D7_1216500.1	502	Plasmodium falciparum 3D7	Pf3D7_12_v3:656,653..658,519(-)	male development gene 1	protein coding gene	UP
PF3D7_1216700	PF3D7_1216700.1	503	Plasmodium falciparum 3D7	Pf3D7_12_v3:663,061..666,282(+)	perforin-like protein 2	protein coding gene	UP
PF3D7_1217600	PF3D7_1217600.1	504	Plasmodium falciparum 3D7	Pf3D7_12_v3:695,559..696,455(+)	anaphase-promoting complex subunit 10, putative	protein coding gene	UP
PF3D7_1218700	PF3D7_1218700.1	505	Plasmodium falciparum 3D7	Pf3D7_12_v3:736,335..737,825(-)	conserved Plasmodium protein, unknown function	protein coding gene	UP
PF3D7_1218800	PF3D7_1218800.1	506	Plasmodium falciparum 3D7	Pf3D7_12_v3:737,900..740,324(-)	secreted ookinete protein, putative	protein coding gene	UP
PF3D7_1220000	PF3D7_1220000.1	507	Plasmodium falciparum 3D7	Pf3D7_12_v3:798,304..799,611(-)	zinc finger protein, putative	protein coding gene	UP
PF3D7_1220700	PF3D7_1220700.1	508	Plasmodium falciparum 3D7	Pf3D7_12_v3:822,958..827,712(-)	conserved Plasmodium protein, unknown function	protein coding gene	UP
PF3D7_1221100	PF3D7_1221100.1	509	Plasmodium falciparum 3D7	Pf3D7_12_v3:846,961..849,446(+)	conserved Plasmodium protein, unknown function	protein coding gene	UP
PF3D7_1221400	PF3D7_1221400.1	510	Plasmodium falciparum 3D7	Pf3D7_12_v3:856,817..859,199(+)	inner membrane complex protein 1h, putative	protein coding gene	UP
PF3D7_1221900	PF3D7_1221900.1	511	Plasmodium falciparum 3D7	Pf3D7_12_v3:871,737..876,247(-)	conserved Plasmodium membrane protein, unknown function	protein coding gene	DOWN
PF3D7_1222600	PF3D7_1222600.1	512	Plasmodium falciparum 3D7	Pf3D7_12_v3:906,714..914,983(+)	AP2 domain transcription factor AP2-G	protein coding gene	DOWN
PF3D7_1222700	PF3D7_1222700.1	513	Plasmodium falciparum 3D7	Pf3D7_12_v3:918,280..920,560(+)	glideosome-associated protein 45	protein coding gene	DOWN
PF3D7_1222800	PF3D7_1222800.1	514	Plasmodium falciparum 3D7	Pf3D7_12_v3:919,948..922,798(-)	conserved Plasmodium protein, unknown function	protein coding gene	UP
PF3D7_1222900	PF3D7_1222900.1	515	Plasmodium falciparum 3D7	Pf3D7_12_v3:923,314..925,896(+)	conserved Plasmodium protein, unknown function	protein coding gene	UP
PF3D7_1226200	PF3D7_1226200.1	516	Plasmodium falciparum 3D7	Pf3D7_12_v3:1,059,280..1,064,008(-)	conserved Plasmodium protein, unknown function	protein coding gene	UP
PF3D7_1228600	PF3D7_1228600.1	517	Plasmodium falciparum 3D7	Pf3D7_12_v3:1,160,654..1,163,264(-)	merozoite surface protein 9	protein coding gene	DOWN
PF3D7_1230100	PF3D7_1230100.1	518	Plasmodium falciparum 3D7	Pf3D7_12_v3:1,241,879..1,243,601(-)	thioredoxin-like associated protein 1, putative	protein coding gene	UP
PF3D7_1231000	PF3D7_1231000.1	519	Plasmodium falciparum 3D7	Pf3D7_12_v3:1,270,895..1,274,974(+)	conserved Plasmodium protein, unknown function	protein coding gene	UP
PF3D7_1232200	PF3D7_1232200.1	520	Plasmodium falciparum 3D7	Pf3D7_12_v3:1,332,463..1,334,896(+)	dihydrolipoyl dehydrogenase, mitochondrial	protein coding gene	UP
PF3D7_1232300	PF3D7_1232300.1	521	Plasmodium falciparum 3D7	Pf3D7_12_v3:1,335,579..1,337,655(+)	cytochrome b5, putative	protein coding gene	UP
PF3D7_1234000	PF3D7_1234000.1	522	Plasmodium falciparum 3D7	Pf3D7_12_v3:1,411,288..1,413,290(-)	conserved Plasmodium protein, unknown function	protein coding gene	UP
PF3D7_1234400	PF3D7_1234400.1	523	Plasmodium falciparum 3D7	Pf3D7_12_v3:1,436,790..1,439,349(-)	microgamete surface protein MiGS, putative	protein coding gene	UP
PF3D7_1234700	PF3D7_1234700.1	524	Plasmodium falciparum 3D7	Pf3D7_12_v3:1,446,207..1,450,552(-)	upregulated in late gametocytes ULG8	protein coding gene	UP
PF3D7_1236500	PF3D7_1236500.1	525	Plasmodium falciparum 3D7	Pf3D7_12_v3:1,525,407..1,526,216(-)	conserved Plasmodium protein, unknown function	protein coding gene	UP
PF3D7_1236800	PF3D7_1236800.1	526	Plasmodium falciparum 3D7	Pf3D7_12_v3:1,531,958..1,534,077(+)	protein-S-isoprenylcysteine O-methyltransferase	protein coding gene	UP
PF3D7_1238000	PF3D7_1238000.1	527	Plasmodium falciparum 3D7	Pf3D7_12_v3:1,581,356..1,583,229(+)	COPI associated protein, putative	protein coding gene	UP
PF3D7_1238200	PF3D7_1238200.1	528	Plasmodium falciparum 3D7	Pf3D7_12_v3:1,586,261..1,587,466(-)	conserved Plasmodium protein, unknown function	protein coding gene	UP
PF3D7_1239400	PF3D7_1239400.1	529	Plasmodium falciparum 3D7	Pf3D7_12_v3:1,646,612..1,647,151(-)	conserved protein, unknown function	protein coding gene	UP
PF3D7_1240100	PF3D7_1240100.1	530	Plasmodium falciparum 3D7	Pf3D7_12_v3:1,684,977..1,686,307(-)	early transcribed membrane protein 12	protein coding gene	DOWN
PF3D7_1241100	PF3D7_1241100.1	531	Plasmodium falciparum 3D7	Pf3D7_12_v3:1,746,049..1,748,494(-)	polyadenylation factor subunit 2, putative	protein coding gene	DOWN
PF3D7_1243400	PF3D7_1243400.1	532	Plasmodium falciparum 3D7	Pf3D7_12_v3:1,818,146..1,820,497(+)	conserved Plasmodium protein, unknown function	protein coding gene	DOWN
PF3D7_1245600	PF3D7_1245600.1	533	Plasmodium falciparum 3D7	Pf3D7_12_v3:1,900,249..1,905,066(-)	kinesin-15, putative	protein coding gene	UP
PF3D7_1246000	PF3D7_1246000.1	534	Plasmodium falciparum 3D7	Pf3D7_12_v3:1,912,457..1,914,595(+)	conserved Plasmodium protein, unknown function	protein coding gene	UP
PF3D7_1247800	PF3D7_1247800.1	535	Plasmodium falciparum 3D7	Pf3D7_12_v3:1,967,712..1,971,234(+)	dipeptidyl aminopeptidase 2	protein coding gene	UP
PF3D7_1248400	PF3D7_1248400.1	536	Plasmodium falciparum 3D7	Pf3D7_12_v3:1,981,753..1,982,857(+)	conserved Plasmodium protein, unknown function	protein coding gene	UP
PF3D7_1248800	PF3D7_1248800.1	537	Plasmodium falciparum 3D7	Pf3D7_12_v3:2,001,987..2,002,271(+)	conserved Plasmodium protein, unknown function	protein coding gene	UP
PF3D7_1250100	PF3D7_1250100.1	538	Plasmodium falciparum 3D7	Pf3D7_12_v3:2,045,070..2,054,429(-)	osmiophilic body protein G377	protein coding gene	UP
PF3D7_1250400	PF3D7_1250400.1	539	Plasmodium falciparum 3D7	Pf3D7_12_v3:2,067,229..2,069,794(+)	conserved Plasmodium protein, unknown function	protein coding gene	UP
PF3D7_1251000	PF3D7_1251000.1	540	Plasmodium falciparum 3D7	Pf3D7_12_v3:2,085,370..2,086,959(-)	HSP20-like chaperone, putative	protein coding gene	UP
PF3D7_1251200	PF3D7_1251200.1	541	Plasmodium falciparum 3D7	Pf3D7_12_v3:2,091,731..2,094,720(+)	coronin	protein coding gene	DOWN
PF3D7_1252100	PF3D7_1252100.1	542	Plasmodium falciparum 3D7	Pf3D7_12_v3:2,113,980..2,123,174(-)	rhoptry neck protein 3	protein coding gene	DOWN
PF3D7_1252300	PF3D7_1252300.1	543	Plasmodium falciparum 3D7	Pf3D7_12_v3:2,127,090..2,130,230(-)	conserved Plasmodium protein, unknown function	protein coding gene	DOWN
PF3D7_1252400	PF3D7_1252400.1	647	Plasmodium falciparum 3D7	Pf3D7_12_v3:2,136,053..2,144,874(+)	reticulocyte binding protein homologue 3, pseudogene	pseudogene	DOWN
PF3D7_1252600	PF3D7_1252600.1	544	Plasmodium falciparum 3D7	Pf3D7_12_v3:2,147,509..2,152,520(+)	esterase, putative	protein coding gene	DOWN
PF3D7_1253700	PF3D7_1253700.1	545	Plasmodium falciparum 3D7	Pf3D7_12_v3:2,190,483..2,191,770(-)	rifin	protein coding gene	UP
PF3D7_1254700	PF3D7_1254700.1	546	Plasmodium falciparum 3D7	Pf3D7_12_v3:2,224,997..2,226,201(-)	rifin	protein coding gene	UP
PF3D7_1255200	PF3D7_1255200.1	547	Plasmodium falciparum 3D7	Pf3D7_12_v3:2,241,271..2,248,962(-)	erythrocyte membrane protein 1, PfEMP1	protein coding gene	DOWN
PF3D7_1300100	PF3D7_1300100.1	168	Plasmodium falciparum 3D7	Pf3D7_13_v3:21,364..28,787(+)	erythrocyte membrane protein 1, PfEMP1	protein coding gene	DOWN
PF3D7_1301400	PF3D7_1301400.1	172	Plasmodium falciparum 3D7	Pf3D7_13_v3:82,128..84,689(+)	Plasmodium exported protein (hyp12), unknown function	protein coding gene	DOWN
PF3D7_1301500	PF3D7_1301500.1	173	Plasmodium falciparum 3D7	Pf3D7_13_v3:85,156..87,187(-)	Plasmodium exported protein (PHISTa), unknown function	protein coding gene	DOWN
PF3D7_1301600	PF3D7_1301600.1	174	Plasmodium falciparum 3D7	Pf3D7_13_v3:88,139..93,987(-)	erythrocyte binding antigen-140	protein coding gene	DOWN
PF3D7_1301700	PF3D7_1301700.1	175	Plasmodium falciparum 3D7	Pf3D7_13_v3:98,252..101,166(+)	CX3CL1-binding protein 2	protein coding gene	DOWN
PF3D7_1301900	PF3D7_1301900.1	176	Plasmodium falciparum 3D7	Pf3D7_13_v3:109,507..110,463(-)	Plasmodium exported protein, unknown function	protein coding gene	UP
PF3D7_1302000	PF3D7_1302000.1	177	Plasmodium falciparum 3D7	Pf3D7_13_v3:112,224..115,251(-)	EMP1-trafficking protein	protein coding gene	DOWN
PF3D7_1303900	PF3D7_1303900.1	306	Plasmodium falciparum 3D7	Pf3D7_13_v3:215,291..216,331(+)	GINS complex subunit Psf3, putative	protein coding gene	UP
PF3D7_1306500	PF3D7_1306500.1	307	Plasmodium falciparum 3D7	Pf3D7_13_v3:299,720..314,523(+)	MORN repeat protein, putative	protein coding gene	UP
PF3D7_1307100	PF3D7_1307100.1	169	Plasmodium falciparum 3D7	Pf3D7_13_v3:327,138..331,324(+)	U3 small nucleolar RNA-associated protein 6, putative	protein coding gene	DOWN
PF3D7_1309400	PF3D7_1309400.1	170	Plasmodium falciparum 3D7	Pf3D7_13_v3:431,848..436,382(+)	HORMA domain protein, putative	protein coding gene	UP
PF3D7_1310000	PF3D7_1310000.1	171	Plasmodium falciparum 3D7	Pf3D7_13_v3:448,789..449,862(+)	ATP synthase subunit O, mitochondrial, putative	protein coding gene	UP
PF3D7_1312450	PF3D7_1312450.1	332	Plasmodium falciparum 3D7	Pf3D7_13_v3:525,028..525,219(-)	apical ring associated protein 1, putative	protein coding gene	UP
PF3D7_1315300	PF3D7_1315300.1	178	Plasmodium falciparum 3D7	Pf3D7_13_v3:644,504..646,683(+)	conserved protein, unknown function	protein coding gene	UP
PF3D7_1316000	PF3D7_1316000.1	308	Plasmodium falciparum 3D7	Pf3D7_13_v3:668,118..670,953(-)	protein kinase, putative	protein coding gene	UP
PF3D7_1316200	PF3D7_1316200.1	179	Plasmodium falciparum 3D7	Pf3D7_13_v3:679,376..681,341(+)	ADP-ribosylation factor, putative	protein coding gene	DOWN
PF3D7_1316300	PF3D7_1316300.1	309	Plasmodium falciparum 3D7	Pf3D7_13_v3:681,363..682,149(-)	conserved Plasmodium protein, unknown function	protein coding gene	UP
PF3D7_1316400	PF3D7_1316400.1	180	Plasmodium falciparum 3D7	Pf3D7_13_v3:683,084..684,476(+)	SAS6-like protein, putative	protein coding gene	UP
PF3D7_1316700	PF3D7_1316700.1	181	Plasmodium falciparum 3D7	Pf3D7_13_v3:695,732..697,985(+)	conserved protein, unknown function	protein coding gene	UP
PF3D7_1318300	PF3D7_1318300.1	182	Plasmodium falciparum 3D7	Pf3D7_13_v3:752,413..759,638(+)	conserved Plasmodium protein, unknown function	protein coding gene	UP
PF3D7_1319600	PF3D7_1319600.1	183	Plasmodium falciparum 3D7	Pf3D7_13_v3:808,286..815,634(+)	ACDC domain-containing protein, putative	protein coding gene	UP
PF3D7_1319800	PF3D7_1319800.1	184	Plasmodium falciparum 3D7	Pf3D7_13_v3:819,978..821,219(+)	conserved Plasmodium protein, unknown function	protein coding gene	UP
PF3D7_1319900	PF3D7_1319900.1	185	Plasmodium falciparum 3D7	Pf3D7_13_v3:822,078..826,547(-)	conserved Plasmodium protein, unknown function	protein coding gene	UP
PF3D7_1321000	PF3D7_1321000.1	186	Plasmodium falciparum 3D7	Pf3D7_13_v3:859,299..861,347(+)	conserved Plasmodium protein, unknown function	protein coding gene	UP
PF3D7_1321400	PF3D7_1321400.1	187	Plasmodium falciparum 3D7	Pf3D7_13_v3:886,652..889,804(+)	palmitoyltransferase DHHC8, putative	protein coding gene	UP
PF3D7_1322900	PF3D7_1322900.1	310	Plasmodium falciparum 3D7	Pf3D7_13_v3:961,213..963,561(+)	conserved protein, unknown function	protein coding gene	UP
PF3D7_1326900	PF3D7_1326900.1	311	Plasmodium falciparum 3D7	Pf3D7_13_v3:1,129,282..1,133,343(-)	conserved Plasmodium membrane protein, unknown function	protein coding gene	UP
PF3D7_1327100	PF3D7_1327100.1	312	Plasmodium falciparum 3D7	Pf3D7_13_v3:1,138,558..1,141,561(-)	conserved protein, unknown function	protein coding gene	UP
PF3D7_1327900	PF3D7_1327900.1	333	Plasmodium falciparum 3D7	Pf3D7_13_v3:1,165,307..1,166,558(+)	conserved Plasmodium protein, unknown function	protein coding gene	UP
PF3D7_1328600	PF3D7_1328600.1	313	Plasmodium falciparum 3D7	Pf3D7_13_v3:1,209,744..1,211,772(-)	conserved Plasmodium protein, unknown function	protein coding gene	UP
PF3D7_1329900	PF3D7_1329900.1	314	Plasmodium falciparum 3D7	Pf3D7_13_v3:1,269,178..1,271,461(+)	conserved Plasmodium protein, unknown function	protein coding gene	UP
PF3D7_1331400	PF3D7_1331400.1	188	Plasmodium falciparum 3D7	Pf3D7_13_v3:1,310,771..1,312,216(+)	CPW-WPC family protein	protein coding gene	UP
PF3D7_1332200	PF3D7_1332200.1	189	Plasmodium falciparum 3D7	Pf3D7_13_v3:1,332,221..1,335,647(+)	conserved protein, unknown function	protein coding gene	DOWN
PF3D7_1334500	PF3D7_1334500.1	190	Plasmodium falciparum 3D7	Pf3D7_13_v3:1,405,046..1,408,182(-)	MSP7-like protein	protein coding gene	DOWN
PF3D7_1334700	PF3D7_1334700.1	191	Plasmodium falciparum 3D7	Pf3D7_13_v3:1,410,493..1,412,171(-)	MSP7-like protein	protein coding gene	DOWN
PF3D7_1335100	PF3D7_1335100.1	192	Plasmodium falciparum 3D7	Pf3D7_13_v3:1,418,213..1,421,552(-)	merozoite surface protein 7	protein coding gene	DOWN
PF3D7_1335300	PF3D7_1335300.1	315	Plasmodium falciparum 3D7	Pf3D7_13_v3:1,428,350..1,439,462(-)	reticulocyte binding protein 2 homologue b	protein coding gene	DOWN
PF3D7_1336300	PF3D7_1336300.1	193	Plasmodium falciparum 3D7	Pf3D7_13_v3:1,476,333..1,477,407(+)	conserved Plasmodium membrane protein, unknown function	protein coding gene	UP
PF3D7_1338800	PF3D7_1338800.1	316	Plasmodium falciparum 3D7	Pf3D7_13_v3:1,564,491..1,567,716(-)	CPW-WPC family protein	protein coding gene	UP
PF3D7_1340400	PF3D7_1340400.1	194	Plasmodium falciparum 3D7	Pf3D7_13_v3:1,610,715..1,611,989(-)	conserved Plasmodium protein, unknown function	protein coding gene	UP
PF3D7_1340500	PF3D7_1340500.1	195	Plasmodium falciparum 3D7	Pf3D7_13_v3:1,613,155..1,616,805(-)	conserved Plasmodium protein, unknown function	protein coding gene	UP
PF3D7_1341700	PF3D7_1341700.1	317	Plasmodium falciparum 3D7	Pf3D7_13_v3:1,645,048..1,645,868(+)	conserved Plasmodium protein, unknown function	protein coding gene	UP
PF3D7_1342600	PF3D7_1342600.1	196	Plasmodium falciparum 3D7	Pf3D7_13_v3:1,673,239..1,677,299(+)	myosin A	protein coding gene	DOWN
PF3D7_1342800	PF3D7_1342800.1	197	Plasmodium falciparum 3D7	Pf3D7_13_v3:1,678,802..1,682,001(+)	phosphoenolpyruvate carboxykinase	protein coding gene	UP
PF3D7_1343000	PF3D7_1343000.1	198	Plasmodium falciparum 3D7	Pf3D7_13_v3:1,695,462..1,699,267(+)	phosphoethanolamine N-methyltransferase	protein coding gene	DOWN
PF3D7_1343100	PF3D7_1343100.1	199	Plasmodium falciparum 3D7	Pf3D7_13_v3:1,699,588..1,702,492(-)	conserved Plasmodium protein, unknown function	protein coding gene	DOWN
PF3D7_1344400	PF3D7_1344400.1	334	Plasmodium falciparum 3D7	Pf3D7_13_v3:1,785,041..1,787,409(-)	conserved Plasmodium protein, unknown function	protein coding gene	UP
PF3D7_1345000	PF3D7_1345000.1	318	Plasmodium falciparum 3D7	Pf3D7_13_v3:1,806,661..1,809,617(+)	RING zinc finger protein, putative	protein coding gene	UP
PF3D7_1346700	PF3D7_1346700.1	200	Plasmodium falciparum 3D7	Pf3D7_13_v3:1,875,452..1,878,087(-)	6-cysteine protein	protein coding gene	UP
PF3D7_1346800	PF3D7_1346800.1	201	Plasmodium falciparum 3D7	Pf3D7_13_v3:1,878,475..1,880,618(-)	6-cysteine protein P47	protein coding gene	UP
PF3D7_1347000	PF3D7_1347000.1	202	Plasmodium falciparum 3D7	Pf3D7_13_v3:1,882,964..1,884,946(-)	WD repeat-containing protein 92, putative	protein coding gene	UP
PF3D7_1347600	PF3D7_1347600.1	319	Plasmodium falciparum 3D7	Pf3D7_13_v3:1,902,723..1,905,355(+)	conserved protein, unknown function	protein coding gene	UP
PF3D7_1348400	PF3D7_1348400.1	203	Plasmodium falciparum 3D7	Pf3D7_13_v3:1,935,006..1,947,401(-)	conserved Plasmodium membrane protein, unknown function	protein coding gene	UP
PF3D7_1349000	PF3D7_1349000.1	320	Plasmodium falciparum 3D7	Pf3D7_13_v3:1,966,890..1,969,427(-)	conserved Plasmodium protein, unknown function	protein coding gene	UP
PF3D7_1349700	PF3D7_1349700.1	204	Plasmodium falciparum 3D7	Pf3D7_13_v3:1,998,716..1,999,945(+)	peptidase, putative	protein coding gene	UP
PF3D7_1349900	PF3D7_1349900.1	205	Plasmodium falciparum 3D7	Pf3D7_13_v3:2,002,379..2,002,989(-)	conserved Plasmodium protein, unknown function	protein coding gene	UP
PF3D7_1350000	PF3D7_1350000.1	206	Plasmodium falciparum 3D7	Pf3D7_13_v3:2,003,004..2,005,374(-)	conserved Plasmodium protein, unknown function	protein coding gene	UP
PF3D7_1350500	PF3D7_1350500.1	207	Plasmodium falciparum 3D7	Pf3D7_13_v3:2,014,953..2,019,472(-)	conserved Plasmodium protein, unknown function	protein coding gene	DOWN
PF3D7_1350800	PF3D7_1350800.1	208	Plasmodium falciparum 3D7	Pf3D7_13_v3:2,025,366..2,026,106(-)	conserved Plasmodium protein, unknown function	protein coding gene	UP
PF3D7_1351600	PF3D7_1351600.1	209	Plasmodium falciparum 3D7	Pf3D7_13_v3:2,055,161..2,057,075(+)	glycerol kinase	protein coding gene	UP
PF3D7_1353100	PF3D7_1353100.1	210	Plasmodium falciparum 3D7	Pf3D7_13_v3:2,124,264..2,126,527(-)	Plasmodium exported protein, unknown function	protein coding gene	DOWN
PF3D7_1354000	PF3D7_1354000.1	211	Plasmodium falciparum 3D7	Pf3D7_13_v3:2,155,755..2,157,542(-)	conserved Plasmodium protein, unknown function	protein coding gene	UP
PF3D7_1354600	PF3D7_1354600.1	321	Plasmodium falciparum 3D7	Pf3D7_13_v3:2,175,867..2,177,361(-)	60S ribosomal protein L7-2, putative	protein coding gene	DOWN
PF3D7_1354700	PF3D7_1354700.1	212	Plasmodium falciparum 3D7	Pf3D7_13_v3:2,178,639..2,179,862(-)	conserved Plasmodium protein, unknown function	protein coding gene	UP
PF3D7_1356000	PF3D7_1356000.1	213	Plasmodium falciparum 3D7	Pf3D7_13_v3:2,218,743..2,222,939(+)	conserved Plasmodium protein, unknown function	protein coding gene	UP
PF3D7_1358600	PF3D7_1358600.1	214	Plasmodium falciparum 3D7	Pf3D7_13_v3:2,322,060..2,325,077(+)	zinc finger protein, putative	protein coding gene	UP
PF3D7_1359500	PF3D7_1359500.1	322	Plasmodium falciparum 3D7	Pf3D7_13_v3:2,364,426..2,365,235(+)	conserved Plasmodium protein, unknown function	protein coding gene	UP
PF3D7_1360500	PF3D7_1360500.1	215	Plasmodium falciparum 3D7	Pf3D7_13_v3:2,413,324..2,425,261(+)	guanylyl cyclase beta	protein coding gene	UP
PF3D7_1361300	PF3D7_1361300.1	323	Plasmodium falciparum 3D7	Pf3D7_13_v3:2,461,591..2,463,928(+)	conserved Plasmodium protein, unknown function	protein coding gene	UP
PF3D7_1361900	PF3D7_1361900.1	216	Plasmodium falciparum 3D7	Pf3D7_13_v3:2,481,776..2,484,101(-)	proliferating cell nuclear antigen 1	protein coding gene	DOWN
PF3D7_1362600	PF3D7_1362600.1	217	Plasmodium falciparum 3D7	Pf3D7_13_v3:2,505,912..2,507,356(+)	conserved protein, unknown function	protein coding gene	UP
PF3D7_1362900	PF3D7_1362900.1	218	Plasmodium falciparum 3D7	Pf3D7_13_v3:2,526,360..2,531,483(+)	conserved Plasmodium protein, unknown function	protein coding gene	UP
PF3D7_1363800	PF3D7_1363800.1	219	Plasmodium falciparum 3D7	Pf3D7_13_v3:2,556,025..2,559,547(+)	nuclear fusion protein, putative	protein coding gene	UP
PF3D7_1367200	PF3D7_1367200.1	324	Plasmodium falciparum 3D7	Pf3D7_13_v3:2,683,581..2,684,967(+)	CLAMP domain-containing protein, putative	protein coding gene	UP
PF3D7_1368900	PF3D7_1368900.1	220	Plasmodium falciparum 3D7	Pf3D7_13_v3:2,738,083..2,741,740(+)	conserved protein, unknown function	protein coding gene	UP
PF3D7_1369300	PF3D7_1369300.1	221	Plasmodium falciparum 3D7	Pf3D7_13_v3:2,755,662..2,758,407(-)	conserved Plasmodium protein, unknown function	protein coding gene	UP
PF3D7_1369400	PF3D7_1369400.1	325	Plasmodium falciparum 3D7	Pf3D7_13_v3:2,759,048..2,768,913(+)	conserved Plasmodium protein, unknown function	protein coding gene	UP
PF3D7_1370300	PF3D7_1370300.1	326	Plasmodium falciparum 3D7	Pf3D7_13_v3:2,786,609..2,789,345(+)	membrane associated histidine-rich protein 1	protein coding gene	DOWN
PF3D7_1371600	PF3D7_1371600.1	648	Plasmodium falciparum 3D7	Pf3D7_13_v3:2,811,706..2,820,270(+)	erythrocyte binding like protein 1, pseudogene	pseudogene	DOWN
PF3D7_1371700	PF3D7_1371700.1	335	Plasmodium falciparum 3D7	Pf3D7_13_v3:2,821,078..2,824,446(+)	serine/threonine protein kinase, FIKK family	protein coding gene	DOWN
PF3D7_1371800	PF3D7_1371800.1	336	Plasmodium falciparum 3D7	Pf3D7_13_v3:2,823,251..2,825,967(-)	Plasmodium exported protein, unknown function	protein coding gene	DOWN
PF3D7_1372000	PF3D7_1372000.1	327	Plasmodium falciparum 3D7	Pf3D7_13_v3:2,832,623..2,835,439(+)	Plasmodium exported protein (PHISTa), unknown function	protein coding gene	DOWN
PF3D7_1372400	PF3D7_1372400.1	328	Plasmodium falciparum 3D7	Pf3D7_13_v3:2,850,369..2,853,482(+)	acyl-CoA synthetase	protein coding gene	DOWN
PF3D7_1372600	PF3D7_1372600.1	329	Plasmodium falciparum 3D7	Pf3D7_13_v3:2,856,586..2,858,026(+)	rifin	protein coding gene	DOWN
PF3D7_1400500	PF3D7_1400500.1	548	Plasmodium falciparum 3D7	Pf3D7_14_v3:17,469..18,808(-)	rifin	protein coding gene	DOWN
PF3D7_1401000	PF3D7_1401000.1	549	Plasmodium falciparum 3D7	Pf3D7_14_v3:34,693..35,773(-)	GBPH protein	protein coding gene	DOWN
PF3D7_1401100	PF3D7_1401100.1	550	Plasmodium falciparum 3D7	Pf3D7_14_v3:39,940..43,736(-)	DnaJ protein, putative	protein coding gene	DOWN
PF3D7_1401200	PF3D7_1401200.1	551	Plasmodium falciparum 3D7	Pf3D7_14_v3:46,160..48,541(+)	Plasmodium exported protein, unknown function	protein coding gene	DOWN
PF3D7_1401400	PF3D7_1401400.1	552	Plasmodium falciparum 3D7	Pf3D7_14_v3:52,256..54,457(-)	early transcribed membrane protein 14.1	protein coding gene	DOWN
PF3D7_1402800	PF3D7_1402800.1	553	Plasmodium falciparum 3D7	Pf3D7_14_v3:100,564..106,014(+)	conserved Plasmodium protein, unknown function	protein coding gene	DOWN
PF3D7_1403000	PF3D7_1403000.1	554	Plasmodium falciparum 3D7	Pf3D7_14_v3:110,031..112,645(+)	radial spoke protein 3, putative	protein coding gene	UP
PF3D7_1403200	PF3D7_1403200.1	555	Plasmodium falciparum 3D7	Pf3D7_14_v3:119,995..121,405(-)	EGF domain-containing protein, putative	protein coding gene	UP
PF3D7_1403300	PF3D7_1403300.1	556	Plasmodium falciparum 3D7	Pf3D7_14_v3:121,855..125,340(-)	tetratricopeptide repeat protein, putative	protein coding gene	UP
PF3D7_1404200	PF3D7_1404200.1	557	Plasmodium falciparum 3D7	Pf3D7_14_v3:147,447..148,737(+)	conserved Plasmodium protein, unknown function	protein coding gene	UP
PF3D7_1407000	PF3D7_1407000.1	558	Plasmodium falciparum 3D7	Pf3D7_14_v3:253,542..257,360(+)	LCCL domain-containing protein	protein coding gene	UP
PF3D7_1408300	PF3D7_1408300.1	559	Plasmodium falciparum 3D7	Pf3D7_14_v3:312,569..313,296(+)	conserved Plasmodium protein, unknown function	protein coding gene	DOWN
PF3D7_1408800	PF3D7_1408800.1	560	Plasmodium falciparum 3D7	Pf3D7_14_v3:348,831..350,857(+)	conserved Plasmodium protein, unknown function	protein coding gene	UP
PF3D7_1410100	PF3D7_1410100.1	561	Plasmodium falciparum 3D7	Pf3D7_14_v3:395,877..398,406(+)	alpha/beta hydrolase, putative	protein coding gene	UP
PF3D7_1410400	PF3D7_1410400.1	562	Plasmodium falciparum 3D7	Pf3D7_14_v3:419,442..423,481(+)	rhoptry-associated protein 1	protein coding gene	DOWN
PF3D7_1412500	PF3D7_1412500.1	563	Plasmodium falciparum 3D7	Pf3D7_14_v3:506,478..509,453(+)	actin II	protein coding gene	UP
PF3D7_1412800	PF3D7_1412800.1	564	Plasmodium falciparum 3D7	Pf3D7_14_v3:515,932..519,380(-)	glycylpeptide N-tetradecanoyltransferase	protein coding gene	DOWN
PF3D7_1413300	PF3D7_1413300.1	565	Plasmodium falciparum 3D7	Pf3D7_14_v3:532,707..533,532(-)	conserved Plasmodium protein, unknown function	protein coding gene	UP
PF3D7_1415700	PF3D7_1415700.1	566	Plasmodium falciparum 3D7	Pf3D7_14_v3:634,236..637,046(-)	serine palmitoyltransferase, putative	protein coding gene	UP
PF3D7_1416400	PF3D7_1416400.1	567	Plasmodium falciparum 3D7	Pf3D7_14_v3:661,098..665,295(-)	conserved protein, unknown function	protein coding gene	UP
PF3D7_1416700	PF3D7_1416700.1	568	Plasmodium falciparum 3D7	Pf3D7_14_v3:680,612..682,264(-)	conserved protein, unknown function	protein coding gene	UP
PF3D7_1417000	PF3D7_1417000.1	569	Plasmodium falciparum 3D7	Pf3D7_14_v3:688,592..689,740(+)	inner membrane complex protein 1l	protein coding gene	UP
PF3D7_1421300	PF3D7_1421300.1	570	Plasmodium falciparum 3D7	Pf3D7_14_v3:877,441..881,450(-)	conserved Plasmodium protein, unknown function	protein coding gene	UP
PF3D7_1421800	PF3D7_1421800.1	571	Plasmodium falciparum 3D7	Pf3D7_14_v3:888,580..890,032(-)	conserved Plasmodium protein, unknown function	protein coding gene	UP
PF3D7_1423300	PF3D7_1423300.1	572	Plasmodium falciparum 3D7	Pf3D7_14_v3:935,849..941,730(+)	serine/threonine protein phosphatase 7	protein coding gene	DOWN
PF3D7_1423600	PF3D7_1423600.1	573	Plasmodium falciparum 3D7	Pf3D7_14_v3:953,981..958,714(+)	calcium-dependent protein kinase, putative	protein coding gene	UP
PF3D7_1425500	PF3D7_1425500.1	574	Plasmodium falciparum 3D7	Pf3D7_14_v3:993,652..994,661(+)	conserved Plasmodium protein, unknown function	protein coding gene	UP
PF3D7_1426500	PF3D7_1426500.1	575	Plasmodium falciparum 3D7	Pf3D7_14_v3:1,027,682..1,030,025(-)	ABC transporter G family member 2	protein coding gene	UP
PF3D7_1427300	PF3D7_1427300.1	576	Plasmodium falciparum 3D7	Pf3D7_14_v3:1,064,142..1,069,386(+)	conserved Plasmodium protein, unknown function	protein coding gene	UP
PF3D7_1429300	PF3D7_1429300.1	577	Plasmodium falciparum 3D7	Pf3D7_14_v3:1,150,188..1,153,847(-)	CPW-WPC family protein	protein coding gene	UP
PF3D7_1429600	PF3D7_1429600.1	578	Plasmodium falciparum 3D7	Pf3D7_14_v3:1,167,130..1,168,075(+)	conserved Plasmodium protein, unknown function	protein coding gene	UP
PF3D7_1430100	PF3D7_1430100.1	579	Plasmodium falciparum 3D7	Pf3D7_14_v3:1,184,314..1,187,350(+)	serine/threonine protein phosphatase 2A activator	protein coding gene	UP
PF3D7_1430400	PF3D7_1430400.1	580	Plasmodium falciparum 3D7	Pf3D7_14_v3:1,200,622..1,204,458(+)	autophagy protein 5, putative	protein coding gene	UP
PF3D7_1435200	PF3D7_1435200.1	581	Plasmodium falciparum 3D7	Pf3D7_14_v3:1,418,686..1,421,491(+)	conserved protein, unknown function	protein coding gene	UP
PF3D7_1436300	PF3D7_1436300.1	582	Plasmodium falciparum 3D7	Pf3D7_14_v3:1,476,538..1,483,887(+)	translocon component PTEX150	protein coding gene	DOWN
PF3D7_1437300	PF3D7_1437300.1	583	Plasmodium falciparum 3D7	Pf3D7_14_v3:1,513,414..1,515,796(-)	conserved Plasmodium protein, unknown function	protein coding gene	DOWN
PF3D7_1437600	PF3D7_1437600.1	584	Plasmodium falciparum 3D7	Pf3D7_14_v3:1,522,980..1,525,078(+)	conserved protein, unknown function	protein coding gene	UP
PF3D7_1438100	PF3D7_1438100.1	585	Plasmodium falciparum 3D7	Pf3D7_14_v3:1,540,920..1,543,553(-)	translocation protein SEC62, putative	protein coding gene	DOWN
PF3D7_1438800	PF3D7_1438800.1	586	Plasmodium falciparum 3D7	Pf3D7_14_v3:1,570,403..1,574,738(+)	OST-HTH associated domain protein, putative	protein coding gene	UP
PF3D7_1440200	PF3D7_1440200.1	587	Plasmodium falciparum 3D7	Pf3D7_14_v3:1,638,717..1,647,251(+)	stromal-processing peptidase, putative	protein coding gene	DOWN
PF3D7_1443700	PF3D7_1443700.1	588	Plasmodium falciparum 3D7	Pf3D7_14_v3:1,791,629..1,793,782(-)	dephospho-CoA kinase	protein coding gene	DOWN
PF3D7_1444800	PF3D7_1444800.1	589	Plasmodium falciparum 3D7	Pf3D7_14_v3:1,843,368..1,846,989(-)	fructose-bisphosphate aldolase	protein coding gene	DOWN
PF3D7_1446100	PF3D7_1446100.1	590	Plasmodium falciparum 3D7	Pf3D7_14_v3:1,889,978..1,892,108(-)	conserved Plasmodium protein, unknown function	protein coding gene	UP
PF3D7_1447600	PF3D7_1447600.1	591	Plasmodium falciparum 3D7	Pf3D7_14_v3:1,942,151..1,942,963(-)	conserved protein, unknown function	protein coding gene	UP
PF3D7_1448800	PF3D7_1448800.1	592	Plasmodium falciparum 3D7	Pf3D7_14_v3:2,001,083..2,002,106(-)	Appr-1-p processing domain protein	protein coding gene	UP
PF3D7_1448900	PF3D7_1448900.1	593	Plasmodium falciparum 3D7	Pf3D7_14_v3:2,002,360..2,003,426(-)	mitochondrial respiratory chain complex II subunit, putative	protein coding gene	UP
PF3D7_1449000	PF3D7_1449000.1	594	Plasmodium falciparum 3D7	Pf3D7_14_v3:2,004,406..2,005,456(-)	gamete egress and sporozoite traversal protein, putative	protein coding gene	UP
PF3D7_1449200	PF3D7_1449200.1	595	Plasmodium falciparum 3D7	Pf3D7_14_v3:2,013,486..2,015,102(+)	conserved Plasmodium protein, unknown function	protein coding gene	DOWN
PF3D7_1451600	PF3D7_1451600.1	596	Plasmodium falciparum 3D7	Pf3D7_14_v3:2,115,436..2,118,190(-)	LCCL domain-containing protein	protein coding gene	UP
PF3D7_1452900	PF3D7_1452900.1	597	Plasmodium falciparum 3D7	Pf3D7_14_v3:2,171,480..2,172,584(-)	conserved protein, unknown function	protein coding gene	UP
PF3D7_1453500	PF3D7_1453500.1	598	Plasmodium falciparum 3D7	Pf3D7_14_v3:2,194,694..2,198,480(-)	NAD(P) transhydrogenase, putative	protein coding gene	UP
PF3D7_1454800	PF3D7_1454800.1	599	Plasmodium falciparum 3D7	Pf3D7_14_v3:2,243,873..2,244,367(+)	conserved Plasmodium protein, unknown function	protein coding gene	UP
PF3D7_1454900	PF3D7_1454900.1	600	Plasmodium falciparum 3D7	Pf3D7_14_v3:2,244,961..2,245,795(-)	conserved protein, unknown function	protein coding gene	UP
PF3D7_1455800	PF3D7_1455800.1	601	Plasmodium falciparum 3D7	Pf3D7_14_v3:2,285,113..2,290,227(+)	LCCL domain-containing protein	protein coding gene	UP
PF3D7_1456400	PF3D7_1456400.1	602	Plasmodium falciparum 3D7	Pf3D7_14_v3:2,309,181..2,312,472(-)	conserved Plasmodium protein, unknown function	protein coding gene	UP
PF3D7_1457100	PF3D7_1457100.1	603	Plasmodium falciparum 3D7	Pf3D7_14_v3:2,339,830..2,343,206(+)	conserved Plasmodium protein, unknown function	protein coding gene	UP
PF3D7_1457800	PF3D7_1457800.1	604	Plasmodium falciparum 3D7	Pf3D7_14_v3:2,372,222..2,374,557(-)	conserved Plasmodium protein, unknown function	protein coding gene	UP
PF3D7_1458900	PF3D7_1458900.1	605	Plasmodium falciparum 3D7	Pf3D7_14_v3:2,418,138..2,419,436(+)	golgi apparatus membrane protein TVP23, putative	protein coding gene	DOWN
PF3D7_1460000	PF3D7_1460000.1	606	Plasmodium falciparum 3D7	Pf3D7_14_v3:2,452,076..2,453,357(+)	biotin--protein ligase 2	protein coding gene	UP
PF3D7_1461500	PF3D7_1461500.1	607	Plasmodium falciparum 3D7	Pf3D7_14_v3:2,496,050..2,497,400(-)	meiotic nuclear division protein 1, putative	protein coding gene	UP
PF3D7_1461700	PF3D7_1461700.1	608	Plasmodium falciparum 3D7	Pf3D7_14_v3:2,500,927..2,502,802(-)	conserved Plasmodium protein, unknown function	protein coding gene	UP
PF3D7_1461800	PF3D7_1461800.1	609	Plasmodium falciparum 3D7	Pf3D7_14_v3:2,503,209..2,514,031(+)	conserved Plasmodium protein, unknown function	protein coding gene	UP
PF3D7_1462600	PF3D7_1462600.1	610	Plasmodium falciparum 3D7	Pf3D7_14_v3:2,550,692..2,552,432(+)	conserved Plasmodium membrane protein, unknown function	protein coding gene	UP
PF3D7_1463900	PF3D7_1463900.1	611	Plasmodium falciparum 3D7	Pf3D7_14_v3:2,584,086..2,590,847(-)	rhoptry neck protein 11, putative	protein coding gene	DOWN
PF3D7_1465600	PF3D7_1465600.1	612	Plasmodium falciparum 3D7	Pf3D7_14_v3:2,655,491..2,657,965(-)	conserved Plasmodium protein, unknown function	protein coding gene	UP
PF3D7_1465700	PF3D7_1465700.1	613	Plasmodium falciparum 3D7	Pf3D7_14_v3:2,658,255..2,660,911(-)	plasmepsin VIII, putative	protein coding gene	UP
PF3D7_1466000	PF3D7_1466000.1	614	Plasmodium falciparum 3D7	Pf3D7_14_v3:2,686,224..2,688,303(-)	conserved protein, unknown function	protein coding gene	UP
PF3D7_1466500	PF3D7_1466500.1	615	Plasmodium falciparum 3D7	Pf3D7_14_v3:2,725,021..2,726,694(+)	conserved Plasmodium protein, unknown function	protein coding gene	UP
PF3D7_1466600	PF3D7_1466600.1	616	Plasmodium falciparum 3D7	Pf3D7_14_v3:2,726,800..2,727,642(-)	enkurin domain-containing protein, putative	protein coding gene	UP
PF3D7_1466800	PF3D7_1466800.1	617	Plasmodium falciparum 3D7	Pf3D7_14_v3:2,731,557..2,735,622(+)	NOC3 domain-containing protein, putative	protein coding gene	UP
PF3D7_1467000	PF3D7_1467000.1	618	Plasmodium falciparum 3D7	Pf3D7_14_v3:2,742,387..2,745,257(+)	magnesium transporter, putative	protein coding gene	UP
PF3D7_1467800	PF3D7_1467800.1	619	Plasmodium falciparum 3D7	Pf3D7_14_v3:2,767,400..2,768,020(+)	conserved Plasmodium protein, unknown function	protein coding gene	DOWN
PF3D7_1468400	PF3D7_1468400.1	620	Plasmodium falciparum 3D7	Pf3D7_14_v3:2,809,460..2,812,520(+)	zinc finger protein, putative	protein coding gene	DOWN
PF3D7_1469900	PF3D7_1469900.1	621	Plasmodium falciparum 3D7	Pf3D7_14_v3:2,866,150..2,868,183(+)	protein MGET	protein coding gene	UP
PF3D7_1470500	PF3D7_1470500.1	622	Plasmodium falciparum 3D7	Pf3D7_14_v3:2,881,612..2,886,576(+)	cGMP-specific 3',5'-cyclic phosphodiesterase delta	protein coding gene	UP
PF3D7_1471100	PF3D7_1471100.1	623	Plasmodium falciparum 3D7	Pf3D7_14_v3:2,903,947..2,907,414(-)	exported protein 2	protein coding gene	DOWN
PF3D7_1471500	PF3D7_1471500.1	624	Plasmodium falciparum 3D7	Pf3D7_14_v3:2,922,351..2,924,557(-)	transmembrane protein 43, putative	protein coding gene	UP
PF3D7_1471600	PF3D7_1471600.1	625	Plasmodium falciparum 3D7	Pf3D7_14_v3:2,925,721..2,929,673(+)	apical polar ring protein APR2, putative	protein coding gene	UP
PF3D7_1471700	PF3D7_1471700.1	626	Plasmodium falciparum 3D7	Pf3D7_14_v3:2,929,823..2,931,547(+)	conserved Plasmodium protein, unknown function	protein coding gene	UP
PF3D7_1471800	PF3D7_1471800.1	627	Plasmodium falciparum 3D7	Pf3D7_14_v3:2,931,759..2,932,950(+)	conserved Plasmodium protein, unknown function	protein coding gene	UP
PF3D7_1473200	PF3D7_1473200.1	628	Plasmodium falciparum 3D7	Pf3D7_14_v3:2,979,847..2,983,715(+)	DnaJ protein, putative	protein coding gene	DOWN
PF3D7_1475400	PF3D7_1475400.1	629	Plasmodium falciparum 3D7	Pf3D7_14_v3:3,087,061..3,105,071(-)	cysteine repeat modular protein 4	protein coding gene	UP
PF3D7_1475500	PF3D7_1475500.1	630	Plasmodium falciparum 3D7	Pf3D7_14_v3:3,106,516..3,111,987(+)	LCCL domain-containing protein	protein coding gene	UP
PF3D7_1476100	PF3D7_1476100.1	631	Plasmodium falciparum 3D7	Pf3D7_14_v3:3,131,104..3,131,637(+)	early transcribed membrane protein 14.2	protein coding gene	UP
PF3D7_1476400	PF3D7_1476400.1	649	Plasmodium falciparum 3D7	Pf3D7_14_v3:3,142,075..3,144,341(+)	serine/threonine protein kinase, FIKK family, pseudogene	pseudogene	DOWN
PF3D7_1476700	PF3D7_1476700.1	632	Plasmodium falciparum 3D7	Pf3D7_14_v3:3,156,572..3,158,056(+)	lysophospholipase LPL1	protein coding gene	UP
PF3D7_1477000	PF3D7_1477000.1	650	Plasmodium falciparum 3D7	Pf3D7_14_v3:3,168,563..3,171,692(+)	Plasmodium exported protein (hyp17), unknown function, pseudogene	pseudogene	DOWN
PF3D7_1477500	PF3D7_1477500.1	633	Plasmodium falciparum 3D7	Pf3D7_14_v3:3,187,707..3,191,551(+)	Plasmodium exported protein (PHISTb), unknown function	protein coding gene	DOWN
PF3D7_1478600	PF3D7_1478600.1	634	Plasmodium falciparum 3D7	Pf3D7_14_v3:3,231,222..3,237,075(+)	EMP1-trafficking protein	protein coding gene	DOWN
