# Supplementary material for: Transcriptome-module phenotype association study implicates extracellular vesicles biogenesis in Plasmodium falciparum artemisinin resistance
Source: Front Cell Infect Microbiol. 2022 Aug 19;12:886728. doi: 10.3389/fcimb.2022.886728 (PMC9437462; doi:10.3389/fcimb.2022.886728)
Supplement: Supplementary file 1 [file DataSheet_1.zip › Supplementary_files/Supplementary_Table_12.xlsx]

## Sheet: Supplementary Table 12
Supplementary Table 12 | Gene ontology enrichment analysis for up/down-regulated genes between R539T untreated and DHA_treated condition
Gene ontology term	Differential expression	ID	Name	Bgd count	Result count	Result gene list	Pct of bgd	Fold enrichment	Odds ratio	P-value	Benjamini	Bonferroni
Biological process	Upregulated	GO:0006740	NADPH regeneration	10	2	PF3D7_1021600,PF3D7_1453500,	20	19.47	25.05	0.00441466	0.254619	0.419393
		GO:0006739	NADP metabolic process	11	2	PF3D7_1021600,PF3D7_1453500,	18.2	17.7	22.26	0.00536041	0.254619	0.509239
		GO:0019236	response to pheromone	2	1	PF3D7_1213500,	50	48.68	98.31	0.0204389	0.407795	1
		GO:0006869	lipid transport	3	1	PF3D7_1426500,	33.3	32.45	49.14	0.0305043	0.407795	1
		GO:0009264	deoxyribonucleotide catabolic process	3	1	PF3D7_1021600,	33.3	32.45	49.14	0.0305043	0.407795	1
		GO:0043570	maintenance of DNA repeat elements	3	1	PF3D7_0706700,	33.3	32.45	49.14	0.0305043	0.407795	1
		GO:0046386	deoxyribose phosphate catabolic process	3	1	PF3D7_1021600,	33.3	32.45	49.14	0.0305043	0.407795	1
		GO:0045910	negative regulation of DNA recombination	4	1	PF3D7_0706700,	25	24.34	32.76	0.0404683	0.407795	1
		GO:0009405	obsolete pathogenesis	75	3	PF3D7_0209000,PF3D7_0936500,PF3D7_1300300,	4	3.89	4.21	0.0410704	0.407795	1
	Downregulated	GO:0052126	movement in host environment	120	42	PF3D7_0102500,PF3D7_0206200,PF3D7_0207500,PF3D7_0207600,PF3D7_0214900,PF3D7_0217500,PF3D7_0304000,PF3D7_0404700,PF3D7_0404900,PF3D7_0423400,PF3D7_0423800,PF3D7_0424100,PF3D7_0501600,PF3D7_0507500,PF3D7_0612700,PF3D7_0707300,PF3D7_0722200,PF3D7_0731500,PF3D7_0808200,PF3D7_0905400,PF3D7_0929400,PF3D7_0930300,PF3D7_0934800,PF3D7_1012200,PF3D7_1014100,PF3D7_1027300,PF3D7_1028700,PF3D7_1035400,PF3D7_1…	35	8.43	15.44	3.47373e-29	9.65696e-27	9.65696e-27
		GO:0044409	entry into host	103	38	PF3D7_0102500,PF3D7_0214900,PF3D7_0217500,PF3D7_0304000,PF3D7_0404700,PF3D7_0404900,PF3D7_0423400,PF3D7_0423800,PF3D7_0424100,PF3D7_0501600,PF3D7_0612700,PF3D7_0707300,PF3D7_0722200,PF3D7_0731500,PF3D7_0808200,PF3D7_0905400,PF3D7_0929400,PF3D7_0930300,PF3D7_0934800,PF3D7_1012200,PF3D7_1014100,PF3D7_1027300,PF3D7_1028700,PF3D7_1035400,PF3D7_1035500,PF3D7_1035700,PF3D7_1035900,PF3D7_1116000,PF3D7_1…	36.9	8.89	16.4	2.17671e-27	3.02563e-25	6.05126e-25
		GO:0044403	biological process involved in symbiotic interaction	397	54	PF3D7_0102500,PF3D7_0113000,PF3D7_0206200,PF3D7_0207500,PF3D7_0207600,PF3D7_0214900,PF3D7_0217500,PF3D7_0220800,PF3D7_0302200,PF3D7_0302500,PF3D7_0304000,PF3D7_0404700,PF3D7_0404900,PF3D7_0423400,PF3D7_0423800,PF3D7_0424100,PF3D7_0426000,PF3D7_0500900,PF3D7_0501600,PF3D7_0507500,PF3D7_0612700,PF3D7_0632200,PF3D7_0707300,PF3D7_0722200,PF3D7_0731500,PF3D7_0808200,PF3D7_0831600,PF3D7_0905400,PF3D7_0…	13.6	3.28	4.6	5.1877e-16	4.51779e-14	1.44218e-13
		GO:0044419	biological process involved in interspecies interaction between organisms	399	54	PF3D7_0102500,PF3D7_0113000,PF3D7_0206200,PF3D7_0207500,PF3D7_0207600,PF3D7_0214900,PF3D7_0217500,PF3D7_0220800,PF3D7_0302200,PF3D7_0302500,PF3D7_0304000,PF3D7_0404700,PF3D7_0404900,PF3D7_0423400,PF3D7_0423800,PF3D7_0424100,PF3D7_0426000,PF3D7_0500900,PF3D7_0501600,PF3D7_0507500,PF3D7_0612700,PF3D7_0632200,PF3D7_0707300,PF3D7_0722200,PF3D7_0731500,PF3D7_0808200,PF3D7_0831600,PF3D7_0905400,PF3D7_0…	13.5	3.26	4.57	6.50041e-16	4.51779e-14	1.80711e-13
		GO:0051701	biological process involved in interaction with host	382	50	PF3D7_0102500,PF3D7_0113000,PF3D7_0206200,PF3D7_0207500,PF3D7_0207600,PF3D7_0214900,PF3D7_0217500,PF3D7_0304000,PF3D7_0404700,PF3D7_0404900,PF3D7_0423400,PF3D7_0423800,PF3D7_0424100,PF3D7_0426000,PF3D7_0500900,PF3D7_0501600,PF3D7_0507500,PF3D7_0612700,PF3D7_0632200,PF3D7_0707300,PF3D7_0722200,PF3D7_0731500,PF3D7_0808200,PF3D7_0905400,PF3D7_0929400,PF3D7_0930300,PF3D7_0934800,PF3D7_1000600,PF3D7_1…	13.1	3.15	4.29	4.10131e-14	2.28033e-12	1.14017e-11
		GO:0008150	biological process	662	68	PF3D7_0102500,PF3D7_0113000,PF3D7_0206200,PF3D7_0206800,PF3D7_0207400,PF3D7_0207500,PF3D7_0207600,PF3D7_0207700,PF3D7_0207800,PF3D7_0212600,PF3D7_0214900,PF3D7_0217500,PF3D7_0220800,PF3D7_0302200,PF3D7_0302500,PF3D7_0304000,PF3D7_0320500,PF3D7_0404700,PF3D7_0404900,PF3D7_0423400,PF3D7_0423800,PF3D7_0424100,PF3D7_0426000,PF3D7_0500900,PF3D7_0501600,PF3D7_0507500,PF3D7_0612700,PF3D7_0617800,PF3D7_0…	10.3	2.48	3.48	7.67758e-14	3.55728e-12	2.13437e-11
		GO:0035891	exit from host cell	28	9	PF3D7_0206200,PF3D7_0207500,PF3D7_0207600,PF3D7_0217500,PF3D7_0507500,PF3D7_0808200,PF3D7_0930300,PF3D7_1014100,PF3D7_1028700,	32.1	7.75	11.41	1.06211e-06	4.21811e-05	0.000295268
		GO:0035890	exit from host	29	9	PF3D7_0206200,PF3D7_0207500,PF3D7_0207600,PF3D7_0217500,PF3D7_0507500,PF3D7_0808200,PF3D7_0930300,PF3D7_1014100,PF3D7_1028700,	31	7.48	10.83	1.48523e-06	5.16118e-05	0.000412895
		GO:0050776	regulation of immune response	12	6	PF3D7_0102200,PF3D7_0207400,PF3D7_0207500,PF3D7_0207600,PF3D7_0207700,PF3D7_0207800,	50	12.05	23.78	3.55608e-06	0.000109843	0.000988591
		GO:0002377	immunoglobulin production	8	5	PF3D7_0207400,PF3D7_0207500,PF3D7_0207600,PF3D7_0207700,PF3D7_0207800,	62.5	15.06	39.45	5.92541e-06	0.000147728	0.00164726
		GO:0002440	production of molecular mediator of immune response	8	5	PF3D7_0207400,PF3D7_0207500,PF3D7_0207600,PF3D7_0207700,PF3D7_0207800,	62.5	15.06	39.45	5.92541e-06	0.000147728	0.00164726
		GO:0002682	regulation of immune system process	13	6	PF3D7_0102200,PF3D7_0207400,PF3D7_0207500,PF3D7_0207600,PF3D7_0207700,PF3D7_0207800,	46.2	11.12	20.37	6.37675e-06	0.000147728	0.00177274
		GO:0002376	immune system process	14	6	PF3D7_0207400,PF3D7_0207500,PF3D7_0207600,PF3D7_0207700,PF3D7_0207800,PF3D7_1301600,	42.9	10.33	17.82	1.07753e-05	0.000230426	0.00299553
		GO:0007015	actin filament organization	16	6	PF3D7_0105300,PF3D7_0613900,PF3D7_1229800,PF3D7_1251200,PF3D7_1342600,PF3D7_1361400,	37.5	9.04	14.25	2.67923e-05	0.000532018	0.00744825
		GO:0030029	actin filament-based process	19	6	PF3D7_0105300,PF3D7_0613900,PF3D7_1229800,PF3D7_1251200,PF3D7_1342600,PF3D7_1361400,	31.6	7.61	10.96	8.17442e-05	0.00142031	0.0227249
		GO:0030036	actin cytoskeleton organization	19	6	PF3D7_0105300,PF3D7_0613900,PF3D7_1229800,PF3D7_1251200,PF3D7_1342600,PF3D7_1361400,	31.6	7.61	10.96	8.17442e-05	0.00142031	0.0227249
		GO:0097435	supramolecular fiber organization	28	7	PF3D7_0105300,PF3D7_0613900,PF3D7_1126700,PF3D7_1229800,PF3D7_1251200,PF3D7_1342600,PF3D7_1361400,	25	6.02	7.94	0.00010743	0.0017568	0.0298656
		GO:0006468	protein phosphorylation	110	14	PF3D7_0214600,PF3D7_0217500,PF3D7_0321400,PF3D7_0500900,PF3D7_0902100,PF3D7_0934800,PF3D7_1104900,PF3D7_1121300,PF3D7_1136500,PF3D7_1149300,PF3D7_1238900,PF3D7_1321100,PF3D7_1331000,PF3D7_1371700,	12.7	3.07	3.54	0.000154658	0.00238861	0.042995
		GO:0030048	actin filament-based movement	9	4	PF3D7_0613900,PF3D7_1229800,PF3D7_1342600,PF3D7_1361400,	44.4	10.71	18.83	0.000307768	0.00450313	0.0855595
		GO:0030705	cytoskeleton-dependent intracellular transport	10	4	PF3D7_0613900,PF3D7_1126700,PF3D7_1229800,PF3D7_1342600,	40	9.64	15.69	0.000496347	0.00689922	0.137984
		GO:0018105	peptidyl-serine phosphorylation	18	5	PF3D7_0217500,PF3D7_0934800,PF3D7_1104900,PF3D7_1136500,PF3D7_1238900,	27.8	6.69	9.08	0.000644523	0.00853225	0.179177
		GO:0018209	peptidyl-serine modification	19	5	PF3D7_0217500,PF3D7_0934800,PF3D7_1104900,PF3D7_1136500,PF3D7_1238900,	26.3	6.34	8.43	0.000845515	0.0106842	0.235053
		GO:0016310	phosphorylation	135	14	PF3D7_0214600,PF3D7_0217500,PF3D7_0321400,PF3D7_0500900,PF3D7_0902100,PF3D7_0934800,PF3D7_1104900,PF3D7_1121300,PF3D7_1136500,PF3D7_1149300,PF3D7_1238900,PF3D7_1321100,PF3D7_1331000,PF3D7_1371700,	10.4	2.5	2.8	0.00128241	0.0142696	0.356509
		GO:0030050	vesicle transport along actin filament	6	3	PF3D7_0613900,PF3D7_1229800,PF3D7_1342600,	50	12.05	23.43	0.00128324	0.0142696	0.356741
		GO:0099515	actin filament-based transport	6	3	PF3D7_0613900,PF3D7_1229800,PF3D7_1342600,	50	12.05	23.43	0.00128324	0.0142696	0.356741
		GO:0099518	vesicle cytoskeletal trafficking	7	3	PF3D7_0613900,PF3D7_1229800,PF3D7_1342600,	42.9	10.33	17.57	0.00217718	0.0232791	0.605256
		GO:0048870	cell motility	16	4	PF3D7_0613900,PF3D7_1251200,PF3D7_1342600,PF3D7_1361400,	25	6.02	7.84	0.00353442	0.0363914	0.982568
		GO:0051648	vesicle localization	9	3	PF3D7_0613900,PF3D7_1229800,PF3D7_1342600,	33.3	8.03	11.71	0.00491231	0.0470905	1
		GO:0051650	establishment of vesicle localization	9	3	PF3D7_0613900,PF3D7_1229800,PF3D7_1342600,	33.3	8.03	11.71	0.00491231	0.0470905	1
		GO:0035556	intracellular signal transduction	81	9	PF3D7_0217500,PF3D7_0500900,PF3D7_0802600,PF3D7_0902100,PF3D7_1104900,PF3D7_1149300,PF3D7_1238900,PF3D7_1348100,PF3D7_1371700,	11.1	2.68	2.98	0.00595952	0.0552249	1
		GO:0007155	cell adhesion	70	8	PF3D7_0102500,PF3D7_0206800,PF3D7_0212600,PF3D7_0423400,PF3D7_0426000,PF3D7_0707300,PF3D7_1301600,PF3D7_1335400,	11.4	2.75	3.06	0.00790978	0.0709329	1
		GO:0007009	plasma membrane organization	4	2	PF3D7_1022700,PF3D7_1455600,	50	12.05	23.32	0.00972737	0.0845066	1
		GO:0046777	protein autophosphorylation	12	3	PF3D7_0217500,PF3D7_1104900,PF3D7_1238900,	25	6.02	7.8	0.011733	0.0988418	1
		GO:0098609	cell-cell adhesion	62	7	PF3D7_0102500,PF3D7_0212600,PF3D7_0423400,PF3D7_0426000,PF3D7_0707300,PF3D7_1301600,PF3D7_1335400,	11.3	2.72	3.01	0.0135417	0.110723	1
		GO:0008154	actin polymerization or depolymerization	6	2	PF3D7_0105300,PF3D7_1361400,	33.3	8.03	11.65	0.023015	0.174784	1
		GO:0007165	signal transduction	119	10	PF3D7_0217500,PF3D7_0500900,PF3D7_0802600,PF3D7_0902100,PF3D7_0934800,PF3D7_1104900,PF3D7_1149300,PF3D7_1238900,PF3D7_1348100,PF3D7_1371700,	8.4	2.03	2.18	0.0251107	0.174784	1
		GO:0023052	signaling	119	10	PF3D7_0217500,PF3D7_0500900,PF3D7_0802600,PF3D7_0902100,PF3D7_0934800,PF3D7_1104900,PF3D7_1149300,PF3D7_1238900,PF3D7_1348100,PF3D7_1371700,	8.4	2.03	2.18	0.0251107	0.174784	1
		GO:0007010	cytoskeleton organization	73	7	PF3D7_0105300,PF3D7_0613900,PF3D7_1126700,PF3D7_1229800,PF3D7_1251200,PF3D7_1342600,PF3D7_1361400,	9.6	2.31	2.5	0.0306745	0.174784	1
		GO:0009405	obsolete pathogenesis	75	7	PF3D7_0102500,PF3D7_0426000,PF3D7_0731500,PF3D7_0930300,PF3D7_1035700,PF3D7_1133400,PF3D7_1301600,	9.3	2.25	2.43	0.0348827	0.174784	1
		GO:0007154	cell communication	127	10	PF3D7_0217500,PF3D7_0500900,PF3D7_0802600,PF3D7_0902100,PF3D7_0934800,PF3D7_1104900,PF3D7_1149300,PF3D7_1238900,PF3D7_1348100,PF3D7_1371700,	7.9	1.9	2.03	0.0371514	0.174784	1
		GO:0006556	S-adenosylmethionine biosynthetic process	1	1	PF3D7_0922200,	100	24.1	inf	0.0414955	0.174784	1
		GO:0006148	inosine catabolic process	1	1	PF3D7_0513300,	100	24.1	inf	0.0414955	0.174784	1
		GO:0051180	vitamin transport	1	1	PF3D7_0206200,	100	24.1	inf	0.0414955	0.174784	1
		GO:0051339	regulation of lyase activity	1	1	PF3D7_0105300,	100	24.1	inf	0.0414955	0.174784	1
		GO:0075109	modulation by symbiont of host receptor-mediated signal transduction	1	1	PF3D7_0731500,	100	24.1	inf	0.0414955	0.174784	1
		GO:0052027	modulation by symbiont of host signal transduction pathway	1	1	PF3D7_0731500,	100	24.1	inf	0.0414955	0.174784	1
		GO:0050900	leukocyte migration	1	1	PF3D7_1301600,	100	24.1	inf	0.0414955	0.174784	1
		GO:0045861	negative regulation of proteolysis	1	1	PF3D7_0507400,	100	24.1	inf	0.0414955	0.174784	1
		GO:0015819	lysine transport	1	1	PF3D7_0104800,	100	24.1	inf	0.0414955	0.174784	1
		GO:0044501	modulation of signal transduction in other organism	1	1	PF3D7_0731500,	100	24.1	inf	0.0414955	0.174784	1
		GO:0017121	plasma membrane phospholipid scrambling	1	1	PF3D7_1022700,	100	24.1	inf	0.0414955	0.174784	1
		GO:0015809	arginine transport	1	1	PF3D7_0104800,	100	24.1	inf	0.0414955	0.174784	1
		GO:0015802	basic amino acid transport	1	1	PF3D7_0104800,	100	24.1	inf	0.0414955	0.174784	1
		GO:0012501	programmed cell death	1	1	PF3D7_0113000,	100	24.1	inf	0.0414955	0.174784	1
		GO:0010951	negative regulation of endopeptidase activity	1	1	PF3D7_0507400,	100	24.1	inf	0.0414955	0.174784	1
		GO:0010466	negative regulation of peptidase activity	1	1	PF3D7_0507400,	100	24.1	inf	0.0414955	0.174784	1
		GO:0045761	regulation of adenylate cyclase activity	1	1	PF3D7_0105300,	100	24.1	inf	0.0414955	0.174784	1
		GO:0030581	symbiont intracellular protein transport in host	1	1	PF3D7_1252100,	100	24.1	inf	0.0414955	0.174784	1
		GO:0031279	regulation of cyclase activity	1	1	PF3D7_0105300,	100	24.1	inf	0.0414955	0.174784	1
		GO:0035461	vitamin transmembrane transport	1	1	PF3D7_0206200,	100	24.1	inf	0.0414955	0.174784	1
		GO:0035821	modulation of process of other organism	1	1	PF3D7_0731500,	100	24.1	inf	0.0414955	0.174784	1
		GO:0043112	receptor metabolic process	1	1	PF3D7_1361500,	100	24.1	inf	0.0414955	0.174784	1
		GO:0007163	establishment or maintenance of cell polarity	1	1	PF3D7_0105300,	100	24.1	inf	0.0414955	0.174784	1
		GO:0015887	pantothenate transmembrane transport	1	1	PF3D7_0206200,	100	24.1	inf	0.0414955	0.174784	1
		GO:0009268	response to pH	1	1	PF3D7_0802600,	100	24.1	inf	0.0414955	0.174784	1
		GO:0001881	receptor recycling	1	1	PF3D7_1361500,	100	24.1	inf	0.0414955	0.174784	1
Molecular function	Upregulated	GO:0004139	deoxyribose-phosphate aldolase activity	1	1	PF3D7_1021600,	100	97.36	inf	0.0102712	0.178718	0.893591
		GO:0008475	procollagen-lysine 5-dioxygenase activity	1	1	PF3D7_0930000,	100	97.36	inf	0.0102712	0.178718	0.893591
		GO:0008746	NAD(P)+ transhydrogenase activity	1	1	PF3D7_1453500,	100	97.36	inf	0.0102712	0.178718	0.893591
		GO:0016652	oxidoreductase activity, acting on NAD(P)H, NAD(P) as acceptor	1	1	PF3D7_1453500,	100	97.36	inf	0.0102712	0.178718	0.893591
		GO:0070815	peptidyl-lysine 5-dioxygenase activity	1	1	PF3D7_0930000,	100	97.36	inf	0.0102712	0.178718	0.893591
		GO:0000406	double-strand/single-strand DNA junction binding	2	1	PF3D7_0706700,	50	48.68	98.31	0.0204389	0.222273	1
		GO:0008650	rRNA (uridine-2'-O-)-methyltransferase activity	2	1	PF3D7_1309600,	50	48.68	98.31	0.0204389	0.222273	1
		GO:0016832	aldehyde-lyase activity	2	1	PF3D7_1021600,	50	48.68	98.31	0.0204389	0.222273	1
		GO:0004482	mRNA (guanine-N7-)-methyltransferase activity	3	1	PF3D7_1309600,	33.3	32.45	49.14	0.0305043	0.294875	1
		GO:0005201	extracellular matrix structural constituent	4	1	PF3D7_0827200,	25	24.34	32.76	0.0404683	0.345087	1
	Downregulated	GO:0046812	host cell surface binding	107	23	PF3D7_0102500,PF3D7_0113000,PF3D7_0423400,PF3D7_0424100,PF3D7_0426000,PF3D7_0620400,PF3D7_0722200,PF3D7_0731500,PF3D7_0817700,PF3D7_0905400,PF3D7_0930300,PF3D7_1012200,PF3D7_1028700,PF3D7_1035500,PF3D7_1035700,PF3D7_1036000,PF3D7_1133400,PF3D7_1252100,PF3D7_1301600,PF3D7_1335100,PF3D7_1335300,PF3D7_1335400,PF3D7_1431400,	21.5	5.18	7.01	3.1979e-11	6.61966e-09	6.61966e-09
		GO:0008201	heparin binding	9	6	PF3D7_0102500,PF3D7_0424100,PF3D7_0731500,PF3D7_1301600,PF3D7_1335300,PF3D7_1335400,	66.7	16.07	47.58	3.5916e-07	3.7173e-05	7.4346e-05
		GO:0005539	glycosaminoglycan binding	10	6	PF3D7_0102500,PF3D7_0424100,PF3D7_0731500,PF3D7_1301600,PF3D7_1335300,PF3D7_1335400,	60	14.46	35.68	8.66926e-07	5.98179e-05	0.000179454
		GO:0005515	protein binding	605	49	PF3D7_0102200,PF3D7_0207500,PF3D7_0207600,PF3D7_0217500,PF3D7_0301700,PF3D7_0302200,PF3D7_0302500,PF3D7_0401800,PF3D7_0404900,PF3D7_0423800,PF3D7_0424100,PF3D7_0501300,PF3D7_0501600,PF3D7_0507200,PF3D7_0532300,PF3D7_0612700,PF3D7_0701900,PF3D7_0707300,PF3D7_0818900,PF3D7_0830500,PF3D7_0905400,PF3D7_0922200,PF3D7_0929400,PF3D7_0930300,PF3D7_0934800,PF3D7_0936000,PF3D7_1003600,PF3D7_1014100,PF3D7_1…	8.1	1.95	2.37	1.6711e-06	8.64793e-05	0.000345917
		GO:0046789	host cell surface receptor binding	88	13	PF3D7_0102500,PF3D7_0113000,PF3D7_0423400,PF3D7_0424100,PF3D7_0426000,PF3D7_0722200,PF3D7_0731500,PF3D7_0905400,PF3D7_1028700,PF3D7_1035700,PF3D7_1301600,PF3D7_1335100,PF3D7_1335300,	14.8	3.56	4.21	5.63791e-05	0.0023341	0.0116705
		GO:0004672	protein kinase activity	108	14	PF3D7_0214600,PF3D7_0217500,PF3D7_0321400,PF3D7_0500900,PF3D7_0902100,PF3D7_0934800,PF3D7_1104900,PF3D7_1121300,PF3D7_1136500,PF3D7_1149300,PF3D7_1238900,PF3D7_1321100,PF3D7_1331000,PF3D7_1371700,	13	3.12	3.62	0.000126609	0.00436802	0.0262081
		GO:0051015	actin filament binding	14	5	PF3D7_0613900,PF3D7_1229800,PF3D7_1251200,PF3D7_1342600,PF3D7_1361400,	35.7	8.61	13.13	0.000172556	0.00510274	0.0357192
		GO:1901681	sulfur compound binding	26	6	PF3D7_0102500,PF3D7_0424100,PF3D7_0731500,PF3D7_1301600,PF3D7_1335300,PF3D7_1335400,	23.1	5.56	7.11	0.000543622	0.0140662	0.11253
		GO:0004197	cysteine-type endopeptidase activity	27	6	PF3D7_0207400,PF3D7_0207500,PF3D7_0207600,PF3D7_0207700,PF3D7_0207800,PF3D7_0404700,	22.2	5.36	6.77	0.000675092	0.0155271	0.139744
		GO:0003779	actin binding	30	6	PF3D7_0105300,PF3D7_0613900,PF3D7_1229800,PF3D7_1251200,PF3D7_1342600,PF3D7_1361400,	20	4.82	5.92	0.00122041	0.0241482	0.252626
		GO:0030898	actin-dependent ATPase activity	6	3	PF3D7_0613900,PF3D7_1229800,PF3D7_1342600,	50	12.05	23.43	0.00128324	0.0241482	0.265631
		GO:0004867	serine-type endopeptidase inhibitor activity	2	2	PF3D7_0501400,PF3D7_0507400,	100	24.1	inf	0.0017137	0.0295614	0.354736
		GO:0016773	phosphotransferase activity, alcohol group as acceptor	141	14	PF3D7_0214600,PF3D7_0217500,PF3D7_0321400,PF3D7_0500900,PF3D7_0902100,PF3D7_0934800,PF3D7_1104900,PF3D7_1121300,PF3D7_1136500,PF3D7_1149300,PF3D7_1238900,PF3D7_1321100,PF3D7_1331000,PF3D7_1371700,	9.9	2.39	2.66	0.00195116	0.0310684	0.403889
		GO:0000146	microfilament motor activity	7	3	PF3D7_0613900,PF3D7_1229800,PF3D7_1342600,	42.9	10.33	17.57	0.00217718	0.0321912	0.450677
		GO:0044877	protein-containing complex binding	101	11	PF3D7_0613900,PF3D7_0905400,PF3D7_0929400,PF3D7_0930300,PF3D7_1035400,PF3D7_1035500,PF3D7_1035700,PF3D7_1229800,PF3D7_1251200,PF3D7_1342600,PF3D7_1361400,	10.9	2.62	2.93	0.00286278	0.0395063	0.592595
		GO:0004674	protein serine/threonine kinase activity	93	10	PF3D7_0214600,PF3D7_0217500,PF3D7_0500900,PF3D7_0902100,PF3D7_0934800,PF3D7_1104900,PF3D7_1136500,PF3D7_1149300,PF3D7_1238900,PF3D7_1371700,	10.8	2.59	2.88	0.00483149	0.0517525	1
		GO:0010857	calcium-dependent protein kinase activity	9	3	PF3D7_0217500,PF3D7_1104900,PF3D7_1238900,	33.3	8.03	11.71	0.00491231	0.0517525	1
		GO:0009931	calcium-dependent protein serine/threonine kinase activity	9	3	PF3D7_0217500,PF3D7_1104900,PF3D7_1238900,	33.3	8.03	11.71	0.00491231	0.0517525	1
		GO:0004866	endopeptidase inhibitor activity	3	2	PF3D7_0501400,PF3D7_0507400,	66.7	16.07	46.65	0.00500024	0.0517525	1
		GO:0030414	peptidase inhibitor activity	3	2	PF3D7_0501400,PF3D7_0507400,	66.7	16.07	46.65	0.00500024	0.0517525	1
		GO:0008234	cysteine-type peptidase activity	55	7	PF3D7_0207400,PF3D7_0207500,PF3D7_0207600,PF3D7_0207700,PF3D7_0207800,PF3D7_0404700,PF3D7_0919200,	12.7	3.07	3.45	0.0071281	0.0702627	1
		GO:0005253	anion channel activity	4	2	PF3D7_0302200,PF3D7_0302500,	50	12.05	23.32	0.00972737	0.0875464	1
		GO:0003785	actin monomer binding	4	2	PF3D7_0105300,PF3D7_1361400,	50	12.05	23.32	0.00972737	0.0875464	1
		GO:0061135	endopeptidase regulator activity	5	2	PF3D7_0501400,PF3D7_0507400,	40	9.64	15.54	0.0157711	0.136025	1
		GO:0005516	calmodulin binding	14	3	PF3D7_0217500,PF3D7_1104900,PF3D7_1238900,	21.4	5.16	6.38	0.0182621	0.15121	1
		GO:0005509	calcium ion binding	52	6	PF3D7_0217500,PF3D7_1022700,PF3D7_1238900,PF3D7_1246400,PF3D7_1423300,PF3D7_1463900,	11.5	2.78	3.07	0.0196593	0.156518	1
		GO:0061134	peptidase regulator activity	6	2	PF3D7_0501400,PF3D7_0507400,	33.3	8.03	11.65	0.023015	0.176448	1
		GO:0004175	endopeptidase activity	107	9	PF3D7_0207400,PF3D7_0207500,PF3D7_0207600,PF3D7_0207700,PF3D7_0207800,PF3D7_0404700,PF3D7_0507200,PF3D7_0507500,PF3D7_0808200,	8.4	2.03	2.17	0.0326024	0.190879	1
		GO:0008092	cytoskeletal protein binding	74	7	PF3D7_0105300,PF3D7_0613900,PF3D7_1126700,PF3D7_1229800,PF3D7_1251200,PF3D7_1342600,PF3D7_1361400,	9.5	2.28	2.46	0.0327334	0.190879	1
		GO:0004857	enzyme inhibitor activity	8	2	PF3D7_0501400,PF3D7_0507400,	25	6.02	7.77	0.0406743	0.190879	1
		GO:0015103	inorganic anion transmembrane transporter activity	8	2	PF3D7_0302200,PF3D7_0302500,	25	6.02	7.77	0.0406743	0.190879	1
		GO:0015136	sialic acid transmembrane transporter activity	1	1	PF3D7_0505300,	100	24.1	inf	0.0414955	0.190879	1
		GO:0015181	arginine transmembrane transporter activity	1	1	PF3D7_0104800,	100	24.1	inf	0.0414955	0.190879	1
		GO:0015233	pantothenate transmembrane transporter activity	1	1	PF3D7_0206200,	100	24.1	inf	0.0414955	0.190879	1
		GO:0004307	ethanolaminephosphotransferase activity	1	1	PF3D7_0628300,	100	24.1	inf	0.0414955	0.190879	1
		GO:0017128	phospholipid scramblase activity	1	1	PF3D7_1022700,	100	24.1	inf	0.0414955	0.190879	1
		GO:0008179	adenylate cyclase binding	1	1	PF3D7_0105300,	100	24.1	inf	0.0414955	0.190879	1
		GO:0004142	diacylglycerol cholinephosphotransferase activity	1	1	PF3D7_0628300,	100	24.1	inf	0.0414955	0.190879	1
		GO:0033691	sialic acid binding	1	1	PF3D7_0102500,	100	24.1	inf	0.0414955	0.190879	1
		GO:0004478	methionine adenosyltransferase activity	1	1	PF3D7_0922200,	100	24.1	inf	0.0414955	0.190879	1
		GO:0003823	antigen binding	1	1	PF3D7_1116000,	100	24.1	inf	0.0414955	0.190879	1
		GO:0005488	binding	1	1	PF3D7_0405900,	100	24.1	inf	0.0414955	0.190879	1
		GO:0000234	phosphoethanolamine N-methyltransferase activity	1	1	PF3D7_1343000,	100	24.1	inf	0.0414955	0.190879	1
		GO:0004731	purine-nucleoside phosphorylase activity	1	1	PF3D7_0513300,	100	24.1	inf	0.0414955	0.190879	1
		GO:0008936	nicotinamidase activity	1	1	PF3D7_0320500,	100	24.1	inf	0.0414955	0.190879	1
Cellular component	Upregulated	GO:0044312	crystalloid	17	7	PF3D7_0418800,PF3D7_0825700,PF3D7_0825800,PF3D7_0903800,PF3D7_0904200,PF3D7_1103500,PF3D7_1453500,	41.2	40.09	78.27	1.40433e-10	9.12813e-09	9.12813e-09
		GO:0031226	intrinsic component of plasma membrane	51	3	PF3D7_0209000,PF3D7_0418800,PF3D7_1031000,	5.9	5.73	6.34	0.0150256	0.194853	0.976662
		GO:0005892	acetylcholine-gated channel complex	2	1	PF3D7_0418800,	50	48.68	98.31	0.0204389	0.194853	1
		GO:0032302	MutSbeta complex	2	1	PF3D7_0706700,	50	48.68	98.31	0.0204389	0.194853	1
		GO:0043235	receptor complex	2	1	PF3D7_0418800,	50	48.68	98.31	0.0204389	0.194853	1
		GO:0098802	plasma membrane signaling receptor complex	2	1	PF3D7_0418800,	50	48.68	98.31	0.0204389	0.194853	1
		GO:0005581	collagen trimer	3	1	PF3D7_0827200,	33.3	32.45	49.14	0.0305043	0.194853	1
		GO:0005882	intermediate filament	3	1	PF3D7_1408800,	33.3	32.45	49.14	0.0305043	0.194853	1
		GO:0032301	MutSalpha complex	3	1	PF3D7_0706700,	33.3	32.45	49.14	0.0305043	0.194853	1
		GO:0045111	intermediate filament cytoskeleton	3	1	PF3D7_1408800,	33.3	32.45	49.14	0.0305043	0.194853	1
		GO:0046658	anchored component of plasma membrane	28	2	PF3D7_0209000,PF3D7_1031000,	7.1	6.95	7.68	0.0329751	0.194853	1
		GO:0031225	anchored component of membrane	30	2	PF3D7_0209000,PF3D7_1031000,	6.7	6.49	7.13	0.0374592	0.202904	1
	Downregulated	GO:0020007	apical complex	104	42	PF3D7_0102500,PF3D7_0206200,PF3D7_0212600,PF3D7_0214900,PF3D7_0220800,PF3D7_0302200,PF3D7_0302500,PF3D7_0405900,PF3D7_0414900,PF3D7_0419700,PF3D7_0423400,PF3D7_0423800,PF3D7_0424100,PF3D7_0501500,PF3D7_0501600,PF3D7_0507500,PF3D7_0511600,PF3D7_0612700,PF3D7_0613300,PF3D7_0707300,PF3D7_0722200,PF3D7_0731500,PF3D7_0802600,PF3D7_0808200,PF3D7_0817700,PF3D7_0905400,PF3D7_0929400,PF3D7_1012200,PF3D7_1…	40.4	9.73	19.49	3.28133e-32	4.59387e-30	4.59387e-30
		GO:0045177	apical part of cell	147	47	PF3D7_0102500,PF3D7_0206200,PF3D7_0212600,PF3D7_0214900,PF3D7_0220800,PF3D7_0302200,PF3D7_0302500,PF3D7_0404700,PF3D7_0405900,PF3D7_0414900,PF3D7_0419700,PF3D7_0423400,PF3D7_0423800,PF3D7_0424100,PF3D7_0501500,PF3D7_0501600,PF3D7_0507500,PF3D7_0508900,PF3D7_0511600,PF3D7_0612700,PF3D7_0613300,PF3D7_0707300,PF3D7_0722200,PF3D7_0731500,PF3D7_0802600,PF3D7_0808200,PF3D7_0817700,PF3D7_0905400,PF3D7_0…	32	7.71	13.85	1.17119e-30	8.19831e-29	1.63966e-28
		GO:0020008	rhoptry	52	30	PF3D7_0212600,PF3D7_0214900,PF3D7_0220800,PF3D7_0302200,PF3D7_0302500,PF3D7_0405900,PF3D7_0414900,PF3D7_0419700,PF3D7_0423400,PF3D7_0424100,PF3D7_0501500,PF3D7_0501600,PF3D7_0511600,PF3D7_0612700,PF3D7_0613300,PF3D7_0707300,PF3D7_0722200,PF3D7_0802600,PF3D7_0817700,PF3D7_0905400,PF3D7_0929400,PF3D7_1012200,PF3D7_1116000,PF3D7_1136700,PF3D7_1218000,PF3D7_1252100,PF3D7_1335300,PF3D7_1335400,PF3D7_1…	57.7	13.9	36.82	4.9162e-29	2.29423e-27	6.88268e-27
		GO:1990225	rhoptry neck	14	11	PF3D7_0214900,PF3D7_0405900,PF3D7_0419700,PF3D7_0423400,PF3D7_0511600,PF3D7_0722200,PF3D7_0817700,PF3D7_1116000,PF3D7_1335300,PF3D7_1335400,PF3D7_1463900,	78.6	18.93	89.52	1.56978e-13	5.49423e-12	2.19769e-11
		GO:1903561	extracellular vesicle	91	23	PF3D7_0102200,PF3D7_0102500,PF3D7_0202500,PF3D7_0207600,PF3D7_0301700,PF3D7_0302500,PF3D7_0501300,PF3D7_0501500,PF3D7_0501600,PF3D7_0731500,PF3D7_0818900,PF3D7_0905400,PF3D7_0922200,PF3D7_0929400,PF3D7_0930300,PF3D7_1014100,PF3D7_1035300,PF3D7_1035700,PF3D7_1105000,PF3D7_1228600,PF3D7_1252100,PF3D7_1343000,PF3D7_1410400,	25.3	6.09	8.69	8.43372e-13	2.13521e-11	1.18072e-10
		GO:0009986	cell surface	159	30	PF3D7_0212600,PF3D7_0308300,PF3D7_0404900,PF3D7_0423800,PF3D7_0424100,PF3D7_0612700,PF3D7_0818900,PF3D7_0905400,PF3D7_0922200,PF3D7_1012200,PF3D7_1014100,PF3D7_1017500,PF3D7_1028700,PF3D7_1028900,PF3D7_1035300,PF3D7_1035400,PF3D7_1035500,PF3D7_1035700,PF3D7_1035900,PF3D7_1036000,PF3D7_1115800,PF3D7_1140400,PF3D7_1218000,PF3D7_1228600,PF3D7_1252100,PF3D7_1323700,PF3D7_1342600,PF3D7_1431400,PF3D7_1…	18.9	4.55	6.13	9.1509e-13	2.13521e-11	1.28113e-10
		GO:0005576	extracellular region	334	43	PF3D7_0102200,PF3D7_0102500,PF3D7_0202500,PF3D7_0207400,PF3D7_0207500,PF3D7_0207600,PF3D7_0207700,PF3D7_0207800,PF3D7_0214900,PF3D7_0217500,PF3D7_0301700,PF3D7_0302500,PF3D7_0404700,PF3D7_0404900,PF3D7_0423800,PF3D7_0424100,PF3D7_0501300,PF3D7_0501400,PF3D7_0501500,PF3D7_0501600,PF3D7_0507200,PF3D7_0507400,PF3D7_0507500,PF3D7_0612700,PF3D7_0632200,PF3D7_0707300,PF3D7_0731500,PF3D7_0818900,PF3D7_0…	12.9	3.1	4.07	6.63207e-12	1.32641e-10	9.2849e-10
		GO:0043657	host cell	713	66	PF3D7_0102200,PF3D7_0106600,PF3D7_0108500,PF3D7_0113000,PF3D7_0113200,PF3D7_0114500,PF3D7_0202100,PF3D7_0202500,PF3D7_0207500,PF3D7_0207600,PF3D7_0207700,PF3D7_0214900,PF3D7_0217500,PF3D7_0220000,PF3D7_0220300,PF3D7_0221700,PF3D7_0301700,PF3D7_0301800,PF3D7_0302200,PF3D7_0302500,PF3D7_0401800,PF3D7_0404700,PF3D7_0404900,PF3D7_0423800,PF3D7_0424100,PF3D7_0425100,PF3D7_0426000,PF3D7_0501300,PF3D7_0…	9.3	2.23	3.01	3.00928e-11	4.6811e-10	4.21299e-09
		GO:0018995	host cellular component	713	66	PF3D7_0102200,PF3D7_0106600,PF3D7_0108500,PF3D7_0113000,PF3D7_0113200,PF3D7_0114500,PF3D7_0202100,PF3D7_0202500,PF3D7_0207500,PF3D7_0207600,PF3D7_0207700,PF3D7_0214900,PF3D7_0217500,PF3D7_0220000,PF3D7_0220300,PF3D7_0221700,PF3D7_0301700,PF3D7_0301800,PF3D7_0302200,PF3D7_0302500,PF3D7_0401800,PF3D7_0404700,PF3D7_0404900,PF3D7_0423800,PF3D7_0424100,PF3D7_0425100,PF3D7_0426000,PF3D7_0501300,PF3D7_0…	9.3	2.23	3.01	3.00928e-11	4.6811e-10	4.21299e-09
		GO:0065010	extracellular membrane-bounded organelle	280	37	PF3D7_0102200,PF3D7_0102500,PF3D7_0202500,PF3D7_0207500,PF3D7_0207600,PF3D7_0207700,PF3D7_0214900,PF3D7_0217500,PF3D7_0301700,PF3D7_0302500,PF3D7_0404700,PF3D7_0404900,PF3D7_0501300,PF3D7_0501500,PF3D7_0501600,PF3D7_0507400,PF3D7_0507500,PF3D7_0612700,PF3D7_0632200,PF3D7_0707300,PF3D7_0731500,PF3D7_0818900,PF3D7_0905400,PF3D7_0922200,PF3D7_0929400,PF3D7_0930300,PF3D7_1014100,PF3D7_1035200,PF3D7_1…	13.2	3.18	4.08	1.19242e-10	1.66938e-09	1.66938e-08
		GO:0043230	extracellular organelle	282	37	PF3D7_0102200,PF3D7_0102500,PF3D7_0202500,PF3D7_0207500,PF3D7_0207600,PF3D7_0207700,PF3D7_0214900,PF3D7_0217500,PF3D7_0301700,PF3D7_0302500,PF3D7_0404700,PF3D7_0404900,PF3D7_0501300,PF3D7_0501500,PF3D7_0501600,PF3D7_0507400,PF3D7_0507500,PF3D7_0612700,PF3D7_0632200,PF3D7_0707300,PF3D7_0731500,PF3D7_0818900,PF3D7_0905400,PF3D7_0922200,PF3D7_0929400,PF3D7_0930300,PF3D7_1014100,PF3D7_1035200,PF3D7_1…	13.1	3.16	4.05	1.47287e-10	1.87456e-09	2.06201e-08
		GO:0031982	vesicle	288	37	PF3D7_0102200,PF3D7_0102500,PF3D7_0202500,PF3D7_0206200,PF3D7_0207600,PF3D7_0220000,PF3D7_0301700,PF3D7_0302500,PF3D7_0423800,PF3D7_0424100,PF3D7_0501300,PF3D7_0501500,PF3D7_0501600,PF3D7_0507500,PF3D7_0613900,PF3D7_0618000,PF3D7_0702200,PF3D7_0731500,PF3D7_0818900,PF3D7_0905400,PF3D7_0922200,PF3D7_0929400,PF3D7_0930300,PF3D7_1014100,PF3D7_1035300,PF3D7_1035700,PF3D7_1105000,PF3D7_1116000,PF3D7_1…	12.8	3.1	3.94	2.74031e-10	3.19703e-09	3.83644e-08
		GO:0033643	host cell part	630	59	PF3D7_0102200,PF3D7_0106600,PF3D7_0108500,PF3D7_0113000,PF3D7_0202100,PF3D7_0202500,PF3D7_0207500,PF3D7_0207600,PF3D7_0207700,PF3D7_0214900,PF3D7_0217500,PF3D7_0220000,PF3D7_0221700,PF3D7_0301700,PF3D7_0301800,PF3D7_0302200,PF3D7_0302500,PF3D7_0401800,PF3D7_0404700,PF3D7_0404900,PF3D7_0423800,PF3D7_0424100,PF3D7_0426000,PF3D7_0501300,PF3D7_0501400,PF3D7_0507400,PF3D7_0507500,PF3D7_0532300,PF3D7_0…	9.4	2.26	2.96	3.28947e-10	3.54251e-09	4.60526e-08
		GO:0020004	symbiont-containing vacuolar space	6	6	PF3D7_0207600,PF3D7_0217500,PF3D7_0404900,PF3D7_0501300,PF3D7_0507500,PF3D7_0612700,	100	24.1	inf	4.75113e-09	4.75113e-08	6.65159e-07
		GO:0031225	anchored component of membrane	30	11	PF3D7_0206800,PF3D7_0404900,PF3D7_0405900,PF3D7_0414900,PF3D7_0419700,PF3D7_0423800,PF3D7_0612700,PF3D7_0620400,PF3D7_0707300,PF3D7_0930300,PF3D7_1136200,	36.7	8.84	14.09	1.30996e-08	1.22263e-07	1.83394e-06
		GO:0020009	microneme	40	12	PF3D7_0102500,PF3D7_0206200,PF3D7_0212600,PF3D7_0405900,PF3D7_0423800,PF3D7_0731500,PF3D7_1028700,PF3D7_1133400,PF3D7_1136500,PF3D7_1218000,PF3D7_1301600,PF3D7_1404300,	30	7.23	10.46	3.77872e-08	3.30638e-07	5.29021e-06
		GO:0020039	pellicle	65	14	PF3D7_0304000,PF3D7_0308300,PF3D7_0525800,PF3D7_0822900,PF3D7_1003600,PF3D7_1017500,PF3D7_1028900,PF3D7_1222700,PF3D7_1246400,PF3D7_1251200,PF3D7_1323700,PF3D7_1342600,PF3D7_1351700,PF3D7_1460600,	21.5	5.19	6.74	2.68864e-07	2.21418e-06	3.7641e-05
		GO:0033646	host intracellular part	549	47	PF3D7_0102200,PF3D7_0108500,PF3D7_0202100,PF3D7_0202500,PF3D7_0207500,PF3D7_0207600,PF3D7_0207700,PF3D7_0214900,PF3D7_0217500,PF3D7_0221700,PF3D7_0301700,PF3D7_0301800,PF3D7_0401800,PF3D7_0404700,PF3D7_0404900,PF3D7_0426000,PF3D7_0501300,PF3D7_0501400,PF3D7_0507400,PF3D7_0507500,PF3D7_0532300,PF3D7_0532600,PF3D7_0612700,PF3D7_0632200,PF3D7_0701900,PF3D7_0702000,PF3D7_0707300,PF3D7_0830500,PF3D7_0…	8.6	2.06	2.52	5.79442e-07	4.50677e-06	8.11219e-05
		GO:0043656	host intracellular region	550	47	PF3D7_0102200,PF3D7_0108500,PF3D7_0202100,PF3D7_0202500,PF3D7_0207500,PF3D7_0207600,PF3D7_0207700,PF3D7_0214900,PF3D7_0217500,PF3D7_0221700,PF3D7_0301700,PF3D7_0301800,PF3D7_0401800,PF3D7_0404700,PF3D7_0404900,PF3D7_0426000,PF3D7_0501300,PF3D7_0501400,PF3D7_0507400,PF3D7_0507500,PF3D7_0532300,PF3D7_0532600,PF3D7_0612700,PF3D7_0632200,PF3D7_0701900,PF3D7_0702000,PF3D7_0707300,PF3D7_0830500,PF3D7_0…	8.5	2.06	2.51	6.11672e-07	4.50705e-06	8.5634e-05
		GO:0030430	host cell cytoplasm	540	46	PF3D7_0102200,PF3D7_0108500,PF3D7_0202100,PF3D7_0202500,PF3D7_0207500,PF3D7_0207600,PF3D7_0207700,PF3D7_0214900,PF3D7_0217500,PF3D7_0221700,PF3D7_0301700,PF3D7_0301800,PF3D7_0401800,PF3D7_0404700,PF3D7_0404900,PF3D7_0426000,PF3D7_0501300,PF3D7_0501400,PF3D7_0507400,PF3D7_0507500,PF3D7_0532300,PF3D7_0532600,PF3D7_0612700,PF3D7_0632200,PF3D7_0701900,PF3D7_0702000,PF3D7_0707300,PF3D7_0830500,PF3D7_0…	8.5	2.05	2.49	9.1479e-07	6.40353e-06	0.000128071
		GO:0033655	host cell cytoplasm part	524	45	PF3D7_0102200,PF3D7_0108500,PF3D7_0202100,PF3D7_0202500,PF3D7_0207500,PF3D7_0207600,PF3D7_0207700,PF3D7_0214900,PF3D7_0217500,PF3D7_0221700,PF3D7_0301700,PF3D7_0301800,PF3D7_0401800,PF3D7_0404700,PF3D7_0404900,PF3D7_0426000,PF3D7_0501300,PF3D7_0501400,PF3D7_0507400,PF3D7_0507500,PF3D7_0532300,PF3D7_0532600,PF3D7_0612700,PF3D7_0632200,PF3D7_0701900,PF3D7_0702000,PF3D7_0707300,PF3D7_0830500,PF3D7_0…	8.6	2.07	2.51	9.88084e-07	6.58722e-06	0.000138332
		GO:0046658	anchored component of plasma membrane	28	9	PF3D7_0206800,PF3D7_0404900,PF3D7_0405900,PF3D7_0419700,PF3D7_0423800,PF3D7_0612700,PF3D7_0620400,PF3D7_0930300,PF3D7_1136200,	32.1	7.75	11.41	1.06211e-06	6.75891e-06	0.000148696
		GO:0070258	inner membrane pellicle complex	63	13	PF3D7_0304000,PF3D7_0308300,PF3D7_0525800,PF3D7_0822900,PF3D7_1003600,PF3D7_1017500,PF3D7_1028900,PF3D7_1222700,PF3D7_1246400,PF3D7_1323700,PF3D7_1342600,PF3D7_1351700,PF3D7_1460600,	20.6	4.97	6.35	1.23154e-06	7.4963e-06	0.000172415
		GO:0005615	extracellular space	22	8	PF3D7_0207400,PF3D7_0207500,PF3D7_0207600,PF3D7_0207700,PF3D7_0207800,PF3D7_0404700,PF3D7_0501400,PF3D7_0507200,	36.4	8.76	13.7	1.48302e-06	8.65093e-06	0.000207622
		GO:0020003	symbiont-containing vacuole	205	23	PF3D7_0102200,PF3D7_0202500,PF3D7_0207500,PF3D7_0207600,PF3D7_0207700,PF3D7_0214900,PF3D7_0217500,PF3D7_0404700,PF3D7_0404900,PF3D7_0501300,PF3D7_0507400,PF3D7_0507500,PF3D7_0612700,PF3D7_0632200,PF3D7_0707300,PF3D7_1014100,PF3D7_1035200,PF3D7_1035300,PF3D7_1102700,PF3D7_1102800,PF3D7_1228600,PF3D7_1252100,PF3D7_1410400,	11.2	2.7	3.17	9.80578e-06	5.49124e-05	0.00137281
		GO:0000323	lytic vacuole	111	16	PF3D7_0102200,PF3D7_0207400,PF3D7_0207500,PF3D7_0207600,PF3D7_0207700,PF3D7_0207800,PF3D7_0404700,PF3D7_0501500,PF3D7_0501600,PF3D7_0618000,PF3D7_0818900,PF3D7_0922200,PF3D7_0930300,PF3D7_1116000,PF3D7_1343000,PF3D7_1410400,	14.4	3.47	4.14	1.06188e-05	5.50602e-05	0.00148663
		GO:0005764	lysosome	111	16	PF3D7_0102200,PF3D7_0207400,PF3D7_0207500,PF3D7_0207600,PF3D7_0207700,PF3D7_0207800,PF3D7_0404700,PF3D7_0501500,PF3D7_0501600,PF3D7_0618000,PF3D7_0818900,PF3D7_0922200,PF3D7_0930300,PF3D7_1116000,PF3D7_1343000,PF3D7_1410400,	14.4	3.47	4.14	1.06188e-05	5.50602e-05	0.00148663
		GO:0005773	vacuole	126	17	PF3D7_0102200,PF3D7_0207400,PF3D7_0207500,PF3D7_0207600,PF3D7_0207700,PF3D7_0207800,PF3D7_0404700,PF3D7_0501500,PF3D7_0501600,PF3D7_0618000,PF3D7_0818900,PF3D7_0922200,PF3D7_0930300,PF3D7_1035200,PF3D7_1116000,PF3D7_1343000,PF3D7_1410400,	13.5	3.25	3.84	1.37988e-05	6.8994e-05	0.00193183
		GO:0031226	intrinsic component of plasma membrane	51	9	PF3D7_0206800,PF3D7_0404900,PF3D7_0405900,PF3D7_0419700,PF3D7_0423800,PF3D7_0612700,PF3D7_0620400,PF3D7_0930300,PF3D7_1136200,	17.6	4.25	5.13	0.000203702	0.000983391	0.0285183
		GO:0032991	protein-containing complex	16	5	PF3D7_0423800,PF3D7_0424100,PF3D7_0817700,PF3D7_1116000,PF3D7_1323700,	31.3	7.53	10.74	0.000351696	0.00164125	0.0492375
		GO:0044538	host cell periphery	26	6	PF3D7_0106600,PF3D7_0113000,PF3D7_0401800,PF3D7_0701900,PF3D7_1136500,PF3D7_1149300,	23.1	5.56	7.11	0.000543622	0.00245507	0.076107
		GO:0044217	other organism part	116	13	PF3D7_0113200,PF3D7_0114500,PF3D7_0202100,PF3D7_0220300,PF3D7_0221700,PF3D7_0301700,PF3D7_0301800,PF3D7_0425100,PF3D7_0702000,PF3D7_0800800,PF3D7_1149400,PF3D7_1371800,PF3D7_1401100,	11.2	2.7	3.05	0.000926171	0.004052	0.129664
		GO:0005886	plasma membrane	140	14	PF3D7_0104800,PF3D7_0206200,PF3D7_0206800,PF3D7_0207600,PF3D7_0217500,PF3D7_0507400,PF3D7_0932100,PF3D7_1022700,PF3D7_1035400,PF3D7_1133400,PF3D7_1218000,PF3D7_1301600,PF3D7_1335400,PF3D7_1342600,	10	2.41	2.68	0.00182298	0.00773386	0.255217
		GO:0020005	symbiont-containing vacuole membrane	44	7	PF3D7_0202500,PF3D7_0207500,PF3D7_0217500,PF3D7_0404700,PF3D7_0501300,PF3D7_1102700,PF3D7_1102800,	15.9	3.83	4.49	0.00197787	0.00814416	0.276902
		GO:0031410	cytoplasmic vesicle	210	18	PF3D7_0102200,PF3D7_0206200,PF3D7_0220000,PF3D7_0423800,PF3D7_0424100,PF3D7_0501500,PF3D7_0501600,PF3D7_0507500,PF3D7_0618000,PF3D7_0818900,PF3D7_0922200,PF3D7_0930300,PF3D7_1116000,PF3D7_1243500,PF3D7_1343000,PF3D7_1348100,PF3D7_1361500,PF3D7_1410400,	8.6	2.07	2.28	0.00249706	0.00995577	0.349588
		GO:0005575	cellular component	723	45	PF3D7_0106600,PF3D7_0114500,PF3D7_0202100,PF3D7_0207500,PF3D7_0215300,PF3D7_0217500,PF3D7_0220000,PF3D7_0220300,PF3D7_0301800,PF3D7_0308100,PF3D7_0423800,PF3D7_0424100,PF3D7_0507200,PF3D7_0507500,PF3D7_0529400,PF3D7_0620300,PF3D7_0628300,PF3D7_0702200,PF3D7_0817700,PF3D7_0905500,PF3D7_0918700,PF3D7_0930300,PF3D7_1000600,PF3D7_1001600,PF3D7_1007300,PF3D7_1013800,PF3D7_1022700,PF3D7_1116000,PF3D7_1…	6.2	1.5	1.69	0.00258965	0.00995577	0.362552
		GO:0097708	intracellular vesicle	211	18	PF3D7_0102200,PF3D7_0206200,PF3D7_0220000,PF3D7_0423800,PF3D7_0424100,PF3D7_0501500,PF3D7_0501600,PF3D7_0507500,PF3D7_0618000,PF3D7_0818900,PF3D7_0922200,PF3D7_0930300,PF3D7_1116000,PF3D7_1243500,PF3D7_1343000,PF3D7_1348100,PF3D7_1361500,PF3D7_1410400,	8.5	2.06	2.27	0.00263117	0.00995577	0.368363
		GO:0016020	membrane	637	40	PF3D7_0114500,PF3D7_0202100,PF3D7_0207500,PF3D7_0215300,PF3D7_0217500,PF3D7_0220000,PF3D7_0220300,PF3D7_0301800,PF3D7_0308100,PF3D7_0424100,PF3D7_0507200,PF3D7_0507500,PF3D7_0529400,PF3D7_0620300,PF3D7_0628300,PF3D7_0702200,PF3D7_0905500,PF3D7_0918700,PF3D7_0930300,PF3D7_1000600,PF3D7_1001600,PF3D7_1007300,PF3D7_1013800,PF3D7_1022700,PF3D7_1117400,PF3D7_1122700,PF3D7_1133400,PF3D7_1136200,PF3D7_1…	6.3	1.51	1.68	0.00399522	0.0147192	0.559331
		GO:0044421	obsolete extracellular region part	3	2	PF3D7_0423800,PF3D7_0424100,	66.7	16.07	46.65	0.00500024	0.017074	0.700033
		GO:0044311	exoneme	3	2	PF3D7_0507500,PF3D7_0808200,	66.7	16.07	46.65	0.00500024	0.017074	0.700033
		GO:0043655	host extracellular space	3	2	PF3D7_0423800,PF3D7_0424100,	66.7	16.07	46.65	0.00500024	0.017074	0.700033
		GO:0015629	actin cytoskeleton	29	5	PF3D7_0105300,PF3D7_0613900,PF3D7_1229800,PF3D7_1342600,PF3D7_1361400,	17.2	4.16	4.91	0.00616083	0.0198269	0.862516
		GO:0005767	secondary lysosome	97	10	PF3D7_0102200,PF3D7_0501500,PF3D7_0501600,PF3D7_0618000,PF3D7_0818900,PF3D7_0922200,PF3D7_0930300,PF3D7_1116000,PF3D7_1343000,PF3D7_1410400,	10.3	2.48	2.74	0.00651456	0.0198269	0.912038
		GO:0032010	phagolysosome	97	10	PF3D7_0102200,PF3D7_0501500,PF3D7_0501600,PF3D7_0618000,PF3D7_0818900,PF3D7_0922200,PF3D7_0930300,PF3D7_1116000,PF3D7_1343000,PF3D7_1410400,	10.3	2.48	2.74	0.00651456	0.0198269	0.912038
		GO:0020020	food vacuole	97	10	PF3D7_0102200,PF3D7_0501500,PF3D7_0501600,PF3D7_0618000,PF3D7_0818900,PF3D7_0922200,PF3D7_0930300,PF3D7_1116000,PF3D7_1343000,PF3D7_1410400,	10.3	2.48	2.74	0.00651456	0.0198269	0.912038
		GO:0045335	phagocytic vesicle	97	10	PF3D7_0102200,PF3D7_0501500,PF3D7_0501600,PF3D7_0618000,PF3D7_0818900,PF3D7_0922200,PF3D7_0930300,PF3D7_1116000,PF3D7_1343000,PF3D7_1410400,	10.3	2.48	2.74	0.00651456	0.0198269	0.912038
		GO:0020026	merozoite dense granule	10	3	PF3D7_0102200,PF3D7_0220000,PF3D7_0507500,	30	7.23	10.03	0.00680487	0.0198475	0.952682
		GO:0016459	myosin complex	10	3	PF3D7_0613900,PF3D7_1229800,PF3D7_1342600,	30	7.23	10.03	0.00680487	0.0198475	0.952682
		GO:0044164	host cell cytosol	30	5	PF3D7_0404700,PF3D7_0532600,PF3D7_1001600,PF3D7_1121300,PF3D7_1463900,	16.7	4.02	4.71	0.00714892	0.0204255	1
		GO:0044228	host cell surface	31	5	PF3D7_0102200,PF3D7_0113000,PF3D7_0220000,PF3D7_0401800,PF3D7_0532300,	16.1	3.89	4.53	0.00824259	0.0230792	1
		GO:0030139	endocytic vesicle	102	10	PF3D7_0102200,PF3D7_0501500,PF3D7_0501600,PF3D7_0618000,PF3D7_0818900,PF3D7_0922200,PF3D7_0930300,PF3D7_1116000,PF3D7_1343000,PF3D7_1410400,	9.8	2.36	2.59	0.00922314	0.0253184	1
		GO:0071944	cell periphery	23	4	PF3D7_0104800,PF3D7_0702200,PF3D7_1342600,PF3D7_1460600,	17.4	4.19	4.94	0.0137026	0.0368915	1
		GO:0030864	cortical actin cytoskeleton	1	1	PF3D7_0105300,	100	24.1	inf	0.0414955	0.105625	1
		GO:0009898	cytoplasmic side of plasma membrane	1	1	PF3D7_1243500,	100	24.1	inf	0.0414955	0.105625	1
		GO:0034591	rhoptry lumen	1	1	PF3D7_0424100,	100	24.1	inf	0.0414955	0.105625	1
