# Supplementary material for: Transcriptome-module phenotype association study implicates extracellular vesicles biogenesis in Plasmodium falciparum artemisinin resistance
Source: Front Cell Infect Microbiol. 2022 Aug 19;12:886728. doi: 10.3389/fcimb.2022.886728 (PMC9437462; doi:10.3389/fcimb.2022.886728)
Supplement: Supplementary file 1 [file DataSheet_1.zip › Supplementary_files/Supplementary_Table_7.xlsx]

## Sheet: Supplementary Table 7
Supplementary Table 7 | Normalized and transformed count data file used as expression set input in GSEA analysis
NAME	DESCRIPTION	C580R_DHA_01	C580R_DHA_02	C580R_DHA_03	C580R_DHA_04	C580R_DMSO_01	C580R_DMSO_02	C580R_DMSO_03	C580R_UNT_01	C580R_UNT_02	DD2_DHA_01	DD2_DHA_02	DD2_DHA_03	DD2_DHA_04	DD2_UNT_01	DD2_UNT_02	Dd2_DMSO_01	Dd2_DMSO_02	Dd2_DMSO_03	R539T_DHA_01	R539T_DHA_02	R539T_DHA_03	R539T_DHA_04	R539T_DMSO_01	R539T_DMSO_02	R539T_DMSO_03	R539T_UNT_01	R539T_UNT_02
PF3D7_0313600	NA	8.50543	9.74383	10.0736	9.3449	8.04759	9.714	10.0438	9.0583	9.42591	8.3382	8.85102	9.18743	10.7141	9.61172	10.3974	8.27602	8.15733	10.2695	8.27565	10.5594	10.0016	9.98019	8.07707	10.4418	10.2225	9.24565	9.20984
PF3D7_0313500	NA	5.26578	5.64663	6.50338	6.49559	5.93666	6.47811	6.16251	7.39894	7.41321	6.12351	6.17875	6.43593	7.02506	6.70114	6.82117	6.44034	6.51593	6.67615	6.02595	6.2754	6.39053	6.49466	6.2231	6.44366	6.70781	6.63103	6.37142
PF3D7_0313400	NA	7.19392	7.42779	7.34905	7.96119	6.62947	7.54474	8.10309	8.30029	7.78729	7.57676	7.29809	7.68822	8.52759	8.33006	9.19062	7.2947	7.0504	8.05457	7.0964	7.848	7.62441	8.45974	7.1535	7.51448	8.40532	7.87673	7.81612
PF3D7_0313200	NA	6.70388	7.01557	6.82648	7.14754	7.48973	7.09544	7.49616	7.37082	7.16506	6.49411	7.00507	6.70998	7.56891	8.26696	7.56798	7.33304	7.03458	7.44069	6.94931	6.61593	6.74401	7.34916	7.55957	6.90351	7.09771	7.65388	7.65025
PF3D7_0313100	NA	8.77584	8.15913	8.18356	8.22575	8.54614	8.5864	8.4646	8.3151	8.13653	8.91336	8.98999	8.93189	8.38673	7.75622	7.86572	9.23365	8.92706	7.94329	8.66712	8.09699	8.09594	8.34089	8.45282	8.49519	8.38804	8.27797	7.99973
PF3D7_0312900	NA	4.96636	4.91475	5.41211	4.931	4.05925	4.85941	5.42341	5.34867	4.95486	4.5193	4.83017	3.99733	5.65866	4.85712	4.89577	4.19812	4.56264	5.64676	4.76172	4.92014	5.03251	5.515	4.4873	4.83395	5.11396	4.66235	4.37851
PF3D7_0312500	NA	7.02762	6.50903	6.29027	6.47668	7.38181	6.50829	6.64364	7.42653	6.98487	6.62074	6.72361	6.61505	6.01186	7.25192	6.79872	7.36628	6.70163	7.06807	7.10712	6.25188	6.60984	6.21168	7.08024	6.60904	6.56033	6.9079	7.47519
PF3D7_0312400	NA	12.2315	11.8821	11.1958	10.9265	12.4419	11.8425	11.6665	11.0114	11.3583	12.0218	11.5875	11.6328	11.618	11.9126	12.0174	12.09	11.8114	11.3174	12.5592	11.6176	12.1314	11.2444	12.532	11.6136	11.7569	11.6295	11.3783
PF3D7_0312300	NA	5.61652	5.71265	5.25889	5.24523	5.90178	4.8926	5.01675	5.22294	5.49577	5.02865	5.2465	4.96694	4.20743	4.97539	4.98369	5.15343	5.09198	5.18806	4.92823	5.34898	5.19478	5.1862	5.55702	5.23188	5.62448	5.37197	5.93354
PF3D7_0312200	NA	7.54091	7.79801	8.38351	8.29702	7.45465	7.82435	8.11359	8.17598	8.59082	7.78549	8.10661	8.11526	8.49594	8.17829	8.4925	7.12533	8.09277	8.47471	7.30611	8.2517	7.85502	8.32309	7.48864	7.87572	8.21257	8.38188	8.60339
PF3D7_0312100	NA	8.45498	7.93472	7.44605	7.38797	8.91585	8.37516	7.89973	7.82901	8.10165	7.81008	7.99058	7.9593	8.26857	8.31973	8.17438	8.77622	8.70598	7.67564	8.80796	7.61224	8.10424	7.58443	9.11161	8.3569	8.12136	8.20049	7.99108
PF3D7_0311900	NA	5.54608	5.79601	5.54958	5.41927	5.04559	5.98409	4.55912	7.08928	5.70142	5.3206	5.1906	4.7071	6.56368	5.81987	6.15046	5.13322	6.15259	5.88427	5.4709	5.47948	5.48681	4.85696	4.80976	5.9245	5.42901	6.0773	5.28965
PF3D7_0311800	NA	7.08926	7.28673	6.98785	6.82903	6.78879	6.76279	7.06893	7.34213	7.41321	7.27468	7.54662	6.9285	7.00585	7.19643	7.25916	7.14464	7.58678	6.67615	7.24925	6.58813	6.83361	6.97912	7.08024	6.85429	6.73556	7.06654	7.48754
PF3D7_0311700	NA	7.31227	9.23397	8.88522	9.02805	7.18169	8.7829	9.10841	9.32284	9.54094	7.54291	7.73069	7.24079	9.6036	10.6377	11.0675	7.10577	6.22939	9.41181	7.61428	8.99406	9.00073	9.13906	7.55957	8.69627	9.198	9.81956	10.0556
PF3D7_0311600	NA	7.96496	8.00493	7.69588	8.14483	8.57903	8.34782	8.87552	8.09247	8.22019	7.64672	8.23388	8.04457	8.40145	8.20097	7.5942	8.10473	7.69788	8.7343	7.65857	7.96002	7.54937	7.79303	8.47741	7.73718	8.04619	7.80372	8.21544
PF3D7_0311300	NA	11.5151	11.258	11.0075	10.3202	11.0023	10.7665	9.92977	10.1846	10.4335	10.9432	11.3164	11.4167	10.4596	10.4908	10.5355	10.471	11.1923	9.98293	11.0996	11.1478	11.2115	10.4082	10.9383	10.8041	10.3529	10.3102	10.5895
PF3D7_0311200	NA	9.63214	8.75813	9.34605	9.72665	8.55719	9.25845	9.34047	9.6137	9.71243	9.67496	9.91031	10.0381	9.99177	9.41367	9.79783	9.52549	9.5301	8.99194	9.64185	9.94853	9.5351	9.73138	9.14269	9.42012	9.43937	9.24565	9.18354
PF3D7_0311100	NA	9.19162	8.66097	8.6616	8.0903	8.55168	8.91169	8.78653	9.07579	9.2932	9.19406	9.11852	9.2627	9.06317	9.12448	9.16901	9.3829	8.82534	8.88233	8.91818	9.00975	8.79591	8.75025	8.68523	9.11033	9.24674	9.07639	9.02333
PF3D7_0311000	NA	3.0349	4.79068	4.2504	4.8061	4.34029	3.91077	3.74161	4.28074	3.94324	3.43403	3.75072	3.87213	4.3128	4.2631	4.15683	3.52046	4.11378	4.69157	4.33464	3.43026	4.16121	4.02033	3.89644	4.02282	3.0349	4.09559	3.0349
PF3D7_0310900	NA	5.30961	5.25751	5.5165	4.42039	5.23198	5.25967	5.19485	5.22294	5.25301	4.936	5.10197	5.10027	4.91538	6.0407	5.35059	5.0706	5.36338	5.18806	4.92823	5.47948	5.1728	5.14405	5.01711	5.59902	5.62448	5.19232	5.50668
PF3D7_0310700	NA	5.02137	4.55021	4.57653	4.5905	5.17278	5.07514	4.55912	3.92909	3.0349	4.20387	4.57745	4.29169	4.72414	4.15161	4.32034	5.26855	4.34208	4.93679	5.24792	3.98889	4.51844	4.48069	5.10924	4.62384	4.23948	4.09559	4.2448
PF3D7_0310800	NA	4.49062	3.65223	3.90671	4.21794	4.20997	3.82064	3.0349	3.92909	3.94324	4.14018	3.95296	4.37289	4.08913	3.78947	3.95837	4.04879	3.63535	4.06753	4.33464	3.5923	3.91591	3.0349	4.23646	3.82149	4.56311	3.57413	3.90258
PF3D7_0310500	NA	8.13196	7.74255	8.15259	8.45398	7.41869	8.07846	8.26251	8.78814	8.79007	8.50049	8.65113	8.67221	8.54538	8.43424	8.13031	8.95309	8.14269	8.50549	8.00564	8.31203	7.92227	8.30051	7.81916	8.30996	8.37932	8.63416	8.53965
PF3D7_0310400	NA	11.8384	10.5809	10.629	10.1278	11.5323	11.4749	10.3425	9.46899	9.61695	10.9176	11.4402	11.5469	10.2742	10.1738	10.2894	12.2855	12.1722	10.3625	11.3169	11.0365	10.8814	11.001	11.9091	12.0206	11.0284	9.71208	9.96145
PF3D7_0313000	NA	5.43305	5.4269	5.33771	5.83723	6.42593	4.8926	4.91741	6.7385	6.11152	5.47753	5.42539	5.2958	5.49867	5.57491	5.35059	5.64955	5.80739	6.06321	6.19787	5.32593	5.58787	5.41415	5.61902	5.23188	4.6952	5.23958	5.28965
PF3D7_0312800	NA	9.71043	9.63052	8.79455	9.24035	11.3672	9.4128	9.11365	9.00452	8.98436	9.97743	9.94087	9.68211	9.01773	9.95957	8.75293	10.6716	9.51597	9.42107	9.57997	9.15322	9.22127	9.17423	10.2427	9.73879	9.61672	9.70208	8.86215
PF3D7_0311400	NA	8.83082	9.75023	9.93801	9.15737	8.20345	9.90704	9.38445	9.64333	9.50138	8.99776	8.79636	9.22213	10.5422	10.631	10.5185	8.04706	9.34223	9.62296	8.67432	10.5265	9.88217	9.54242	8.31859	9.78852	9.87725	9.45302	9.02333
PF3D7_0302100	NA	9.8429	9.65254	9.4684	9.31881	8.42471	9.26431	9.14467	9.68381	9.82887	9.81907	9.90825	9.84237	10.2289	9.78771	9.49502	9.23477	9.34116	8.89566	9.27136	10.0649	9.48837	9.48155	8.46517	9.2459	9.51693	9.33635	9.232
PF3D7_0302600	NA	7.49618	6.87216	7.3399	7.55855	6.99869	7.23365	7.54356	8.03993	7.2945	7.17073	7.43635	7.51961	7.47446	7.4356	6.65601	8.05217	8.1549	7.34651	7.44755	6.78852	7.03283	7.64308	7.38828	7.4122	7.07622	7.38002	7.10965
PF3D7_0302200	NA	7.93848	7.72705	7.32142	5.77584	8.50679	8.03454	6.45705	5.22294	5.49577	6.68452	8.02904	7.56365	6.0629	5.25324	5.63765	6.67842	9.88467	6.01438	6.90082	7.62136	7.21793	6.15167	8.50957	8.57108	7.20058	5.09232	4.37851
PF3D7_0302500	NA	9.89369	9.99607	9.71783	7.72699	10.8735	10.8157	8.08186	6.27211	5.3799	9.46674	10.0477	9.7629	8.11622	6.61031	6.15046	9.51537	11.7899	8.28498	9.22555	9.3632	9.70458	8.10072	10.5997	10.6831	9.28458	6.02614	5.40256
PF3D7_0302900	NA	9.13741	8.66097	8.74352	8.92802	8.72823	8.49465	8.62723	8.2702	8.45931	8.82973	9.15025	9.10304	8.28982	8.16104	7.74223	9.27134	9.31638	8.53562	8.8467	8.45647	8.66938	8.6287	9.01415	8.91663	8.35283	8.47411	8.70726
PF3D7_0303000	NA	5.61652	6.05365	5.73276	6.15766	6.00389	5.60439	5.67789	5.22294	5.60247	6.1102	6.23308	6.15529	5.49867	5.93466	5.53003	6.1636	6.11255	5.91129	6.0029	5.80921	5.85271	5.37877	6.0786	5.85004	5.11396	5.9457	5.96978
PF3D7_0303100	NA	6.63924	7.10645	7.96325	7.40795	6.4014	7.60148	6.45705	6.64728	6.58914	7.57197	7.3293	8.42048	7.27532	6.39925	6.68081	6.66507	7.08154	7.28689	6.93734	7.10769	6.76519	7.29527	6.0118	7.02517	6.70781	6.71348	6.39804
PF3D7_0303300	NA	3.94927	4.60245	4.34182	3.79543	3.87695	3.59389	4.02483	3.92909	4.29989	3.59758	3.0349	3.87213	3.68932	3.4154	3.69336	3.93301	4.16395	4.18363	4.33464	4.06235	4.10598	3.53475	3.89644	3.96118	3.0349	3.95846	3.653
PF3D7_0302800	NA	4.96636	5.50418	5.67438	4.66684	5.39512	5.20956	5.49165	5.84502	5.60247	5.59887	5.51781	5.05735	4.65297	5.50142	4.80114	4.93531	5.27275	5.23293	5.20682	5.2786	5.33907	5.00863	5.064	4.52076	5.20008	5.32929	5.09975
PF3D7_0303200	NA	12.2092	11.9928	11.964	10.8199	11.7404	12.3676	10.6103	10.3873	10.9444	12.2318	12.2376	12.5183	11.587	10.9228	11.0652	11.6029	12.6297	10.3601	12.0468	12.5693	12.4433	11.2597	11.7677	11.8913	11.402	10.5341	10.5296
PF3D7_0307800	NA	8.16659	7.40847	7.78616	7.34714	7.03086	7.45006	7.58946	7.84951	8.28379	8.27782	8.52501	8.14452	7.10543	7.47342	7.7539	7.44227	7.89724	6.97024	7.86161	7.73074	7.79477	7.7268	7.3532	7.26027	7.58188	7.61171	7.85476
PF3D7_0307900	NA	6.96322	7.6359	8.01009	7.94078	5.86601	7.21557	7.48	8.50789	8.23636	7.25688	7.13097	7.23171	8.39656	7.99895	8.15691	6.54625	7.127	7.95609	6.63014	7.99551	7.24825	7.85634	6.40678	7.32027	7.85803	7.78866	7.62811
PF3D7_0308000	NA	9.46151	8.9235	8.74006	8.31298	9.38122	9.14553	8.9995	9.27064	9.21383	9.12231	9.28814	9.23352	9.7372	9.24937	9.00305	10.2584	9.46101	8.65023	9.81951	8.91294	8.95563	8.50782	9.78857	9.52557	9.10588	9.3721	9.00199
PF3D7_0308100	NA	9.65668	9.09614	9.18202	8.19163	9.61057	9.83407	8.45638	8.09247	7.35508	8.62803	9.21001	9.23352	8.30817	8.29886	8.01866	9.1155	10.4207	8.66199	9.0841	9.29512	8.8196	8.86234	9.48541	9.62109	9.26578	7.25396	7.14132
PF3D7_0308200	NA	7.24893	7.34889	7.2645	6.99713	7.8991	8.0851	7.27046	7.22127	7.05969	7.51325	7.82117	7.34549	7.28596	7.52833	6.9692	7.7147	7.8619	7.36585	7.25889	7.27907	7.05016	6.90896	7.73319	7.5611	7.40385	7.76577	7.04412
PF3D7_0308300	NA	8.20595	8.65825	8.29648	6.84382	9.67536	9.33003	8.01623	6.59939	6.3704	7.99658	7.78116	7.62729	6.12418	6.83104	7.17468	7.83521	8.92848	7.44978	8.25178	7.8166	8.58698	6.87255	9.09051	8.2185	7.83268	6.02614	6.25958
PF3D7_0308600	NA	7.32256	7.77809	8.13156	8.84633	7.18169	7.65159	8.3627	8.00381	7.05969	7.92335	8.02904	8.06002	7.73714	7.44515	7.55468	7.879	7.39392	7.94971	7.48903	7.92732	7.70667	7.86253	7.3532	7.40369	8.12136	7.31837	7.4998
PF3D7_0308700	NA	10.0807	10.5866	10.4591	10.1648	10.5561	10.8042	9.88761	8.49494	8.45931	10.4311	10.0928	10.4567	9.48541	9.09453	9.13375	9.20071	10.6621	9.65664	9.88611	10.3705	10.7489	9.37329	10.1231	10.0102	10.0656	8.92299	8.88097
PF3D7_0308900	NA	8.88724	8.44131	8.43589	8.57802	8.78101	9.18003	8.6418	8.94865	8.72285	9.29176	8.94044	9.14465	9.01773	9.13482	8.68755	9.54915	9.24853	8.65808	8.94521	8.84069	8.81792	8.70285	8.77061	9.09855	9.07921	9.14885	8.79425
PF3D7_0309200	NA	10.15	9.98527	10.1063	9.94024	9.62639	10.2243	10.1873	10.4355	10.6449	9.5936	10.1045	10.1601	10.517	10.6247	10.8821	10.0943	10.6488	10.443	9.92585	10.5582	9.67707	10.0562	9.79184	10.3591	10.2466	10.1296	10.3888
PF3D7_0309300	NA	7.00221	6.79466	7.1539	7.25081	6.52001	6.40509	6.7557	7.12344	6.3704	7.35497	7.13805	7.27654	6.52809	7.24647	6.46913	6.22895	6.24795	6.9447	6.65964	6.82066	7.13379	6.80971	6.68721	6.40985	6.73556	7.11575	7.14132
PF3D7_0309500	NA	6.89577	7.07407	6.78651	7.41784	7.74323	6.75444	7.44713	6.7385	7.02277	7.37711	7.48702	6.97283	6.99939	6.48561	6.79872	7.48828	7.4466	7.11459	6.53777	7.20204	6.96134	6.42904	7.50471	7.27434	6.86674	6.71348	6.59479
PF3D7_0309600	NA	13.0453	12.5121	12.0247	11.6132	13.8557	12.5856	12.7042	11.4389	11.8571	12.959	12.2171	12.4436	12.1734	12.1951	12.3351	13.8655	12.5961	12.0621	13.4765	12.0763	12.5158	11.7605	13.939	12.7845	12.7081	12.3786	11.8235
PF3D7_0309700	NA	7.75339	8.2773	8.2582	8.41015	7.76247	7.98213	8.61251	9.26303	9.15556	8.22396	7.91454	7.83313	8.58245	8.45089	9.1203	7.6755	7.63644	8.45231	7.92942	8.4256	8.15835	8.37586	8.11415	7.96793	8.30758	8.72783	8.87629
PF3D7_0309900	NA	6.76572	6.13524	6.43585	6.79899	6.18815	6.14745	6.58413	7.45359	6.68706	6.41016	6.61594	6.52831	6.98638	6.98987	6.68081	6.73698	6.50059	6.75187	6.42183	6.74729	6.48748	6.68912	6.12143	6.67442	6.94003	6.98942	6.63999
PF3D7_0310100	NA	5.35204	5.94901	6.23157	6.81409	4.74478	5.54612	6.35366	6.98164	6.31	5.79667	5.62511	5.14179	6.52809	6.0407	6.15046	4.98204	5.13438	6.40262	5.028	5.99202	5.75568	6.37775	5.23618	5.32888	5.99471	6.12666	5.55588
PF3D7_0309000	NA	7.93848	7.95703	8.16299	8.18007	7.74323	7.975	8.51297	7.94787	7.91336	8.15848	7.79462	7.72099	8.22508	7.9662	7.84404	8.5728	8.10289	8.81021	7.80364	7.78449	7.82186	7.79303	7.79325	8.2185	8.27973	8.01896	7.97364
PF3D7_0309800	NA	6.10312	5.19586	5.58187	5.53638	4.5606	4.75406	4.80944	4.9278	4.77442	5.728	5.74364	4.91917	5.51741	4.94685	4.58604	4.44201	4.00419	4.87994	5.36407	5.30248	6.15264	5.14405	4.55941	4.74839	4.23948	4.98387	4.49713
PF3D7_0310200	NA	10.3799	10.3695	10.7338	10.4865	9.91313	10.8261	10.5479	10.2669	10.437	11.0246	10.5948	10.8273	10.7022	10.1803	10.2874	10.9256	10.638	10.354	10.325	11.0021	10.445	10.4187	10.3353	10.8081	10.5579	10.301	10.4245
PF3D7_0319200	NA	7.76096	7.16909	7.27414	7.64524	7.33112	7.62447	8.16496	8.17598	8.15366	7.72211	7.70715	7.64788	7.8199	7.87389	8.25048	8.31266	8.08258	7.98135	7.67303	7.57985	7.45295	7.5618	7.48864	7.7968	8.22236	8.01249	7.8063
PF3D7_0319100	NA	5.35204	5.50418	4.98909	5.29093	6.21663	4.92492	5.01675	5.84502	5.79372	4.42426	5.37669	5.25896	5.4604	4.97539	5.28499	5.02709	5.19549	5.35904	5.32648	4.98226	5.00755	5.30508	6.16298	5.41927	4.92214	4.98387	5.09975
PF3D7_0319000	NA	10.8708	10.0989	10.1733	9.98241	10.3557	10.5894	9.47266	9.76151	9.72965	10.1549	10.5192	10.6113	9.81162	10.1795	9.86118	10.5132	11.1796	9.57818	10.4265	10.3439	10.1951	9.79247	10.6928	10.5175	9.69608	10.1577	9.92337
PF3D7_0318900	NA	9.14321	8.31577	8.51917	8.75585	8.78571	8.2771	8.77996	8.45539	8.35954	9.20336	8.96642	9.32363	8.32114	7.95957	8.39902	8.84988	8.6741	8.3299	9.21078	8.53328	8.97535	8.80578	8.94236	8.09997	8.17274	8.41165	8.44159
PF3D7_0318800	NA	6.57152	6.97228	6.62952	7.26184	7.35669	7.15992	6.88442	6.54982	7.09568	7.24488	6.74235	6.58672	7.18722	6.74835	6.94897	5.84283	6.63305	6.87878	7.05273	6.65216	6.6484	7.34916	7.10156	6.1474	6.86674	7.06654	6.95775
PF3D7_0318600	NA	6.70388	7.14592	7.42024	6.98385	7.39421	7.64261	6.97965	7.42653	6.98487	7.33814	7.13097	6.93971	7.02506	7.27353	7.06627	7.00898	7.29125	7.38493	6.40446	7.29056	7.13379	6.83518	7.08024	7.03072	7.11889	7.29722	7.0102
PF3D7_0318500	NA	9.59663	9.96781	9.94856	9.30026	10.1631	11.2223	9.09788	9.60168	9.13846	9.459	9.33491	9.72468	9.74972	10.3071	9.76363	9.17871	11.2332	9.45749	9.70646	10.29	9.67521	8.89283	9.96118	10.7891	9.78786	9.18376	8.94499
PF3D7_0318400	NA	5.54608	6.32757	6.61435	5.83723	5.11075	6.50829	6.7285	5.46353	6.24689	5.41252	5.60431	6.19358	6.72939	5.92082	5.9996	4.81019	4.95563	6.79544	5.63206	6.47119	6.22626	6.25031	5.38834	6.12664	6.20946	5.32929	5.09975
PF3D7_0318300	NA	7.13672	6.81443	7.36718	6.94326	6.35103	6.78755	6.6725	7.05429	7.2945	7.26877	7.74463	7.02639	6.64065	7.09687	6.82117	6.85324	7.36893	7.52908	6.40446	7.44762	7.25822	6.87255	5.96543	7.69252	7.16032	7.29722	7.45015
PF3D7_0318200	NA	9.61136	9.30347	9.44517	9.28146	8.54059	8.83305	8.27192	9.37322	9.26198	9.82811	10.2629	9.90921	9.43862	9.2066	8.44292	9.20987	9.67357	8.56514	8.67072	9.67117	9.1322	8.71314	8.6532	9.44824	8.38804	9.42169	9.48363
PF3D7_0318100	NA	5.39316	5.22705	5.73276	6.18133	5.49376	5.07514	5.67789	6.33218	6.18083	5.59887	5.81734	5.36654	5.67533	5.31976	5.14309	5.86667	5.13438	5.64676	5.16438	5.15224	5.33907	5.60885	5.01711	5.52026	5.49735	6.05195	5.93354
PF3D7_0318000	NA	3.56864	5.47891	5.58187	5.80687	3.63448	5.67839	5.49165	5.22294	4.562	3.59758	4.37139	3.87213	6.1597	6.85279	5.78471	3.52046	3.52633	6.42135	4.03107	5.87286	5.57154	6.23113	3.74176	5.56806	6.04038	5.41332	5.60335
PF3D7_0317800	NA	7.96496	6.85317	7.01113	6.82903	7.90777	7.28657	7.15297	7.05429	6.48398	7.94201	7.49804	7.61339	6.91951	6.16286	6.49738	8.5922	7.75358	6.32512	8.21768	6.95699	7.11197	6.55737	8.22968	7.66077	7.42098	6.41115	6.00511
PF3D7_0317700	NA	9.00664	9.04503	8.87261	9.15737	8.50108	9.43894	9.40595	9.3155	9.695	9.08757	8.9684	9.17331	9.9465	9.93527	9.77226	9.407	9.29117	9.70667	8.87197	9.64015	8.95257	8.99192	8.93942	9.70637	9.40113	9.64269	9.46815
PF3D7_0317600	NA	5.86682	5.75496	5.44781	5.86693	6.42593	5.71395	5.7893	5.08385	5.3799	5.84603	6.21969	4.8695	5.18068	5.71097	5.91758	6.82355	6.26628	6.69162	6.35105	4.95158	5.78411	5.60885	6.0118	6.2275	6.32415	5.63788	5.55588
PF3D7_0317500	NA	8.92478	8.66639	8.94967	8.86449	8.31181	8.72033	8.32707	8.44196	8.69973	8.76628	8.88285	9.27598	8.81462	8.21218	8.25869	8.90594	9.02074	8.70429	8.39813	9.02869	8.57311	8.82488	8.11415	8.96069	8.07888	8.39187	8.208
PF3D7_0317400	NA	7.25968	7.43418	7.08977	6.72099	8.16061	7.94245	7.32578	7.22127	7.19853	7.10587	6.84119	6.81125	6.6654	7.99246	7.73046	7.74973	7.46243	6.9447	8.08346	7.08805	6.88608	6.44573	7.97131	7.75064	7.59702	7.73468	7.63922
PF3D7_0317300	NA	9.97889	9.97875	10.1578	9.84838	9.15274	9.76448	9.41446	9.449	9.5731	10.0096	10.2757	10.5054	9.84967	9.36681	9.41283	9.47603	10.0414	9.43026	9.75649	10.3712	9.91944	9.88029	9.4235	9.69599	9.59805	9.44585	9.48977
PF3D7_0317200	NA	10.0957	9.60675	10.0374	9.40319	9.66519	9.87772	8.9995	9.00452	8.91579	9.80895	10.3474	10.3675	9.15867	8.85822	8.92268	10.0818	10.8869	9.24732	9.71521	10.0765	9.83895	9.40958	9.67093	10.2912	9.25152	8.87395	9.01483
PF3D7_0316900	NA	8.7721	9.10815	8.93762	8.07166	9.53438	9.87581	8.45638	7.58176	7.69666	9.29176	8.63378	8.86904	8.41603	8.13182	7.85492	9.25594	9.22903	8.43871	9.1267	8.63797	8.89798	8.07966	9.64403	9.23756	8.95564	7.41969	7.65025
PF3D7_0316700	NA	7.363	6.83393	6.552	5.97978	9.10084	7.21557	6.7557	6.07479	6.3704	6.37736	6.55358	6.64282	5.60739	5.69468	5.41311	7.80223	7.74714	6.54596	7.48083	6.48131	7.00347	6.00078	8.7131	7.4581	7.09771	6.12666	5.28965
PF3D7_0316600	NA	6.8104	5.98477	6.383	6.13359	6.88002	6.29377	6.31744	6.44517	6.03859	6.1627	6.19253	6.38739	5.67533	5.61022	5.53003	7.24193	6.79869	5.71009	7.0416	6.17884	6.07494	6.08898	6.74268	6.60158	5.84799	6.05195	5.93354
PF3D7_0316500	NA	9.96422	9.41878	9.22481	8.86449	10.6062	9.94947	9.75653	9.40816	9.43294	9.58295	9.56416	9.61928	8.98716	9.30929	9.26991	9.76422	10.3787	9.69718	9.94383	9.58885	9.68169	9.09254	10.3104	9.79827	9.3838	8.90566	9.11364
PF3D7_0316400	NA	9.16334	8.56551	8.75731	8.46355	8.54059	8.93575	8.69168	9.17651	9.53442	9.21567	9.15199	9.50931	9.14853	9.27364	9.47049	9.34597	9.08339	8.34942	8.92423	8.84264	8.85114	8.81536	8.78053	8.96069	8.75457	9.43382	9.20237
PF3D7_0316200	NA	9.53838	9.46928	9.45999	9.37053	9.59458	10.1777	9.84732	9.83525	10.2388	9.26091	9.00163	9.35941	10.0262	10.4189	10.7987	10.48	10.6059	9.83506	9.62152	9.75112	9.41363	9.42427	10.3274	10.2854	9.98459	10.1924	10.3689
PF3D7_0316000	NA	9.00982	9.64981	9.07328	8.90364	10.8998	11.0609	9.71236	7.80821	8.01058	9.46546	8.84241	8.92348	8.96421	8.60975	8.75873	9.52274	10.0552	9.17534	9.54113	9.31911	8.94182	9.32716	10.6063	9.70637	9.76462	8.05085	8.44791
PF3D7_0316800	NA	7.45937	7.95703	7.47141	7.41784	8.7668	7.8827	8.44811	7.67666	7.38444	8.13273	8.35687	7.55641	7.67785	8.12294	8.06624	8.47544	7.35627	8.40645	8.02831	6.95699	7.69573	7.58443	7.76687	7.5951	8.27973	7.78866	7.76631
PF3D7_0317000	NA	8.07234	7.52668	7.37616	6.91555	8.36309	7.26329	7.52794	7.05429	7.23124	6.65754	7.79908	6.96188	6.29346	7.53728	6.90763	7.50702	8.19093	8.00617	7.88042	7.18981	6.97955	6.04558	7.91237	7.40795	7.35121	6.52534	7.02726
PF3D7_0319300	NA	4.84852	4.70031	4.70956	4.87013	5.39512	4.46398	5.01675	5.56935	5.11254	5.05808	4.66785	4.91917	4.36164	4.82569	4.98369	5.0706	4.77513	4.69157	5.36407	4.55061	4.87477	4.74437	4.96841	4.62384	4.02756	5.23958	5.09975
PF3D7_0313900	NA	4.96636	5.25751	5.76105	5.60918	4.65632	5.15745	5.10888	5.84502	6.24689	5.22183	5.4491	5.01295	5.9178	5.64463	6.07706	4.72845	5.25386	5.67879	4.92823	5.52031	5.27915	5.63875	5.31444	5.08273	5.28087	6.0773	5.69362
PF3D7_0314400	NA	4.20303	4.55021	5.29889	5.41927	4.82714	4.51023	4.23623	6.07479	5.11254	4.99851	4.57745	4.44826	4.45301	5.08349	5.28499	4.32728	4.68873	4.62152	4.14344	4.55061	4.9821	4.80197	4.32696	4.62384	4.92214	5.2852	4.37851
PF3D7_0314700	NA	9.71434	9.96781	9.98415	10.0153	8.48959	9.36589	10.1848	11.2988	11.5335	10.2372	10.4301	9.95394	10.3194	10.5249	10.66	8.54771	8.42269	10.097	9.18581	10.3273	9.79951	10.0683	8.8606	8.93883	9.88958	11.4198	11.4143
PF3D7_0314500	NA	6.05396	5.96701	5.94433	5.97978	5.97068	5.54612	5.61859	6.20936	5.70142	5.93976	5.93757	5.80412	5.88971	5.29795	5.78471	5.78137	5.96267	5.82862	5.85595	5.37163	6.11986	6.11019	5.86778	5.36577	5.68385	5.45344	5.22936
PF3D7_0314900	NA	5.92291	6.75428	5.86873	6.43808	7.0778	6.72056	6.85959	5.9259	5.96166	5.98436	5.85277	5.46608	6.33537	6.59315	6.31876	6.98239	6.96947	6.54596	6.64496	6.46099	6.32519	6.8225	6.64415	6.95108	6.32415	6.66459	6.1381
PF3D7_0315000	NA	5.22043	5.28729	4.93802	5.71158	5.44534	5.01717	5.67789	5.75913	4.562	5.29659	4.93911	5.14179	5.44085	5.46312	5.14309	5.26855	5.07025	5.51054	5.32648	4.78568	4.92959	5.30508	5.52493	5.12712	4.6952	5.41332	5.60335
PF3D7_0315100	NA	4.64716	5.09753	4.70956	4.931	4.74478	4.95643	4.80944	4.28074	4.29989	5.16951	4.93911	4.7071	4.65297	4.20896	4.15683	5.17334	5.11336	4.82034	4.9791	4.59324	4.21337	4.48069	4.6272	5.14876	5.02167	4.80131	5.02971
PF3D7_0315200	NA	7.40233	8.15913	8.19374	7.85613	5.71287	7.10857	7.23236	8.63134	8.45931	8.39616	7.73999	7.39511	8.59104	8.44378	8.42843	5.71704	6.21058	7.13729	6.43898	8.60391	8.50586	7.96373	5.91746	7.14243	7.23975	8.52038	8.59201
PF3D7_0315400	NA	4.84852	5.02755	4.82913	5.04453	5.34294	4.8926	5.35151	5.22294	4.562	4.42426	4.90385	4.81775	4.2615	4.31445	4.69848	5.45663	5.09198	5.09338	4.92823	4.46016	4.59184	4.96009	5.76272	4.74839	4.81395	4.66235	4.79264
PF3D7_0315500	NA	5.83791	5.75496	5.03818	5.57327	5.11075	4.31197	5.42341	6.3898	6.31	5.115	5.97009	4.7071	5.40087	5.96193	5.63765	5.34005	4.85575	5.71009	5.53768	5.43738	5.3964	5.63875	5.10924	5.19098	4.6952	5.63788	5.73661
PF3D7_0315600	NA	9.29428	8.76825	8.66526	8.1026	8.51248	8.13715	7.77296	9.21648	9.14704	9.75304	9.62814	9.77541	9.12655	8.27767	9.01279	8.12669	8.47427	7.8708	9.23775	8.92402	9.09941	8.29596	8.7871	7.61364	7.98998	9.08257	8.64253
PF3D7_0315700	NA	5.97681	6.98976	6.45304	6.2046	6.21663	6.6946	6.80859	5.75913	6.11152	6.1627	5.98607	5.96872	6.51905	7.10292	6.75272	5.80628	5.66084	6.59619	6.15682	6.51125	6.36289	6.26924	6.12143	6.60904	6.96365	6.24297	6.44985
PF3D7_0315800	NA	6.15062	5.94901	5.94433	5.89602	6.09904	6.28214	5.7893	5.46353	5.3799	6.63926	5.68565	6.11592	5.60739	5.97537	5.95919	6.23804	5.97392	5.51054	6.47268	6.08854	6.17407	6.02336	5.58837	5.98365	5.84799	5.60294	6.10602
PF3D7_0315900	NA	3.78554	4.31233	4.03672	3.0349	4.34029	4.46398	3.74161	3.92909	3.94324	3.82577	3.75072	3.52276	3.0349	3.78947	4.32034	3.79735	3.94364	3.0349	3.0349	3.5923	3.39922	3.89232	4.4873	4.02282	4.23948	3.0349	3.653
PF3D7_0314300	NA	4.64716	4.08874	4.50374	4.7385	4.74478	4.1965	4.40987	5.08385	5.11254	4.60688	4.52943	4.7637	4.49596	4.7603	3.95837	4.93531	4.9314	4.38093	4.56826	4.74961	4.26288	4.62006	4.96841	4.55617	4.56311	4.09559	4.95558
PF3D7_0315300	NA	7.22718	7.40197	7.68148	7.47579	6.88002	7.25741	7.82502	7.7871	7.41321	7.18336	7.2467	7.36222	8.08311	7.48734	8.02831	6.2914	7.06086	7.66788	7.28741	7.73074	7.44425	7.75366	7.21345	7.20256	7.33322	7.40988	7.59423
PF3D7_0303400	NA	7.25968	6.54507	6.19103	6.13359	7.4065	6.28214	5.19485	6.07479	6.58914	5.49853	6.64612	6.33711	6.32501	5.96193	6.70518	6.15401	7.31326	5.35904	6.86335	6.21583	6.26667	5.88206	7.03662	6.35757	5.79542	6.41115	6.10602
PF3D7_0303500	NA	8.86984	8.5243	8.55118	9.00205	8.58444	8.84483	9.04953	9.46899	9.08594	8.65315	8.73025	9.12277	9.13685	9.43175	9.3604	9.19841	9.19398	9.0043	8.97466	9.03211	8.55306	8.82488	8.74045	9.01603	9.02993	9.24289	9.47436
PF3D7_0303800	NA	7.81291	7.93921	7.52889	7.61118	7.43078	8.12432	8.23394	7.9854	8.31457	8.05944	7.98668	8.08539	8.29246	8.34541	8.43569	7.83521	7.60114	8.40179	7.72948	7.68363	7.86156	8.10072	7.649	7.74392	8.17274	8.4263	8.12353
PF3D7_0303700	NA	8.59709	8.75304	8.28224	8.51043	8.84551	8.70749	9.02751	8.60748	8.38875	8.76628	8.41028	8.41248	8.45888	8.44852	8.84304	9.02235	8.63977	8.92197	8.59308	8.30639	8.48907	8.77665	8.82911	9.72352	8.95564	9.04825	8.75397
PF3D7_0304000	NA	8.71089	9.6402	9.27358	6.70486	7.23785	7.61532	5.9412	7.08928	7.05969	8.76837	9.50405	9.31079	7.94584	7.84176	6.9692	5.93583	7.24621	6.40262	7.55302	9.3233	9.15632	7.52328	6.65865	7.00841	6.67951	6.48829	6.03956
PF3D7_0304100	NA	10.011	12.1534	11.9945	11.2728	10.5739	11.96	11.5056	10.5557	11.087	10.4455	10.6513	10.5406	12.0397	12.5058	12.5518	8.94625	10.9614	11.0635	9.5838	12.0155	11.6682	11.6618	9.90339	11.5941	11.7348	10.5609	10.8142
PF3D7_0304200	NA	11.6295	11.5601	11.1875	10.1634	11.9066	11.4375	10.8282	10.1438	10.4052	12.2831	11.4085	11.7941	10.831	10.9355	11.0392	10.9785	11.0874	10.155	11.9118	11.1959	11.7544	10.5875	11.6983	10.9394	10.8458	10.4106	10.4934
PF3D7_0304300	NA	7.74577	7.16141	7.3399	7.80435	7.44276	7.48064	7.74621	7.84951	7.67308	7.54291	7.4306	7.6749	7.88075	7.22999	7.82203	7.82927	7.86488	7.72884	7.52936	7.5515	7.49145	8.0201	7.67052	7.60254	7.80688	7.36993	7.27579
PF3D7_0304400	NA	7.15988	6.98104	7.29324	7.7428	8.00786	7.17871	7.66283	6.82423	7.38444	7.17706	6.9895	7.09815	6.69776	6.63566	6.82117	8.10227	7.42657	7.62843	7.28741	6.62507	6.87962	7.59189	7.96553	7.72358	6.96365	7.39004	7.04412
PF3D7_0304500	NA	4.90884	4.16921	4.03672	4.5087	4.20997	4.0652	4.23623	3.92909	3.94324	4.26361	3.75072	4.29169	4.45301	4.20896	4.15683	4.10132	4.00419	4.38093	4.9791	3.43026	4.47985	4.40383	4.6272	4.02282	5.02167	4.32047	4.09001
PF3D7_0304600	NA	7.7685	7.32846	7.81942	7.43742	6.671	7.11509	6.4899	8.77749	7.8931	7.66032	8.22397	8.01318	7.78662	8.06537	8.16568	6.98239	7.01858	6.91869	7.41347	7.79259	7.30704	7.61405	6.49039	6.93934	7.25894	7.89793	7.65025
PF3D7_0304700	NA	5.86682	5.6239	5.89439	5.89602	4.45601	5.20956	5.9412	6.54982	6.11152	5.95479	5.88731	6.09582	6.51905	6.22017	6.70518	5.17334	5.13438	5.43693	6.04863	5.99202	6.07494	5.93077	5.58837	5.25186	5.28087	6.22046	5.7783
PF3D7_0304800	NA	8.53664	7.79801	7.85193	7.80435	8.48381	7.92404	8.33606	9.09308	8.35954	8.04571	7.59361	7.40322	8.26857	8.42704	7.91853	9.14805	8.74849	8.13554	8.68505	7.65283	7.86156	8.09549	9.06099	8.43605	7.81984	8.53848	8.63701
PF3D7_0305000	NA	6.28419	6.4082	6.53598	5.74408	7.27856	7.02098	6.35366	6.64728	6.18083	6.71973	6.89236	6.90581	6.49159	5.98869	6.22021	7.2239	7.11702	6.24311	7.28741	6.2754	6.57823	6.25031	7.37085	6.60158	6.3604	5.86033	5.85809
PF3D7_0305100	NA	9.87289	9.39449	9.90124	9.67821	9.09706	9.88534	9.64164	10.565	10.797	9.68827	9.93986	10.2846	10.2615	10.4868	10.4857	10.0381	9.89198	9.70288	9.76999	10.3105	9.5269	9.69897	9.29338	10.2808	9.98746	10.8056	10.9283
PF3D7_0305200	NA	10.0563	10.0898	10.0444	9.27605	9.42408	10.1247	9.66679	9.33742	9.76349	9.95467	10.1696	10.5688	9.77348	9.5424	9.82295	9.34285	10.485	9.64878	9.5838	10.4601	10.094	9.9311	9.54865	9.91334	9.57534	9.03238	9.11761
PF3D7_0305300	NA	11.0257	11.147	11.1324	10.9707	11.0896	11.2185	10.9662	9.82494	10.4335	11.5094	11.4632	11.1498	10.8584	10.163	10.3308	10.894	10.7436	10.8429	10.9696	11.6205	11.8777	11.2852	11.0243	11.0103	10.9729	11.0639	10.6442
PF3D7_0305500	NA	9.956	10.2328	10.3082	9.96063	10.2405	10.7273	9.38011	9.79358	9.99474	10.3072	10.2884	10.5981	9.72068	10.1753	10.115	9.94656	10.934	9.74952	9.96746	10.3939	10.2346	9.50344	10.0069	10.4781	9.61672	10.2621	10.54
PF3D7_0305600	NA	10.5696	10.9687	10.6559	10.9857	10.9009	11.063	11.289	10.449	10.7722	9.99539	10.1884	10.3085	11.388	11.7695	11.614	10.4724	10.8461	11.2696	10.2773	10.8813	10.8729	11.539	10.8422	10.9357	11.1652	10.6067	10.6192
PF3D7_0305700	NA	8.95809	8.2414	8.06658	7.57631	10.1041	8.90795	7.9238	6.98164	6.94595	8.27193	8.24373	8.25149	7.60331	8.41254	7.88707	9.16581	9.00599	7.9042	8.8339	7.89762	8.26823	7.45941	9.62582	8.82265	8.43087	7.4959	7.86427
PF3D7_0305800	NA	6.65568	7.44053	7.44605	7.30513	6.06804	7.57339	8.15483	8.20808	7.83055	6.68452	6.55358	6.57234	8.16307	7.96951	8.50635	6.33437	6.87778	7.85722	6.25728	7.78449	7.29256	7.1099	6.2618	7.24606	8.23208	7.52346	7.43746
PF3D7_0306100	NA	9.00982	8.59993	8.41864	8.98886	8.67851	8.39666	8.69866	8.07517	8.22019	9.04509	9.04916	9.1301	8.80358	8.91246	9.00793	8.71959	8.22608	8.78892	9.31346	8.79514	8.87556	9.4159	8.93646	8.53072	8.40532	8.57839	8.46049
PF3D7_0306200	NA	6.67193	7.23644	7.18492	7.71101	6.56481	6.77934	7.60443	7.25245	7.80908	7.2267	7.22695	6.93971	8.01452	8.17543	8.18304	7.2464	6.44554	7.93685	6.73083	7.10769	7.17121	8.09023	6.99164	7.01961	7.55111	8.29936	8.07528
PF3D7_0306400	NA	8.99064	8.82754	8.32454	8.24251	8.91155	8.08841	7.95916	7.67666	8.17058	8.23913	8.73491	8.25597	7.59906	7.9462	7.58115	8.05472	8.4917	7.69104	8.50295	8.25463	8.4043	8.19187	8.87918	8.22575	7.81984	7.95971	8.04219
PF3D7_0306500	NA	7.22718	7.44053	7.6887	6.97045	8.45457	7.39226	7.52794	7.45359	7.44142	7.0169	7.37188	7.51961	7.28596	7.26277	6.11424	7.55823	7.97095	7.77291	7.66582	6.83647	6.68593	7.51545	7.59751	7.53409	7.55111	7.47722	6.97545
PF3D7_0306800	NA	8.26039	8.00493	7.50453	8.15667	8.13133	8.06173	8.82534	8.23948	8.91579	8.03532	8.26643	7.88609	8.09826	8.65767	8.00896	8.80825	8.13531	8.36389	7.80364	7.80864	7.7461	8.18202	8.17558	8.39809	8.63513	8.39684	8.47914
PF3D7_0306900	NA	9.20277	9.22482	8.69062	9.61529	10.7835	9.99862	9.94746	8.52072	8.74561	9.38872	9.00357	9.22213	8.97573	8.80925	8.88075	10.9046	9.67865	10.3851	9.97476	8.52117	8.93564	8.97777	10.2487	9.58777	9.39681	9.67167	8.87629
PF3D7_0307100	NA	5.86682	5.02755	4.34182	5.3351	5.17278	4.36511	5.19485	4.9278	5.60247	5.27214	5.95392	5.05735	4.45301	5.20696	4.15683	4.91128	4.8026	5.5459	5.63206	5.30248	5.75568	4.68386	4.91775	4.32415	4.02756	5.14329	5.3473
PF3D7_0307200	NA	8.2816	8.38978	8.52724	8.24806	9.16362	7.96783	8.5826	8.58322	8.13653	8.90957	8.85958	8.65199	8.16307	7.81258	8.21715	9.02495	8.61524	9.27565	8.41971	8.21305	8.17419	8.35848	8.83546	8.73231	8.01273	8.4788	9.01483
PF3D7_0307300	NA	4.57159	4.79068	4.70956	4.8061	4.82714	5.07514	4.69092	6.27211	4.77442	4.64827	4.42667	5.05735	5.00094	5.64463	6.18577	4.32728	4.2116	4.69157	4.41824	4.8207	4.81741	5.05538	4.13677	4.77759	5.20008	4.66235	4.79264
PF3D7_0307400	NA	6.07876	5.91231	5.70388	6.08418	6.91494	5.54612	6.45705	6.27211	6.31	5.41252	5.64559	5.70045	5.60739	5.94836	5.68844	6.3001	6.27535	5.98932	6.65964	5.74249	5.72666	6.00078	6.40678	5.96029	5.5624	6.1022	5.89633
PF3D7_0307500	NA	9.35304	8.8105	8.75387	8.51963	9.61586	8.8112	8.68466	7.92872	8.15366	9.00132	9.24961	9.10056	9.12063	8.9664	8.84304	9.41395	8.97466	8.34942	9.58571	8.82501	9.26998	8.81854	9.62765	8.89862	8.80753	8.73569	8.38335
PF3D7_0307600	NA	8.89069	8.02619	7.93319	7.89908	8.61649	8.36973	8.17502	8.64313	8.56546	8.1032	8.25674	8.15893	8.17454	8.8294	8.71763	8.82176	9.0327	8.26456	8.61943	8.18874	7.9097	7.95797	8.94824	8.49519	8.53662	8.56521	8.75397
PF3D7_0307700	NA	10.4211	10.1148	9.85232	9.25143	10.4371	10.98	8.84437	9.46899	9.55389	10.2417	10.2278	10.1152	9.69004	9.87839	9.42746	10.1297	10.5844	8.98572	10.1783	10.2992	10.0926	9.38406	10.0608	10.3393	9.54837	9.32336	9.14123
PF3D7_0308500	NA	8.27104	8.41577	8.63571	9.38569	9.46863	8.77266	9.84102	7.63	7.93333	8.95984	8.54106	8.34267	8.86859	8.12886	8.62542	9.88855	8.70929	9.26541	8.85306	8.29789	8.21816	8.85307	9.45272	8.65753	9.10059	8.52946	8.53371
PF3D7_0319400	NA	9.99342	9.31042	9.28314	9.25693	8.81822	9.34669	9.695	9.6137	9.79655	9.54565	9.71791	9.91204	9.9812	9.89847	10.1037	9.66195	9.36657	9.86418	9.71696	9.96561	9.50724	9.68162	9.01694	9.46771	9.71005	9.31814	9.38158
PF3D7_0319700	NA	8.92815	9.30347	9.4194	9.11857	9.11959	10.155	9.45214	8.80921	8.90572	9.31483	9.12386	9.18977	9.32228	9.19677	9.06052	9.14924	9.43722	9.29087	8.96589	9.43468	9.00811	8.90485	9.25123	9.50588	9.36626	8.98037	9.36162
PF3D7_0319900	NA	6.93662	6.62577	6.53598	6.7683	7.35669	6.75444	6.58413	6.07479	7.09568	6.23794	6.46594	6.88275	6.9399	6.73279	6.28667	6.96075	6.54613	6.32512	7.44755	6.30997	6.602	6.55737	7.09094	6.72327	6.62117	5.99984	6.42418
PF3D7_0319800	NA	5.74735	6.50903	5.78876	6.2046	5.97068	6.44728	6.7285	6.07479	5.79372	5.45621	5.51781	5.10027	6.07537	6.57578	5.9996	5.34005	6.12267	6.28471	5.28778	6.20361	5.90525	6.00078	6.10018	6.48482	6.46388	5.88937	5.45563
PF3D7_0320300	NA	7.40233	7.47809	7.77263	8.01423	7.27856	8.05836	8.01623	7.37082	7.19853	7.67378	7.68803	7.80285	7.33801	7.32617	6.44031	8.14354	8.03843	7.93038	7.94737	6.9278	6.98557	7.64308	7.43934	7.59883	7.18059	7.51433	7.59423
PF3D7_0320400	NA	6.24106	6.29963	7.1539	6.92947	4.20997	5.98409	5.5566	7.28297	6.63894	6.98837	6.78813	6.98371	6.86366	6.66057	6.46913	4.69991	6.00716	5.85672	5.97946	7.29627	6.7511	6.60266	5.10924	5.41927	5.5624	6.43083	5.96978
PF3D7_0320500	NA	6.8104	7.26539	7.39395	7.02332	7.54636	7.975	7.04713	6.27211	5.25301	7.81008	7.2467	7.58518	6.84214	5.94836	5.78471	7.15895	7.73742	7.24571	7.91732	6.83647	7.36351	7.47565	7.13295	7.32027	7.2203	5.73764	5.73661
PF3D7_0320800	NA	8.74945	8.67179	8.12626	7.30513	9.04309	9.30466	8.06032	7.12344	6.90593	8.37984	7.82117	7.97024	7.83083	8.64325	8.2087	8.78391	8.72575	7.79446	8.75801	8.23399	8.2509	7.42638	9.36321	8.75918	8.55222	7.86242	7.14132
PF3D7_0321000	NA	8.63053	8.36331	8.17331	8.12688	8.2382	8.19661	8.19493	8.45539	8.22019	8.97982	8.77617	9.05251	8.53873	8.37314	8.61266	8.74661	8.74364	8.34942	8.48668	8.47919	8.64117	8.29139	8.6351	8.38736	8.21257	8.28334	8.38335
PF3D7_0321100	NA	9.49139	8.92123	9.11134	8.59116	9.22378	9.51339	8.02738	8.32976	6.7336	9.23696	9.2786	9.68377	8.59958	7.3416	7.74223	9.07721	10.2245	7.95609	9.48289	9.25033	8.98436	9.14919	9.50945	9.29031	8.78129	6.61396	6.72631
PF3D7_0321300	NA	8.20595	8.23411	8.12093	6.95692	7.99978	8.5723	7.48	7.45359	7.32511	8.12948	7.80796	7.99723	7.81257	7.90878	7.79968	7.55823	8.63629	7.2767	8.11556	8.50403	8.33553	7.51545	8.1503	7.90611	7.35121	6.9079	6.42418
PF3D7_0321500	NA	7.93178	8.05544	8.11559	7.87777	8.42471	8.46442	8.52087	8.02198	8.79007	7.59575	7.61401	7.29409	8.6186	8.84028	8.48552	8.84695	8.5297	8.46131	8.36291	8.14201	7.99546	8.05289	8.83863	8.50911	8.58292	8.15428	8.30881
PF3D7_0321600	NA	7.52318	7.77306	7.5127	7.33675	7.8728	7.92033	7.66283	7.67666	7.64911	7.53309	7.70715	7.52705	7.51117	7.56818	6.9692	7.93815	8.14758	7.52048	7.8102	7.47807	7.60113	7.42638	7.77351	7.93293	7.58188	7.7268	7.5712
PF3D7_0321700	NA	9.27326	8.41255	8.83736	8.64257	7.99165	8.38326	7.94747	8.17598	7.78729	8.70647	8.93438	9.38004	8.5005	7.30535	8.13923	8.39935	9.05371	8.09562	8.91514	8.85813	8.58501	8.88375	8.2345	8.48114	8.13178	7.29722	7.06079
PF3D7_0321800	NA	9.88679	9.91755	10.0274	9.00859	9.63944	10.4147	9.16499	9.36613	9.47439	10.2432	10.1401	10.4302	9.68904	9.68592	9.47402	9.7533	10.4723	9.00122	9.77836	10.295	9.93114	9.16926	9.59245	10.125	9.69256	9.38716	9.38158
PF3D7_0322000	NA	11.5732	10.2042	9.90744	10.7067	12.729	11.3085	12.3356	10.3661	10.6659	11.3886	10.8081	11.1163	10.4216	10.1405	10.6815	13.1604	11.764	11.7819	12.1185	9.97629	10.3401	10.5517	12.832	11.6501	11.8299	10.9091	11.1098
PF3D7_0322200	NA	6.83943	7.17673	7.66693	7.66196	6.35103	7.21557	9.48078	6.59939	6.82236	6.30937	6.94982	6.83548	8.05854	7.39677	8.12133	6.02301	6.27535	8.29004	6.5056	7.64838	7.32136	8.03112	6.6147	7.48253	8.14213	6.86533	6.97545
PF3D7_0322300	NA	11.384	10.3844	10.0805	10.1823	11.5239	10.6627	9.98222	9.89558	9.98042	10.858	11.0289	11.1912	9.82442	9.72652	9.45272	11.7823	11.7024	9.81239	11.4179	10.521	10.6419	10.3312	11.7362	10.8454	10.1397	9.59594	9.42391
PF3D7_0322500	NA	9.90909	9.93898	10.0667	9.92993	10.343	10.225	10.0466	10.1354	9.97562	9.94546	9.59523	9.4771	10.0111	10.3933	10.3289	10.003	10.3116	9.86418	10.1959	9.71543	10.1853	10.2464	10.5715	10.093	9.84596	10.0887	9.84646
PF3D7_0322700	NA	7.22718	7.18434	7.35814	7.40795	7.10826	7.83621	8.03844	8.02198	7.74269	6.86036	6.92548	7.02639	7.72157	7.57254	7.78837	8.35872	8.33955	8.29004	7.26846	7.22618	6.75816	6.97912	7.30811	7.96215	7.69878	7.59449	7.42466
PF3D7_0323100	NA	8.61391	8.37991	8.15259	8.44436	8.6936	8.60037	8.39748	8.35864	8.72285	8.07643	8.14913	8.18733	8.35683	8.39543	8.52689	8.37103	8.69097	8.51416	7.94141	8.71232	8.31424	8.29596	8.40661	8.6682	8.55222	8.53848	8.32265
PF3D7_0323200	NA	6.75051	6.13524	5.91958	6.03295	6.4014	6.29377	6.55341	6.20936	6.90593	6.34377	6.23308	6.33711	6.21699	6.38932	6.52508	6.8938	6.46149	5.74069	6.71687	5.87286	6.1418	6.19196	6.7829	6.47668	6.3604	6.19759	6.47505
PF3D7_0323300	NA	4.57159	4.37694	3.90671	3.79543	3.87695	4.1965	4.23623	4.74937	4.77442	4.20387	4.25115	3.52276	4.36164	5.00329	4.32034	3.9929	4.56264	4.54695	3.74615	4.41198	4.43986	4.32098	3.74176	4.02282	4.23948	4.32047	4.2448
PF3D7_0323400	NA	10.0685	10.674	10.8975	9.36799	11.2099	12.5568	10.1748	8.70064	9.24611	10.6928	10.148	10.4133	9.95151	10.4694	10.3824	10.5511	11.6189	10.0678	10.0291	10.6517	10.8093	9.6082	11.3205	11.0911	10.6166	9.32075	9.59326
PF3D7_0323700	NA	9.78284	9.05952	9.29971	8.67174	8.47801	8.86232	8.66339	9.07579	8.94558	9.84307	9.53241	10.008	9.03828	8.46969	9.31783	8.7228	8.89976	8.40645	9.30884	9.62891	9.48202	9.04988	8.68874	8.61403	8.94976	8.4263	8.38335
PF3D7_0323500	NA	10.6954	10.6247	10.4966	9.59151	10.8011	11.0507	10.1873	9.07579	9.04982	11.0841	10.7853	10.884	10.3639	9.29091	9.3139	10.3109	10.3567	9.8454	10.7916	10.5057	10.7594	10.2768	10.8556	10.2271	9.98746	9.23736	9.15289
PF3D7_0323600	NA	5.22043	4.95348	4.70956	5.37785	5.17278	4.95643	5.73472	5.46353	5.49577	5.22183	5.66577	5.67327	5.00094	4.79344	4.80114	5.28679	5.00273	5.51054	5.1205	5.32593	5.21638	5.80563	4.91775	5.27154	4.81395	5.45344	4.8768
PF3D7_0323800	NA	8.41235	9.18193	8.63197	9.17784	7.27856	8.37516	8.8878	7.84951	7.91336	8.19315	8.31703	8.33	9.1673	8.91075	8.307	7.90465	7.54279	9.08801	8.02267	9.57954	8.882	9.47753	7.36205	8.36348	8.92601	8.10045	8.10763
PF3D7_0324100	NA	3.0349	3.0349	3.0349	3.57575	3.0349	3.0349	3.0349	3.0349	3.0349	3.59758	3.75072	3.0349	3.41488	3.4154	3.0349	3.37905	3.0349	3.55941	3.0349	3.0349	3.0349	3.0349	3.0349	3.0349	3.0349	3.0349	3.0349
PF3D7_0324500	NA	3.0349	3.47307	3.75026	3.96118	3.0349	3.4314	3.0349	4.53948	3.0349	3.43403	3.0349	3.0349	3.68932	4.09052	3.0349	3.37905	3.0349	3.0349	3.54035	3.0349	3.75788	4.02033	3.0349	3.0349	3.0349	4.58619	3.0349
PF3D7_0324800	NA	3.94927	3.0349	4.14967	4.09868	3.0349	3.4314	3.74161	5.75913	3.94324	4.68824	4.25115	3.87213	4.02367	4.45482	4.46127	3.6282	3.72661	3.93378	3.74615	3.90832	4.47985	3.73834	3.0349	3.53604	4.02756	4.80131	3.0349
PF3D7_0324900	NA	3.78554	4.08874	4.42583	3.79543	3.0349	3.71743	4.02483	5.84502	4.562	5.61808	4.86756	4.8695	4.61569	4.85712	4.46127	5.00476	4.49395	4.54695	4.33464	4.8207	4.92959	4.32098	4.4873	5.25186	4.56311	5.14329	3.653
PF3D7_0322900	NA	9.49593	9.16479	8.73658	8.95199	10.5185	9.75411	9.99646	8.44196	8.73427	9.61466	9.40525	9.55358	9.00011	9.25073	7.90812	10.8121	10.0545	9.07341	9.71172	8.38606	9.10217	9.14667	9.99988	10.0751	9.20788	8.67154	8.55145
PF3D7_0323000	NA	6.97633	7.22911	6.83956	7.71101	8.16061	7.05531	7.70512	7.1894	7.8931	6.92956	7.33546	7.09815	7.57758	7.64472	7.50024	7.65549	7.30888	7.51183	6.9962	7.09462	7.54531	7.52328	8.12975	8.37221	7.13975	8.39684	8.24482
PF3D7_0319500	NA	7.60127	7.25821	7.62237	7.34714	7.18169	7.45006	7.69116	7.86973	7.95304	8.16485	8.0665	7.89186	8.01771	7.6027	7.44366	7.93262	7.47028	8.11286	7.44755	7.61681	7.47019	7.74699	7.21345	7.5611	7.45463	7.97309	8.09154
PF3D7_0319600	NA	6.07876	6.27113	5.81594	7.35746	7.51265	7.02791	7.78615	6.20936	6.77867	6.56369	6.25948	6.77411	6.53707	4.85712	6.15046	8.29983	7.20443	7.71384	7.05273	5.75947	5.6667	6.60266	7.66338	6.84802	7.27787	7.42944	6.1381
PF3D7_0320900	NA	12.4893	12.7949	11.9663	11.4303	14.2616	12.716	11.2878	10.4355	10.5119	12.5368	12.4431	12.0713	10.6208	10.5577	10.6031	12.4122	13.2877	11.3304	12.6475	11.8897	12.5734	11.1282	13.5162	12.6146	11.7653	10.814	10.9848
PF3D7_0321200	NA	6.92313	6.89089	6.53598	6.79899	7.23785	6.94244	6.58413	7.48016	6.42833	6.35506	6.62607	6.72304	6.45412	6.89531	6.65601	7.11558	6.87185	6.73704	7.22979	6.33256	6.5377	6.58772	7.20363	6.68855	6.39574	6.64791	6.28838
PF3D7_0322600	NA	4.78508	5.19586	5.89439	5.64417	4.90429	5.23486	5.01675	6.49846	6.31	5.36735	4.66785	5.05735	5.80188	6.09085	6.15046	4.54573	4.88148	5.61396	4.14344	5.22951	5.50418	5.10048	4.80976	5.14876	5.20008	5.67195	5.40256
PF3D7_0320100	NA	6.63924	6.4212	6.75922	6.85846	6.91494	6.52806	6.83432	6.3898	5.60247	6.50426	6.29818	6.24913	6.08773	6.25347	6.35014	6.96075	6.46149	7.1031	7.20009	6.33256	6.23647	6.97912	7.02551	6.44366	5.9475	6.3504	6.5481
PF3D7_0300100	NA	3.78554	4.08874	5.17505	4.5087	3.63448	4.36511	4.23623	6.49846	4.562	4.936	4.18515	4.1062	4.20743	5.25324	4.89577	4.88677	4.8026	4.62152	3.54035	4.46016	5.05698	4.48069	4.02503	4.23383	5.11396	5.67195	3.90258
PF3D7_0300200	NA	3.0349	3.65223	3.5433	3.0349	3.87695	3.0349	3.0349	3.0349	3.0349	3.59758	3.0349	3.0349	3.0349	3.0349	3.0349	3.52046	3.38323	3.0349	3.0349	3.0349	3.54877	3.0349	3.5372	3.0349	3.0349	3.0349	3.0349
PF3D7_0300400	NA	3.94927	3.65223	3.75026	4.21794	3.0349	3.82064	4.02483	3.0349	3.0349	3.0349	3.0349	3.0349	3.0349	3.0349	3.0349	3.0349	3.0349	3.0349	3.0349	3.0349	3.39922	3.0349	3.0349	3.0349	3.0349	3.0349	3.0349
PF3D7_0300500	NA	3.56864	3.0349	3.5433	3.57575	3.0349	3.4314	3.0349	3.0349	3.94324	3.43403	3.0349	3.0349	3.41488	3.6902	3.0349	3.52046	3.38323	3.0349	3.0349	3.43026	3.0349	3.0349	3.0349	3.53604	3.74359	3.79317	3.0349
PF3D7_0300700	NA	3.0349	3.0349	3.0349	3.0349	3.0349	3.0349	3.0349	3.92909	3.0349	3.0349	3.0349	3.0349	3.0349	3.4154	3.0349	3.52046	3.0349	3.0349	3.54035	3.0349	4.10598	3.0349	3.0349	3.64716	3.0349	3.0349	3.0349
PF3D7_0300900	NA	4.30804	4.08874	4.98909	4.09868	3.0349	4.46398	4.69092	6.07479	4.95486	4.7269	3.45099	3.99733	4.5373	5.18318	4.58604	4.10132	4.88148	4.06753	4.24367	4.41198	4.69382	4.13159	4.32696	4.23383	5.11396	4.92595	3.0349
PF3D7_0301000	NA	4.49062	4.43781	5.37543	5.19789	3.63448	5.01717	4.80944	6.9051	5.49577	5.29659	4.47925	5.05735	4.82351	5.15897	5.35059	4.47768	4.95563	3.93378	4.81978	4.06235	5.48681	4.80197	3.5372	4.98904	4.6952	5.19232	4.37851
PF3D7_0301300	NA	6.62261	6.63693	6.34664	6.65536	7.03086	7.23365	7.0025	4.9278	4.95486	6.78764	6.17875	6.7488	5.65866	4.79344	5.68844	6.59638	5.90498	6.42135	6.83781	5.85722	6.19518	6.32454	6.79606	6.27534	6.59107	5.67195	4.2448
PF3D7_0301500	NA	5.02137	4.83345	5.08544	6.2722	5.04559	4.63855	4.80944	4.28074	3.94324	5.84603	5.72458	4.81775	5.44085	4.45482	3.69336	5.02709	4.4207	5.82862	5.20682	5.01221	4.84643	5.54701	4.41013	4.8061	3.74359	4.58619	4.79264
PF3D7_0301800	NA	5.89515	6.00231	5.89439	5.24523	5.34294	5.33144	5.19485	6.00233	4.562	5.77982	6.06335	5.72711	4.88551	4.49781	4.46127	4.98204	4.88148	5.23293	5.66212	5.77625	6.05192	5.41415	5.64899	4.40716	5.68385	4.09559	4.37851
PF3D7_0301900	NA	3.56864	3.47307	3.90671	3.57575	3.0349	3.0349	3.74161	3.92909	3.0349	4.0718	4.37139	3.72163	3.68932	4.02497	3.0349	3.93301	3.80646	3.0349	3.90175	3.5923	3.39922	3.0349	3.0349	3.39015	3.74359	3.95846	4.2448
PF3D7_0302000	NA	6.21899	6.24205	6.51978	6.03295	5.58567	5.39953	5.42341	6.3898	6.18083	6.70224	6.49945	6.60095	6.39599	6.0407	6.03886	5.92454	5.6467	5.67879	6.13584	6.48131	6.6331	6.44573	5.91746	5.78477	5.42901	6.19759	5.55588
PF3D7_0301100	NA	4.30804	4.08874	4.93802	4.21794	3.63448	3.91077	4.40987	5.75913	4.29989	3.43403	3.75072	3.52276	3.41488	4.20896	3.0349	3.0349	4.38212	3.0349	3.90175	3.7155	3.91591	4.02033	3.5372	3.53604	4.41353	4.50458	3.0349
PF3D7_0301700	NA	8.4027	7.84663	8.16299	8.6085	6.671	6.65026	7.36151	6.98164	7.13079	8.99061	8.85744	8.90935	7.63692	5.93466	5.47284	7.06074	6.94145	6.61255	8.46193	8.16401	8.31899	8.07966	6.29946	6.56372	6.39574	6.28692	6.28838
PF3D7_0314600	NA	6.57152	6.34133	6.34664	6.33671	7.33112	7.33202	6.6725	6.64728	6.24689	6.73701	6.63613	6.30257	6.47298	6.3178	6.63077	7.04541	7.25078	7.04423	6.71687	6.29854	6.62539	6.73046	7.1121	6.96852	7.20058	6.94924	6.7471
PF3D7_0406600	NA	5.39316	5.52898	6.21144	6.18133	4.45601	4.75406	5.19485	6.98164	6.11152	5.79667	5.83517	5.61722	5.51741	5.52017	5.21597	5.15343	5.21523	5.74069	4.9791	5.41582	5.57154	6.23113	4.6272	5.14876	5.42901	6.56145	6.10602
PF3D7_0407000	NA	3.94927	4.16921	4.34182	4.5087	4.20997	3.82064	4.23623	4.53948	3.0349	4.20387	4.11423	4.44826	4.68909	4.36334	4.58604	4.19812	3.63535	4.46709	4.33464	4.30851	4.21337	4.48069	4.13677	3.8945	4.23948	4.41648	3.90258
PF3D7_0407200	NA	6.67193	7.01557	6.41845	6.78373	7.12325	6.64122	7.19321	6.9051	6.63894	6.45276	6.19253	6.11592	7.03772	6.98987	7.22596	6.40052	5.67482	6.51146	6.64496	6.71343	6.87962	7.27685	7.04765	6.56372	6.78949	6.52534	6.84671
PF3D7_0407300	NA	6.8819	7.01557	7.11147	7.19436	6.73111	6.37261	6.6725	6.54982	7.02277	7.48296	6.93364	7.07801	7.28065	6.85279	6.70518	6.58933	6.00716	6.82376	6.70278	6.79662	6.6785	7.45941	6.84752	6.49291	6.12746	6.83622	6.86583
PF3D7_0407400	NA	4.30804	4.95348	5.08544	5.14876	5.17278	4.85941	5.35151	5.84502	5.79372	4.76435	4.7916	4.91917	5.31714	4.94685	5.35059	4.81019	4.8026	5.14158	4.56826	4.71243	4.69382	5.05538	4.96841	4.71846	4.81395	5.41332	5.45563
PF3D7_0407600	NA	7.81291	8.3766	8.35206	8.14483	6.73111	7.78	8.01623	7.94787	8.62805	7.18336	7.79462	7.88609	8.62906	8.98611	8.9584	6.00172	6.56099	8.22282	7.21006	8.82698	8.34489	8.61047	6.37191	7.72017	8.27033	8.03818	7.93809
PF3D7_0407700	NA	10.0299	10.0111	10.0458	9.18364	9.8717	10.6027	9.29511	8.88061	9.34627	10.0979	10.0718	10.1755	9.64025	9.37057	9.5054	9.35632	10.8099	9.24732	9.84843	10.348	10.0912	9.39262	9.85104	10.3415	9.69608	8.80086	8.70198
PF3D7_0407800	NA	10.6845	10.7595	10.7047	9.55621	10.1522	11.1648	9.3043	9.12703	9.18915	10.6298	10.8949	10.8753	10.0191	10.5631	10.012	9.59621	11.0665	9.60278	10.0305	11.1063	10.8315	9.94717	10.0903	10.5026	10.1163	8.87038	8.91334
PF3D7_0407900	NA	9.61554	9.56672	9.28314	8.54687	10.6926	10.9177	9.42713	7.84951	8.29926	9.92405	9.36826	9.28476	8.87211	8.36563	8.87008	9.70794	9.99536	9.14495	9.68168	9.42301	9.5971	8.92859	10.6919	9.95605	9.73418	8.27797	8.37008
PF3D7_0408000	NA	5.89515	6.24205	5.84258	5.89602	7.34396	7.37608	6.31744	3.0349	4.77442	5.93976	5.60431	5.43372	5.72416	6.00187	5.58491	5.19294	5.70238	5.82862	5.82987	6.29854	6.20562	5.63875	6.52251	6.07336	6.24874	5.09232	5.73661
PF3D7_0408100	NA	6.44464	5.94901	6.41845	5.95242	6.35103	7.00702	6.6725	6.9051	6.24689	5.57939	6.03295	6.19358	6.01186	6.51327	6.79872	6.58933	6.76707	6.54596	6.04863	5.87286	5.87923	5.80563	6.68721	6.53268	6.20946	6.3084	6.76758
PF3D7_0408200	NA	7.02762	7.30077	7.56073	7.22849	6.91494	8.19047	7.49616	7.92872	7.46908	6.90686	7.08779	7.22257	7.86312	7.75238	8.3149	7.13019	7.40625	7.72136	6.87595	7.63943	7.49567	7.65737	7.45596	7.82253	7.98998	7.4583	7.41175
PF3D7_0408300	NA	8.82361	8.68521	8.41864	8.7124	9.24442	8.65938	8.03844	8.12646	7.99165	9.24899	8.94648	9.28476	9.06471	8.34031	8.66919	8.5728	9.08339	8.3971	9.10556	8.75432	9.01399	8.66449	9.11161	8.33026	8.20272	8.49743	8.6203
PF3D7_0408500	NA	10.6462	10.1683	10.0388	9.5039	10.6141	10.041	9.10316	10.0759	10.0369	10.5274	10.6364	10.5166	10.2894	10.0684	10.0456	10.6778	10.574	9.18352	10.1241	9.95124	10.0779	9.66934	10.472	10.1499	9.55226	10.1025	9.66561
PF3D7_0408600	NA	5.95012	5.47891	6.03914	6.62137	4.5606	5.33144	5.49165	6.14369	5.79372	5.728	6.0931	6.17456	5.83178	5.83475	6.03886	4.78355	4.56264	4.99116	5.69154	5.74249	5.91808	5.90663	4.69123	4.93946	5.42901	6.50694	5.89633
PF3D7_0408700	NA	6.32604	6.72322	6.4868	7.13559	5.54049	6.18548	6.07814	7.22127	7.05969	6.29771	5.98607	6.37083	7.33289	7.45463	7.52772	5.02709	5.09198	6.06321	5.1205	6.55979	6.60984	6.96767	5.70703	5.88777	6.56033	7.13973	6.25958
PF3D7_0408800	NA	5.30961	6.00231	6.06188	6.31553	5.23198	5.37722	5.67789	6.59939	6.24689	5.81332	5.60431	5.94637	5.97232	6.38932	6.65601	4.19812	5.25386	5.18806	5.028	6.02028	5.95587	5.85705	4.4873	4.88783	5.28087	6.45024	5.85809
PF3D7_0409000	NA	6.63924	6.19726	6.85252	6.78373	6.21663	6.71196	6.35366	7.12344	6.48398	5.98436	6.03295	6.24913	6.47298	6.5582	6.38084	6.92208	7.4466	6.75187	6.42183	6.2754	5.96825	6.30634	6.64415	6.67442	6.49676	6.37094	5.96978
PF3D7_0409200	NA	9.02562	9.74511	9.52387	9.41062	9.64463	9.98538	9.95623	9.23994	9.59205	9.58057	9.34103	9.5205	10.0614	10.5577	10.2753	9.54101	9.27001	9.79114	9.51732	9.57369	9.61655	9.71612	9.44443	9.72267	9.99889	9.61098	9.53801
PF3D7_0409300	NA	9.35554	9.18571	9.06776	8.64678	9.51185	9.9173	9.3043	9.33015	9.43993	9.89756	9.07694	9.50367	9.46571	9.65444	9.68665	9.76733	9.29999	8.76732	9.61218	9.37939	9.33482	8.85307	9.84318	9.40956	9.69608	9.81771	9.54982
PF3D7_0409400	NA	8.30251	8.5123	8.52724	7.75844	8.47801	8.65715	8.44811	9.08446	8.86473	9.02424	8.74187	8.63491	8.69028	8.95644	8.60624	8.73555	8.14514	7.95609	8.07259	8.48669	8.75788	8.009	8.34556	8.47507	8.74781	8.39187	8.13926
PF3D7_0409600	NA	7.84891	8.1122	8.35659	7.85613	7.80019	8.46442	7.79922	7.92872	7.5747	8.08988	8.3108	8.55365	7.55579	7.87389	7.50024	8.32958	8.72739	7.20332	8.03951	8.31203	8.05659	7.77348	7.77351	8.30313	7.78061	7.60312	7.37229
PF3D7_0409800	NA	8.54981	8.57995	8.57473	7.58511	9.10837	8.89668	8.08186	7.69944	8.06591	8.60482	8.65605	8.35524	7.79408	7.88094	7.78837	8.06738	8.96499	7.72884	8.40247	8.24876	8.56111	7.58443	8.66752	8.39595	8.1928	8.07586	7.73558
PF3D7_0410000	NA	8.06624	8.57708	8.67255	7.6785	8.41867	9.01261	7.23236	7.31285	7.09568	8.02135	8.48685	7.77815	7.62441	7.37695	7.19198	7.14464	8.59388	7.297	7.59921	8.48669	8.32846	7.58443	8.06088	8.19901	7.80688	7.12779	7.5712
PF3D7_0410300	NA	10.1743	10.1674	10.0274	10.2843	10.373	10.2228	10.0217	10.3265	10.398	10.7819	10.5967	10.8385	10.7062	10.6685	10.3211	10.7871	10.3439	10.337	10.2666	10.2785	10.4126	10.4569	10.2943	10.3043	10.0925	10.6364	10.3673
PF3D7_0410400	NA	6.28419	5.69099	6.23157	7.35746	6.2988	5.39953	6.28028	6.44517	5.88023	6.20083	5.37669	5.87707	5.90383	6.0407	6.38084	5.64955	5.66084	6.15604	6.0029	5.90362	6.00472	6.68912	5.78974	5.78477	6.3604	5.9457	6.52416
PF3D7_0410500	NA	6.17378	7.36902	6.51978	6.2046	6.69132	6.9715	6.16251	6.00233	5.60247	5.49853	5.81734	5.36654	6.90575	7.04751	6.70518	4.93531	6.18188	6.85153	5.53768	6.8521	6.86663	6.7968	6.72901	6.42685	6.70781	6.52534	5.85809
PF3D7_0410600	NA	4.71812	5.71265	4.98909	4.7385	6.03634	5.35452	4.40987	5.34867	4.562	5.29659	5.13219	5.05735	5.22776	4.94685	4.80114	5.39126	5.25386	5.31833	5.93136	4.59324	5.53828	4.62006	5.31444	5.19098	5.20008	4.73385	5.02971
PF3D7_0410700	NA	9.36053	9.39612	9.79	9.18653	9.17442	10.115	8.86935	9.23994	9.06799	9.31626	9.60671	9.55539	9.1427	9.46608	9.0976	8.7403	10.2187	8.98259	8.8339	9.80406	9.58135	9.45115	8.97727	9.20984	9.28458	8.81206	9.31739
PF3D7_0410800	NA	9.24386	9.16287	9.00848	7.44711	8.77155	9.07894	8.10309	8.19212	8.3447	9.11904	9.16067	8.80637	8.06473	8.65356	8.19164	8.66232	9.50934	7.98135	8.71677	9.13426	8.66752	8.05289	8.70965	8.94615	8.49686	8.13656	8.02535
PF3D7_0410900	NA	7.89094	8.12802	8.61314	8.33399	7.25155	8.00682	7.98226	8.64313	8.52656	8.55723	8.87865	9.09807	8.73164	8.19816	8.69966	8.02904	7.76638	8.19611	7.73638	8.48669	8.17419	8.35411	7.67052	8.31676	8.23208	8.65918	8.89493
PF3D7_0411000	NA	9.00026	10.2209	10.6139	10.5247	7.45465	10.1102	9.91485	9.18459	9.61695	9.77296	9.72495	9.75027	11.112	11.0991	10.8376	7.88187	7.79165	10.2013	8.26137	11.1039	10.5589	10.5459	7.1535	10.1887	10.4621	9.89698	9.93016
PF3D7_0411100	NA	4.30804	4.43781	4.70956	4.66684	4.90429	4.46398	4.55912	6.00233	5.49577	4.37341	4.18515	3.99733	4.20743	5.18318	5.21597	4.86177	4.74702	5.14158	5.24792	4.55061	4.39833	4.68386	4.91775	4.68776	5.68385	4.66235	4.95558
PF3D7_0411200	NA	7.17132	7.39544	7.71015	7.82677	5.75278	7.28657	7.58946	8.2702	8.10165	7.87367	8.15262	7.8211	8.09524	8.07768	8.1481	6.87656	6.59025	8.1299	6.94931	7.94558	7.33555	8.01456	6.24258	7.30208	7.50368	7.78107	7.8924
PF3D7_0411300	NA	5.22043	5.3449	5.64424	5.74408	5.28862	5.07514	5.49165	5.08385	5.88023	5.39012	5.79928	5.25896	5.86105	5.50142	4.98369	5.26855	5.00273	5.79993	5.028	5.39391	5.41497	5.41415	4.91775	5.23188	5.49735	5.73764	5.73661
PF3D7_0411400	NA	7.3828	7.56207	7.31209	7.81187	6.84422	7.72576	8.30892	8.37286	8.87509	8.01079	7.5413	7.86279	8.30817	7.9957	8.37656	7.85873	7.53533	7.85722	7.60676	7.57047	7.50406	7.8439	7.44767	7.55343	8.1828	8.41655	8.1156
PF3D7_0411700	NA	4.64716	7.18434	6.4868	7.13559	4.82714	6.81188	7.23236	6.49846	6.7336	4.37341	4.66785	4.29169	7.87724	8.22884	8.46438	4.04879	4.45794	7.39438	4.24367	7.41125	7.26812	7.85634	4.4873	7.54185	6.98689	6.85085	7.26145
PF3D7_0411800	NA	7.70706	6.92764	7.54489	7.30513	7.01486	7.45006	7.75965	7.86973	7.62473	6.9666	7.11672	7.25878	7.41271	7.62806	7.73046	7.53285	7.89724	7.52908	7.41347	7.35217	6.95521	7.25819	7.16367	7.50258	7.64152	7.62024	7.70417
PF3D7_0411900	NA	9.54278	9.06569	9.34148	9.2151	8.63224	9.25109	9.19493	8.84024	9.41175	9.07073	9.24471	9.53346	9.43027	8.84928	9.13821	9.41692	9.52258	9.06753	9.40931	9.37401	8.73492	9.49154	8.97151	9.1741	9.43096	8.66743	9.11761
PF3D7_0412000	NA	9.36053	9.00493	8.87893	9.02482	8.87671	8.50459	8.4646	8.67791	9.00337	9.28448	9.52302	9.64849	8.90002	8.52466	8.32275	9.19841	9.04717	8.55677	9.09755	9.41648	9.22508	9.0687	9.11684	8.80825	8.3349	8.59578	8.53371
PF3D7_0412100	NA	4.84852	4.79068	4.98909	4.5905	4.05925	4.41568	4.55912	6.00233	4.95486	4.87018	4.9734	4.37289	4.75818	4.2631	5.21597	4.67067	4.90669	4.54695	4.92823	4.50631	4.59184	4.48069	4.55941	4.44636	4.56311	5.09232	4.79264
PF3D7_0412200	NA	6.36669	5.73396	5.78876	5.41927	6.2988	5.62327	6.16251	6.20936	5.3799	5.98436	5.62511	5.2958	5.95889	6.066	5.21597	6.3512	6.08176	5.51054	6.25728	5.67237	5.72666	5.54701	6.8091	6.08418	5.42901	5.56708	4.70219
PF3D7_0412300	NA	3.0349	4.00034	4.42583	3.79543	3.87695	4.0652	3.74161	4.74937	4.29989	4.26361	4.25115	3.52276	3.95278	4.57911	3.0349	4.36693	4.30043	4.18363	4.63637	3.98889	4.04719	3.53475	4.02503	3.82149	3.74359	3.95846	3.0349
PF3D7_0412400	NA	3.94927	3.65223	4.42583	3.79543	3.0349	4.25591	3.74161	5.46353	5.49577	4.87018	4.31304	3.87213	4.75818	4.72623	4.46127	3.9929	4.38212	3.0349	4.33464	4.46016	4.21337	3.89232	3.89644	4.23383	3.0349	4.73385	3.90258
PF3D7_0412700	NA	4.71812	4.37694	4.82913	4.7385	4.05925	4.8926	4.02483	6.27211	4.562	4.7269	3.62133	4.1062	4.65297	4.72623	4.15683	4.47768	4.25701	3.93378	3.74615	4.25259	4.26288	4.02033	3.89644	4.28	4.23948	4.66235	3.653
PF3D7_0112100	NA	4.08513	4.37694	4.03672	4.5905	4.05925	4.0652	4.55912	5.22294	3.94324	4.20387	3.85872	4.29169	4.36164	4.57911	4.15683	3.86825	3.72661	4.46709	4.03107	3.7155	4.10598	4.02033	4.86494	3.8945	4.56311	4.66235	3.90258
PF3D7_0112200	NA	6.92313	5.45316	6.27098	7.02332	6.88002	6.63213	7.09041	5.84502	5.3799	6.81229	6.74235	6.76151	5.99881	5.25324	5.06587	8.58165	7.59038	6.79544	6.9962	6.12795	6.07494	6.58772	6.8091	7.39942	7.05441	5.41332	5.02971
PF3D7_0112800	NA	4.78508	4.79068	4.57653	5.19789	4.45601	4.7902	5.42341	6.00233	4.77442	4.14018	4.62353	4.37289	5.08107	5.71097	5.58491	3.86825	4.38212	5.09338	4.41824	4.67403	4.69382	5.1862	4.02503	4.08032	5.49735	4.32047	4.8768
PF3D7_0112900	NA	4.30804	4.43781	4.14967	3.0349	4.34029	3.59389	3.0349	3.0349	3.0349	3.91645	3.95296	3.0349	3.41488	3.0349	3.0349	3.71841	3.38323	3.55941	4.14344	3.81843	3.75788	3.0349	3.74176	4.02282	4.02756	3.0349	3.0349
PF3D7_0113000	NA	11.2249	9.95236	10.344	10.7793	9.61322	10.4121	11.5641	8.82997	9.21383	12.8172	12.1063	12.6973	11.2016	8.0838	8.9432	12.2798	11.2187	11.0775	10.7291	11.0173	10.6918	11.2361	10.0195	11.4273	11.5108	8.64672	8.12353
PF3D7_0113100	NA	6.8819	6.4212	6.19103	6.03295	5.11075	5.52613	4.91741	7.28297	7.2945	7.35497	6.97376	7.32856	6.91264	7.321	7.7539	5.5639	5.91671	6.17832	5.97946	6.5693	6.43542	6.7968	4.75196	5.36577	5.28087	6.82144	6.44985
PF3D7_0113300	NA	7.72267	7.72705	7.42889	8.04642	6.84422	7.06881	7.43041	7.58176	6.90593	8.57645	8.45049	8.28691	7.40298	6.83833	6.72915	6.85911	6.76066	7.41308	7.40483	7.68798	7.95015	7.62136	6.90935	6.40985	7.25894	7.09136	6.76758
PF3D7_0113400	NA	7.04016	7.06585	7.3399	7.57631	5.90178	5.58524	6.03396	6.9051	7.49622	7.37711	7.64903	7.80896	7.40298	6.56702	6.41089	4.24306	5.25386	6.15604	6.67416	7.30763	7.1553	7.59189	5.01711	5.03675	6.20946	6.87966	6.57163
PF3D7_0302700	NA	5.50945	5.09753	5.21764	5.64417	5.39512	4.67832	4.91741	4.53948	3.0349	5.16951	4.90385	4.7637	4.91538	4.61767	5.73741	4.91128	4.95563	5.5459	5.32648	5.09804	5.08099	5.14405	6.0118	5.10512	5.02167	4.66235	5.69362
PF3D7_0303900	NA	4.20303	6.4082	6.12794	6.87295	5.34294	6.81188	7.27046	5.84502	5.25301	4.83592	4.7916	4.44826	6.99939	6.69312	6.28667	4.44201	4.45794	7.55457	5.16438	6.25188	6.5377	7.27685	4.91775	6.15766	6.62117	5.63788	5.64923
PF3D7_0304900	NA	5.12473	5.02755	5.08544	5.49846	5.23198	4.63855	5.10888	5.08385	5.11254	5.3206	4.75176	4.91917	4.68909	4.61767	4.46127	5.0706	4.59548	5.23293	4.87519	4.67403	4.92959	4.80197	5.064	4.55617	4.41353	4.80131	4.70219
PF3D7_0305400	NA	4.96636	5.40012	5.44781	5.67829	5.6294	4.8926	5.7893	6.3898	6.24689	5.53956	6.21969	5.43372	5.31714	5.64463	5.63765	5.0706	5.21523	5.51054	5.53768	5.41582	5.82568	5.22703	5.76272	5.03675	5.02167	5.63788	6.10602
PF3D7_0305900	NA	4.90884	5.19586	5.67438	5.19789	6.49707	5.58524	5.67789	5.46353	5.70142	4.936	4.42667	4.96694	5.35966	4.94685	5.47284	5.80628	5.58866	5.74069	6.11454	4.88787	5.05698	5.10048	5.96543	5.53638	5.20008	5.45344	5.22936
PF3D7_0306000	NA	5.35204	4.43781	5.08544	4.42039	4.90429	4.41568	4.40987	3.0349	4.77442	4.31998	4.31304	4.37289	4.45301	4.57911	4.46127	4.93531	4.85575	5.35904	5.95562	4.55061	4.16121	3.89232	5.52493	4.93946	5.02167	3.95846	4.37851
PF3D7_0306300	NA	7.11319	6.62577	6.91563	7.97463	7.34396	6.48824	7.49616	6.49846	7.59993	6.99556	7.35379	6.65651	6.55487	6.79405	7.20907	7.31612	7.13196	8.41574	7.36971	6.91298	6.94289	7.13058	7.13295	7.22205	7.51967	7.75806	7.90165
PF3D7_0306600	NA	5.50945	5.64663	5.70388	6.08418	6.78879	5.76562	6.31744	6.69362	6.11152	5.67414	5.68565	5.92365	5.67533	5.61022	5.95919	5.87844	6.35448	6.01438	6.23775	5.74249	5.6667	6.08898	6.64415	5.74408	6.16906	6.48829	6.3166
PF3D7_0306700	NA	8.3783	7.77306	7.40277	8.66761	8.74281	8.03454	8.59014	7.96675	8.31457	8.61647	7.99058	8.29128	8.19159	8.37064	8.73539	9.11306	8.18855	8.34457	8.71677	7.6617	7.87779	8.49595	8.88532	8.05458	8.28907	8.52946	8.60905
PF3D7_0100100	NA	3.0349	3.47307	4.14967	4.09868	3.0349	3.82064	3.74161	4.28074	4.95486	3.82577	3.0349	3.52276	3.78846	4.02497	3.69336	3.6282	3.87815	3.0349	3.74615	3.7155	3.75788	4.02033	3.0349	3.64716	4.41353	4.32047	3.0349
PF3D7_0100300	NA	3.0349	3.47307	3.0349	3.57575	3.0349	3.0349	3.0349	3.92909	3.94324	3.0349	3.0349	3.0349	3.57074	3.87621	3.0349	3.0349	3.38323	3.0349	3.0349	3.0349	3.39922	3.0349	3.0349	3.74015	3.0349	3.79317	3.0349
PF3D7_0100600	NA	3.0349	3.90153	3.5433	3.57575	3.0349	3.0349	3.0349	3.0349	3.0349	3.0349	3.0349	3.0349	3.0349	3.6902	3.95837	3.0349	3.0349	3.0349	3.0349	3.0349	3.0349	3.0349	3.0349	3.0349	3.0349	3.79317	3.0349
PF3D7_0100800	NA	3.0349	3.0349	3.0349	3.0349	3.0349	3.4314	3.0349	3.0349	3.0349	3.0349	3.0349	3.0349	3.0349	3.0349	3.95837	3.0349	3.63535	3.7727	3.0349	3.5923	3.0349	3.53475	3.0349	3.39015	3.74359	3.57413	3.0349
PF3D7_0100900	NA	5.26578	4.95348	5.99254	5.74408	5.28862	4.92492	5.35151	6.94388	3.0349	6.77932	6.39646	6.23085	5.29536	5.36231	5.41311	4.93531	6.16242	5.27632	4.87519	5.30248	5.35845	5.66801	4.91775	4.65624	5.28087	5.56708	3.0349
PF3D7_0308800	NA	4.20303	5.3728	5.37543	5.86693	4.45601	4.75406	5.35151	4.28074	4.562	4.68824	4.83017	4.58501	5.00094	5.00329	4.69848	4.32728	4.68873	5.31833	4.49579	4.92014	5.45137	4.96009	4.4873	4.83395	4.6952	4.66235	4.60424
PF3D7_0309100	NA	4.64716	5.3728	5.33771	5.89602	5.34294	5.01717	5.42341	4.53948	4.77442	4.56393	4.83017	3.99733	5.60739	5.27579	4.98369	4.51222	4.16395	6.01438	4.76172	5.30248	5.10456	5.34243	4.91775	5.05994	5.62448	4.50458	5.22936
PF3D7_0310000	NA	6.73514	6.94566	7.0788	7.7428	6.42593	6.48824	7.27046	6.78201	7.05969	6.65754	6.87551	7.44307	7.55579	6.92297	8.07557	6.40052	6.08176	7.23523	6.97294	6.80468	7.00347	7.8439	6.6147	6.50895	7.07622	7.33922	7.04412
PF3D7_0310600	NA	5.17346	4.87477	4.64495	5.14876	4.5606	4.59736	4.23623	4.53948	4.562	4.64827	4.75176	3.99733	4.4083	4.69115	3.69336	4.81019	4.90669	4.46709	5.24792	4.50631	5.00755	4.13159	4.69123	4.65624	4.02756	4.21454	4.37851
PF3D7_0311500	NA	3.56864	3.0349	3.0349	3.0349	3.63448	3.0349	3.0349	3.0349	3.0349	3.43403	3.45099	3.0349	3.57074	3.0349	3.0349	3.37905	3.38323	3.55941	3.74615	3.0349	3.75788	3.0349	3.5372	3.0349	3.0349	3.57413	3.0349
PF3D7_0312000	NA	7.06492	6.70213	6.12794	6.41838	8.4065	6.8199	6.85959	5.9259	6.11152	6.28596	6.82372	6.87108	6.6323	6.61881	6.11424	8.07994	6.63305	6.54596	7.85528	6.16629	6.48748	6.15167	7.76687	6.96273	6.67951	6.19759	6.49982
PF3D7_0316100	NA	7.84178	8.35996	8.49057	8.22012	8.53501	9.10692	8.52087	7.55703	7.78729	7.44155	6.94982	7.22257	8.33654	8.16969	9.01764	7.85581	7.74391	8.45231	8.11026	8.33436	8.45056	8.21619	8.40233	8.21365	8.85232	7.32883	7.73558
PF3D7_0318700	NA	7.34292	7.66873	6.91563	7.28365	9.75905	8.63244	7.23236	4.9278	5.11254	7.33249	7.08046	6.9945	6.92634	5.64463	5.28499	7.74026	7.07639	7.11459	7.77712	7.0748	7.99248	7.52328	9.16556	7.279	7.11889	4.66235	5.3473
PF3D7_0320600	NA	5.83791	6.03675	6.21144	6.15766	6.671	6.28214	6.20287	5.46353	4.95486	5.19594	5.32614	5.25896	6.22817	6.42863	6.28667	5.87844	5.88122	6.57964	6.19787	6.02028	6.18466	6.37775	6.50654	6.17797	6.3604	5.49239	5.7783
PF3D7_0320700	NA	7.78346	7.07407	7.23517	7.73492	8.52379	7.68697	7.0025	7.01843	6.90593	7.6284	6.98165	7.37876	7.28065	7.10895	7.20907	7.90747	7.97095	7.72136	8.14178	7.48309	7.66238	7.37536	8.11937	7.65362	7.35121	7.0285	7.47519
PF3D7_0322800	NA	4.20303	4.74635	4.2504	4.21794	4.05925	4.82529	4.69092	4.28074	4.95486	3.99771	3.45099	4.29169	4.82351	4.72623	4.80114	3.93301	3.72661	4.38093	4.03107	4.41198	4.51844	4.40383	3.0349	4.40716	5.02167	4.58619	4.49713
PF3D7_0113700	NA	6.4062	6.4212	6.45304	6.55087	5.04559	4.92492	4.91741	5.66752	6.18083	6.7959	7.0657	6.58672	5.95889	4.72623	5.14309	4.81019	5.11336	5.18806	6.0029	6.83647	6.76519	6.47854	4.55941	5.21159	5.20008	5.14329	5.69362
PF3D7_0113800	NA	6.68799	6.4082	7.08977	5.83723	5.34294	5.42147	5.5566	8.02198	7.23124	6.62074	6.5851	6.82342	6.05031	6.48561	6.35014	5.81857	6.46149	5.31833	6.63014	6.47119	6.96743	6.26924	5.78974	5.83723	6.32415	6.97615	5.22936
PF3D7_0113900	NA	4.20303	4.70031	5.17505	5.45945	4.34029	4.25591	3.74161	4.74937	5.11254	4.96764	5.16172	4.7637	4.20743	4.45482	4.98369	3.71841	4.00419	4.54695	5.1205	4.8207	4.51844	4.62006	4.32696	4.83395	4.92214	4.41648	4.2448
PF3D7_0114200	NA	4.08513	3.78817	4.50374	4.32415	3.0349	3.91077	3.0349	6.07479	4.95486	3.72191	3.75072	3.0349	3.68932	4.91766	4.80114	4.28605	4.11378	3.55941	3.90175	3.7155	3.91591	3.53475	3.5372	3.96118	4.6952	4.58619	3.90258
PF3D7_0114500	NA	4.71812	4.00034	4.03672	4.5905	3.63448	3.91077	3.74161	5.34867	3.0349	4.68824	4.11423	4.81775	4.15015	3.954	3.69336	3.79735	3.87815	3.7727	4.49579	4.36152	4.51844	4.02033	3.74176	3.8945	4.23948	3.57413	3.0349
PF3D7_0114700	NA	3.56864	3.78817	3.75026	3.96118	3.0349	3.91077	3.74161	5.08385	4.562	3.99771	3.0349	3.72163	4.15015	4.31445	3.95837	3.9929	4.00419	4.06753	3.0349	3.5923	3.91591	3.53475	3.0349	4.5905	3.0349	3.95846	3.0349
PF3D7_0114800	NA	3.78554	3.47307	3.75026	4.09868	3.0349	3.71743	4.55912	3.92909	3.0349	4.47281	4.11423	3.72163	3.78846	3.4154	3.0349	3.79735	3.38323	4.18363	4.14344	3.5923	4.21337	4.13159	3.5372	3.39015	3.0349	3.0349	3.653
PF3D7_0115000	NA	3.56864	3.78817	4.34182	4.21794	3.63448	4.36511	4.02483	4.9278	5.49577	4.47281	4.18515	4.7071	4.57717	4.65499	4.80114	3.52046	3.72661	4.18363	3.90175	4.41198	4.10598	4.40383	3.5372	3.39015	4.23948	4.80131	5.09975
PF3D7_0115200	NA	3.0349	3.47307	3.0349	3.0349	3.0349	3.0349	3.0349	4.28074	3.94324	3.72191	3.0349	3.0349	3.57074	3.0349	3.0349	3.37905	3.0349	3.0349	4.14344	3.5923	3.39922	3.0349	3.5372	3.0349	3.74359	3.79317	3.0349
PF3D7_0115600	NA	3.94927	3.47307	3.90671	3.79543	3.87695	3.59389	3.0349	3.92909	3.0349	3.82577	3.75072	3.87213	3.87509	4.2631	3.69336	4.10132	3.87815	3.0349	3.54035	3.98889	3.98414	3.0349	3.0349	3.74015	3.0349	3.57413	3.0349
PF3D7_0115700	NA	3.78554	4.49544	4.93802	4.21794	3.63448	4.63855	4.80944	5.75913	5.25301	5.79667	5.2465	4.44826	4.82351	5.36231	4.15683	5.26855	4.68873	4.06753	4.24367	4.92014	5.21638	5.10048	4.96841	5.25186	5.02167	5.41332	4.09001
PF3D7_0101600	NA	3.0349	3.0349	4.50374	3.0349	3.0349	3.0349	3.0349	4.28074	4.29989	3.43403	3.45099	3.0349	3.68932	3.87621	3.69336	3.0349	3.0349	3.0349	3.0349	3.43026	3.98414	3.0349	3.0349	3.82149	3.74359	3.95846	3.0349
PF3D7_0102200	NA	10.6614	11.2244	11.4115	10.1126	9.92596	11.258	10.3313	8.25492	7.64911	11.6547	11.177	11.1842	10.4567	8.04983	8.25048	9.86843	9.07699	10.3382	9.7817	11.5819	11.2428	10.2768	10.2664	9.8647	11.2608	8.25625	8.23753
PF3D7_0102300	NA	7.45002	6.50903	6.82648	7.18279	8.03973	6.60449	7.39638	7.42653	6.86475	7.02394	7.2467	7.17598	6.35586	5.96193	6.28667	7.76537	7.40215	7.20332	7.56082	6.52109	6.68593	7.32247	8.02794	6.86054	6.94003	6.80651	7.18756
PF3D7_0102500	NA	9.74899	9.50452	9.66581	8.89307	10.5381	11.7407	9.11887	8.12646	7.83055	10.2619	10.0222	10.222	9.45869	7.99895	7.89763	10.0272	10.9291	8.87224	9.62895	9.96024	9.82815	9.46541	10.5358	10.7347	10.2938	7.60312	7.14132
PF3D7_0102700	NA	8.1436	8.26662	7.9271	7.2172	8.21745	7.6381	7.27046	6.59939	6.31	8.39074	7.88549	7.86865	7.32775	6.62726	6.63077	6.78092	6.66775	6.99533	8.33592	7.86729	8.28048	7.6067	7.96553	6.58656	7.40385	6.63103	6.86583
PF3D7_0102800	NA	6.32604	5.79601	5.86873	5.83723	6.4014	5.9251	5.8418	6.82423	6.48398	6.0695	5.76244	5.46608	6.13612	6.45741	6.41089	6.71772	6.27535	6.087	6.70278	5.70787	5.86603	6.00078	6.20335	5.97202	6.24874	5.88937	6.52416
PF3D7_0102900	NA	7.01497	7.34211	6.85252	7.94078	7.62206	7.12158	7.60443	7.28297	7.38444	7.36608	7.95905	7.37876	7.35327	7.32617	7.44366	7.85873	7.24621	7.98135	7.36971	7.27907	7.39996	7.38399	7.33534	7.54572	7.29656	7.60312	8.06708
PF3D7_0103100	NA	6.70388	7.02408	6.81328	7.38797	6.35103	6.54756	7.19321	7.1894	7.16506	6.66659	7.2203	7.46647	6.85652	7.20771	7.20907	6.50933	6.92436	7.12598	6.53777	6.898	6.57823	7.32247	5.81624	7.00278	6.62117	7.20935	7.33172
PF3D7_0103200	NA	8.63053	7.77809	7.42024	7.89201	9.20634	7.91289	8.84437	8.20808	8.08389	7.9383	7.967	7.83911	7.4791	7.9662	7.64525	9.14088	8.10541	8.55256	8.97174	7.43732	7.71753	7.79303	8.86372	7.72699	8.37932	8.38188	8.22284
PF3D7_0103400	NA	9.96912	10.0989	10.2387	9.89504	9.86949	11.0056	9.93569	10.0628	10.3872	10.3349	10.0598	10.444	10.6873	10.9914	11.2525	9.92725	10.4096	10.029	9.8721	10.6523	10.3028	10.3751	10.1792	10.4392	10.4786	10.479	10.4035
PF3D7_0103600	NA	8.76835	8.64732	8.86627	9.12159	8.28548	8.99157	9.02751	9.33015	9.24611	8.83772	8.61621	9.17331	9.42067	9.2548	9.54955	8.87746	8.83902	8.52708	8.92423	9.37805	8.74556	9.02257	8.56799	9.02713	9.18805	8.81578	8.95835
PF3D7_0103700	NA	6.55407	6.84359	6.91563	6.58656	6.99869	6.98582	6.52201	7.72186	7.13079	6.49411	6.52135	6.28498	7.21534	7.50114	7.2916	6.71125	6.92436	6.79544	6.74465	6.53086	6.6331	6.78378	6.76962	6.85429	7.03225	6.76076	7.27579
PF3D7_0103800	NA	5.74735	5.96701	6.79996	6.58656	5.82928	5.74861	5.89239	6.14369	5.96166	6.02758	5.5832	5.80412	6.69776	6.64401	7.08492	5.44058	5.71595	7.24571	6.36908	5.79283	6.07494	6.96767	5.76272	5.86273	5.68385	6.54351	5.45563
PF3D7_0103900	NA	11.8742	11.5547	11.167	11.3287	11.8522	11.7088	11.9791	11.4756	11.9641	11.7558	11.5635	11.7012	12.0946	12.9767	13.0557	12.1553	11.6709	11.6583	12.1303	11.7444	11.9707	11.7551	12.1056	12.0674	11.931	12.0029	11.815
PF3D7_0104000	NA	6.12707	6.81443	6.47002	5.86693	7.36931	6.84369	6.45705	5.75913	6.03859	6.1102	5.66577	6.03372	6.64065	6.63566	6.41089	5.92454	6.26628	6.28471	6.40446	6.06164	6.06348	6.36024	7.10156	6.31248	6.89159	5.97303	5.16617
PF3D7_0104100	NA	8.81999	8.39305	8.07762	7.14754	9.42106	9.41675	7.55903	6.69362	6.68706	7.6558	7.52523	7.72745	7.81624	8.01184	8.38409	8.96802	10.0584	7.53763	8.72719	8.3618	8.16629	7.49966	9.55636	9.29491	8.21257	6.9079	7.02726
PF3D7_0104200	NA	6.76572	6.55688	6.85252	6.2722	6.98233	6.7957	5.89239	5.34867	5.11254	6.52435	6.53218	6.6968	5.49867	4.88776	5.47284	6.10507	7.0132	5.88427	6.67416	5.91875	6.33471	5.72472	6.45754	6.06245	5.84799	5.49239	6.00511
PF3D7_0104300	NA	11.8742	12.0345	12.1459	11.2088	12.1508	13.0737	11.4926	10.9908	10.9121	12.4232	11.857	12.1888	11.7572	10.7606	11.1157	11.9839	12.1606	11.1313	12.1776	12.6024	12.1464	11.2091	12.4898	12.0311	12.0262	10.7649	10.8312
PF3D7_0104400	NA	10.7081	11.1047	10.6504	10.3795	11.0733	11.332	10.8408	10.7008	11.0186	10.3923	10.4795	10.4233	11.2853	11.8079	11.4292	10.8613	10.9499	10.3049	10.6932	11.0652	11.1768	10.6051	10.868	11.0718	11.0325	10.903	10.5056
PF3D7_0104500	NA	5.58176	5.22705	5.08544	5.71158	5.11075	5.25967	5.01675	6.14369	4.95486	5.05808	5.40126	5.14179	5.44085	5.20696	5.06587	5.13322	4.95563	5.14158	5.40063	4.85475	5.05698	5.54701	5.67832	5.19098	5.5624	5.41332	5.3473
PF3D7_0104700	NA	3.0349	4.65241	4.2504	3.79543	3.63448	4.41568	4.23623	5.75913	3.94324	3.82577	3.62133	4.37289	4.57717	4.85712	4.69848	3.9929	4.25701	4.38093	3.74615	4.25259	4.69382	3.53475	3.89644	3.8945	4.41353	4.21454	4.37851
PF3D7_0104800	NA	7.25968	6.98976	6.62952	5.24523	8.65299	7.54956	5.73472	5.22294	4.77442	6.41016	6.29818	5.85318	5.65866	5.96193	5.06587	6.58224	7.39392	6.06321	7.25889	6.66993	7.05589	5.44861	7.96553	6.94522	6.04038	5.76935	5.09975
PF3D7_0105100	NA	4.40324	3.78817	4.14967	3.79543	4.20997	3.91077	4.02483	3.92909	3.94324	3.72191	3.75072	3.87213	4.02367	3.87621	3.95837	4.36693	3.94364	4.06753	3.90175	3.81843	3.75788	3.89232	3.89644	3.74015	3.74359	4.32047	4.70219
PF3D7_0105200	NA	8.42193	8.09621	7.6596	7.52235	8.05541	7.87889	7.98226	7.7871	8.17058	8.75156	8.18704	8.45202	7.80889	7.9662	8.22556	8.59395	8.20509	7.96878	8.35397	7.78449	8.22832	7.7603	8.27716	8.0049	8.02397	8.25625	8.08343
PF3D7_0105300	NA	5.39316	5.06302	5.08544	3.57575	5.82928	5.52613	4.69092	3.0349	4.562	4.87018	4.90385	4.51873	4.57717	4.5392	3.69336	5.04903	5.46457	3.93378	5.028	4.85475	5.05698	4.23086	5.70703	4.74839	4.6952	4.09559	3.653
PF3D7_0105400	NA	3.0349	3.47307	3.0349	3.57575	3.0349	3.0349	3.0349	3.0349	3.0349	3.59758	3.62133	3.52276	3.41488	3.0349	3.0349	3.37905	3.0349	3.0349	3.54035	4.06235	3.54877	3.0349	3.0349	3.39015	3.74359	3.0349	3.0349
PF3D7_0105500	NA	4.30804	4.16921	4.42583	4.98904	3.87695	4.25591	4.23623	5.34867	4.562	4.56393	4.25115	4.58501	4.4083	4.31445	4.98369	4.54573	4.65847	4.46709	4.81978	4.78568	4.72594	4.68386	4.6272	4.28	3.74359	4.32047	4.49713
PF3D7_0105600	NA	7.07714	7.47189	7.7521	7.7968	7.38181	7.16621	7.0025	7.74394	7.80908	7.61915	7.55719	7.98649	7.37834	7.80519	7.96947	7.20104	7.58678	7.52048	7.08561	7.34117	7.3864	7.19089	7.23289	7.37787	7.23975	8.20049	8.0338
PF3D7_0105700	NA	10.286	10.3171	10.6614	10.6925	9.39975	10.0588	10.2289	10.7749	11.0826	10.1557	10.5259	10.7342	10.9189	10.8503	11.2504	9.59008	10.0216	10.348	10.1489	11.0211	10.2252	10.6124	9.47731	10.2397	10.2225	10.957	10.9978
PF3D7_0105800	NA	11.4023	10.7971	10.7346	10.0695	11.7452	11.7861	10.9734	10.0362	10.4681	10.8055	10.8473	11.0764	10.6416	10.646	10.6366	11.6279	12.2439	10.8464	11.3329	10.9104	10.8472	10.4405	11.947	11.5089	10.8879	10.2688	10.5086
PF3D7_0105900	NA	9.1228	9.17434	9.14055	8.92802	10.0504	9.29325	9.49289	9.19263	9.40462	8.88087	8.9997	8.84845	9.65158	10.4013	10.2814	9.29414	9.86103	9.58848	9.25225	9.31771	9.4346	9.51329	10.0581	9.60452	9.53273	9.58074	9.61028
PF3D7_0106100	NA	9.17472	9.02828	8.77774	8.93146	9.66774	9.41148	8.85065	8.58322	8.66433	9.27422	9.52167	9.40442	8.35683	8.64325	8.307	9.49957	9.53664	8.93171	9.24984	8.61991	9.09525	8.84061	9.37634	9.20007	8.80753	9.05769	8.74885
PF3D7_0106300	NA	9.86939	9.50603	9.30207	9.3449	9.52878	9.39288	9.10841	9.39429	9.26198	9.79671	9.93582	9.66203	8.83284	8.94976	8.96844	9.83847	9.80715	8.738	9.70295	9.45901	9.69638	9.17175	9.79347	9.62384	8.85232	9.14885	9.12947
PF3D7_0106400	NA	7.29147	6.96346	6.82648	7.66196	7.39421	6.85153	7.70512	7.48016	7.32511	7.19588	6.94175	6.9172	7.23194	7.28953	7.44366	6.8938	6.29332	7.00771	6.70278	7.20204	7.33084	7.61405	7.02551	6.69556	7.07622	7.41969	7.76631
PF3D7_0106500	NA	7.83462	7.52668	7.85193	7.66196	7.21004	7.76352	7.58946	8.57094	8.20385	7.57676	7.94303	7.99723	7.95585	8.07768	8.08484	7.69196	8.09277	7.68336	7.5053	7.90137	7.40445	8.07435	7.24251	7.78703	7.42098	7.93258	8.00832
PF3D7_0106600	NA	7.21618	7.30077	7.76582	6.13359	6.21663	6.13454	5.61859	6.64728	5.70142	7.50322	7.00507	7.27654	6.31457	6.16286	6.25383	5.28679	6.13271	5.85672	6.93734	7.04115	7.34025	6.63207	6.42391	5.83723	6.04038	5.56708	5.28965
PF3D7_0106700	NA	8.97771	9.33445	9.4621	9.29491	8.82737	9.66169	9.21942	9.45569	9.52787	9.87736	9.69539	9.91346	9.46337	9.55895	9.34892	9.28116	9.51692	9.15608	8.80796	9.64797	9.34418	9.30466	8.6496	9.44721	9.326	9.61738	9.34816
PF3D7_0106800	NA	8.39299	8.67179	8.45717	10.0897	9.40587	8.2771	8.27192	6.98164	7.93333	8.69772	8.28879	8.07022	8.63737	7.70552	7.42916	9.3303	8.5297	9.19165	8.98338	9.33442	9.01105	9.62282	9.02252	9.17161	8.20272	8.25077	7.8452
PF3D7_0106900	NA	9.16334	8.76825	8.46978	8.84633	9.3593	8.83699	8.94179	8.44196	8.67623	8.63493	8.54637	8.80025	8.71994	8.68407	8.95335	9.22577	9.12864	9.06458	9.33859	8.96573	9.02276	9.21823	9.49146	8.80985	9.02435	8.38188	8.92699
PF3D7_0107000	NA	7.07714	6.70213	6.53598	6.70486	7.64298	6.98582	7.17324	6.69362	6.63894	6.23794	6.43163	6.54314	6.79063	6.98987	6.92845	7.35804	7.0132	7.26645	6.87595	6.36578	6.29623	7.07831	7.4642	6.99713	6.46388	6.45024	6.92169
PF3D7_0107100	NA	5.6835	5.83587	5.67438	6.1091	5.79156	5.23486	6.55341	6.64728	6.11152	5.59887	5.5832	5.77893	5.80188	5.83475	5.53003	5.89011	5.27275	6.20025	5.85595	5.87286	5.6513	5.83157	5.42381	5.48743	5.74077	5.9457	6.16947
PF3D7_0107300	NA	5.65042	5.75496	6.61435	6.2275	5.54049	6.99292	6.20287	6.7385	5.70142	4.83592	5.1906	4.91917	6.28279	7.47807	6.82117	4.88677	5.32787	6.79544	5.1205	6.76392	6.24661	6.19196	5.19523	6.13706	6.3604	5.99984	6.37142
PF3D7_0107400	NA	7.28095	6.73365	6.19103	7.398	7.55742	6.4983	7.17324	6.98164	6.58914	6.38838	6.61594	6.58672	6.73719	7.17936	7.10333	6.54625	6.76066	7.20332	7.42207	6.55021	6.84027	6.8602	7.50471	6.51691	6.39574	7.35976	7.34538
PF3D7_0107500	NA	11.7711	12.0594	12.0871	11.2529	11.9152	12.6604	11.2069	10.2046	10.2145	12.7282	11.8026	12.0275	11.4045	10.3822	10.259	12.1809	11.2976	10.9085	11.7683	12.1994	12.2254	10.9064	12.0977	11.3788	11.8362	10.6426	10.4002
PF3D7_0107600	NA	6.48206	7.53857	8.0831	7.98131	6.45004	7.68697	7.02499	8.15966	8.25235	7.03793	6.95785	6.89432	8.50732	8.23983	8.3149	6.80544	7.04515	7.34651	6.64496	8.14518	7.47019	7.7603	6.9214	7.38221	7.62684	7.74252	7.88308
PF3D7_0107900	NA	6.19657	6.63693	6.552	7.01028	7.09311	6.3281	6.55341	7.01843	6.90593	6.86036	6.42	6.19358	6.50996	7.10895	7.27547	6.74967	6.26628	6.79544	6.42183	6.23996	6.29623	6.8602	6.8091	6.01797	6.28695	6.87966	7.26145
PF3D7_0108000	NA	7.18266	6.59174	6.40084	6.99713	7.80019	7.16621	7.61926	6.49846	7.02277	6.47358	6.62607	6.9945	6.45412	6.88831	7.00882	7.97627	7.46636	7.50313	7.28741	6.53086	6.66353	6.47854	7.81273	7.18776	7.16032	7.01559	7.38557
PF3D7_0108100	NA	5.89515	6.34133	6.82648	6.94326	5.97068	6.36161	6.97965	7.08928	6.82236	5.93976	6.24634	5.94637	6.99939	7.33647	7.25916	6.50933	6.626	6.76654	6.31428	6.5693	6.602	7.19089	6.18331	6.65296	6.73556	6.59667	6.78778
PF3D7_0108300	NA	10.3787	10.5852	10.8142	10.3732	9.92596	11.0859	10.0817	10.5146	10.8293	10.7912	10.9856	11.0971	10.6385	10.6977	10.559	10.5398	10.994	10.4132	10.1884	10.8665	10.3697	10.1713	9.97707	11.0594	10.416	10.697	10.7593
PF3D7_0108500	NA	11.5672	11.9336	11.7447	11.3228	11.8893	12.2526	11.8517	9.20062	9.51469	12.9361	11.9066	12.2945	11.4209	9.71475	10.1014	11.2303	10.4373	11.3691	11.6959	11.9296	12.2901	11.4795	12.3633	10.9878	12.0101	9.53416	9.70046
PF3D7_0108600	NA	9.2653	9.37475	8.48644	9.28955	9.178	9.09382	9.74983	8.82997	9.04982	8.77254	8.81188	8.77242	9.76402	9.94956	9.75496	9.39399	8.56123	9.58437	9.11352	9.11504	9.17086	9.81175	9.27246	8.87117	9.6278	8.94689	9.16062
PF3D7_0108700	NA	9.65465	9.66207	9.52185	9.26789	9.03125	9.28318	8.4809	9.27064	9.53442	10.1445	10.5253	10.2614	9.64541	9.69493	9.46696	9.50331	9.78847	8.72685	9.40066	10.0277	9.94042	9.63188	9.16808	9.64739	9.27051	9.45302	9.63821
PF3D7_0108800	NA	7.21618	7.36234	7.58415	7.69485	7.57929	7.39761	7.25154	6.78201	6.31	7.98583	7.48702	8.18264	7.39808	7.0349	7.17468	7.54015	6.7798	7.57961	7.98261	7.22618	7.53306	7.89304	7.17377	7.14243	6.76278	7.29722	6.59479
PF3D7_0109000	NA	6.92313	7.97025	7.13284	6.70486	7.8991	7.35971	6.20287	5.75913	5.96166	7.76047	7.47591	6.7488	6.88486	6.88831	6.86505	6.2198	6.59025	6.67615	6.90082	7.30196	8.09871	7.02406	6.673	8.26847	7.20058	6.32956	6.34428
PF3D7_0109100	NA	7.55841	8.79573	8.69779	8.26457	8.81362	9.32162	9.04953	8.30029	8.28379	7.00982	7.14508	6.55782	8.6165	9.841	9.3831	7.14943	8.71919	9.58437	7.40483	8.78098	8.62205	8.35848	8.53712	8.6048	9.19303	8.56962	8.41599
PF3D7_0109200	NA	6.19657	5.81608	5.81594	6.25003	6.49707	5.64189	5.98835	6.59939	5.88023	6.32093	6.3604	5.85318	5.94533	5.93466	5.53003	6.74967	6.4375	6.15604	6.60001	5.74249	6.07494	6.23113	6.68721	5.73025	5.99471	6.0773	5.50668
PF3D7_0109300	NA	5.43305	5.52898	5.37543	5.29093	5.49376	5.13059	5.19485	5.08385	5.25301	4.76435	4.7916	4.81775	5.38043	5.83475	5.63765	4.88677	4.52882	5.77063	5.1205	5.07007	5.05698	5.30508	5.42381	4.83395	5.49735	4.98387	4.95558
PF3D7_0109400	NA	8.43619	8.69851	8.35659	8.57802	8.73797	8.36701	8.54433	8.4009	8.26816	7.68712	8.3927	8.65199	8.84365	9.10508	9.42746	7.68211	7.70454	8.92847	7.9533	8.81711	8.62205	8.44335	8.51749	8.40449	8.54444	8.67154	9.20611
PF3D7_0109500	NA	4.08513	4.49544	4.34182	5.74408	5.17278	4.67832	5.49165	4.28074	4.95486	5.22183	4.25115	5.49769	5.83178	5.08349	5.53003	5.48815	4.59548	6.06321	4.76172	4.41198	4.31004	6.04558	4.86494	4.96449	5.84799	4.58619	4.70219
PF3D7_0109600	NA	5.50945	5.1639	4.93802	5.3351	5.44534	4.71679	5.5566	5.34867	6.18083	5.115	5.2465	5.40055	5.20443	6.09085	6.38084	4.95889	4.65847	5.18806	5.20682	4.59324	5.57154	5.22703	4.96841	5.01312	4.6952	6.05195	6.34428
PF3D7_0109700	NA	6.46347	6.659	6.74538	6.87295	6.42593	6.19793	7.04713	7.08928	6.82236	7.46757	7.00507	7.12783	7.31742	6.43829	7.38476	6.45597	6.01806	6.95753	6.40446	6.8127	6.77914	7.46755	6.47406	6.40127	6.70781	6.56145	6.70521
PF3D7_0109800	NA	5.54608	5.55334	5.29889	5.97978	5.44534	5.23486	6.03396	6.3898	6.18083	6.09677	6.13658	5.70045	5.74006	5.53866	5.53003	5.64955	5.51245	5.5459	5.5047	5.43738	5.86603	5.72472	5.19523	5.34745	4.6952	6.41115	6.25958
PF3D7_0110000	NA	7.2381	9.23032	8.84383	8.87527	7.82785	8.9449	10.1798	9.23994	9.4607	7.39349	7.82117	7.7403	9.61311	10.4723	10.6381	7.2239	6.52354	10.0108	7.72948	8.92953	8.82295	8.96348	7.80627	8.39381	9.62042	10.8009	10.4515
PF3D7_0110100	NA	7.93848	7.56789	7.60721	8.4298	7.27856	6.89771	7.63393	8.03993	7.71986	8.05944	7.92682	8.00789	7.9658	7.84176	7.91853	7.8933	7.24621	7.68336	7.75009	7.5079	7.61669	7.88091	7.36205	7.4122	7.75384	7.6786	7.8063
PF3D7_0110200	NA	4.40324	4.65241	4.70956	4.87013	4.74478	4.59736	4.80944	4.28074	4.29989	4.64827	3.95296	4.58501	4.94455	4.72623	4.98369	4.47768	4.90669	4.82034	4.70071	4.41198	4.39833	4.80197	5.15295	4.5905	4.81395	4.73385	4.8768
PF3D7_0110400	NA	9.30208	9.35475	8.95865	8.04642	9.898	9.14076	8.77996	8.91989	8.84379	9.48973	9.15894	8.91502	9.15143	9.15383	9.19062	9.53099	8.7835	8.29004	9.44341	8.69947	9.06159	8.55052	9.56595	9.39999	9.29852	9.13999	8.44791
PF3D7_0110500	NA	9.64651	9.74126	10.0045	9.98241	8.91585	9.67275	9.54807	10.2858	10.4016	10.1477	10.1506	10.4489	10.2081	10.0973	10.1835	9.55095	9.49788	9.61895	9.5253	10.2626	9.68906	10.0816	8.75729	9.63838	9.82042	10.4326	10.6009
PF3D7_0110600	NA	11.1483	11.0119	11.062	10.4082	10.8834	11.6276	10.4887	10.3447	10.5988	11.676	11.2484	11.4276	10.9948	11.1939	11.1135	11.3355	11.1784	10.3803	11.2305	11.4405	11.2697	10.5305	11.1423	11.206	11.0817	10.6479	10.4562
PF3D7_0110700	NA	10.1442	10.0726	9.54984	9.58714	10.3398	10.0839	10.1698	9.93444	10.0276	10.4829	10.3752	10.1565	9.8398	9.54904	9.64656	10.4781	9.64184	10	10.4413	9.81898	10.2226	9.61003	10.3453	9.70551	10.0102	9.54539	9.70046
PF3D7_0110800	NA	9.51396	9.96341	9.23716	8.95199	10.4266	10.2459	9.21456	9.07579	8.94558	9.69268	9.71791	9.14946	9.1295	9.01519	8.82103	9.41197	9.45015	9.30093	9.2949	9.38875	9.6715	8.77337	9.79184	9.17784	9.7444	8.98368	8.82374
PF3D7_0110900	NA	3.94927	4.24337	4.34182	4.931	4.45601	3.82064	4.02483	4.53948	4.562	4.31998	4.11423	4.51873	4.5373	3.57147	4.15683	5.09181	4.16395	4.87994	4.14344	4.13016	3.91591	4.55252	4.02503	4.44636	4.56311	4.80131	4.37851
PF3D7_0111000	NA	10.2093	10.5895	10.555	10.5473	9.6026	10.4722	9.39309	9.64918	9.78011	10.3072	10.6666	10.5054	10.5333	10.5773	9.75205	10.0781	10.8275	9.95295	9.75309	10.985	10.6228	10.4155	9.9742	10.673	9.99604	9.81771	9.70311
PF3D7_0111200	NA	4.71812	4.99106	4.88477	5.53638	4.82714	4.41568	4.69092	5.08385	4.29989	4.47281	5.30012	4.7071	4.49596	4.61767	5.53003	4.28605	4.59548	4.69157	4.49579	4.30851	5.00755	4.68386	4.6272	4.13433	3.74359	4.80131	5.40256
PF3D7_0111300	NA	8.70698	8.36664	8.12626	8.32877	8.55168	8.87195	9.06583	8.92954	9.23811	8.27782	8.57783	8.53904	9.09068	9.17403	9.0511	9.4492	9.39154	9.07634	8.57396	8.44112	8.24341	8.74357	8.91562	9.03539	9.24674	8.54297	8.30184
PF3D7_0111500	NA	9.64242	9.22482	9.21984	8.67586	10.8046	9.87868	9.11887	8.55855	8.60334	8.87506	9.21335	9.1301	8.53873	8.37812	8.51323	9.396	10.1521	9.17534	9.50929	8.5236	9.03003	8.88678	10.1166	9.19884	9.06841	8.65089	8.83826
PF3D7_0111600	NA	6.30527	6.49681	6.51978	7.47579	7.10826	6.43685	7.19321	7.25245	6.82236	6.60197	6.17875	6.52831	6.88486	6.80896	6.98914	7.02471	6.58299	7.14851	6.38688	6.2754	6.38138	7.16105	7.14326	6.60158	6.12746	6.96276	7.06079
PF3D7_0111700	NA	4.20303	3.65223	4.03672	3.57575	3.87695	3.0349	3.0349	3.92909	3.0349	3.59758	3.62133	3.52276	3.57074	3.6902	3.0349	3.93301	3.80646	3.0349	3.90175	3.5923	3.91591	3.73834	3.5372	3.74015	3.74359	3.95846	3.653
PF3D7_0111900	NA	5.02137	5.13114	4.14967	5.45945	5.54049	5.13059	5.42341	3.0349	3.94324	4.83592	4.7916	5.14179	4.75818	4.57911	5.21597	5.34005	5.17544	5.61396	5.16438	4.95158	5.43329	4.96009	5.52493	4.52076	4.6952	5.32929	5.02971
PF3D7_0112000	NA	6.48206	6.1666	6.06188	6.58656	6.671	6.06815	6.12096	6.14369	6.18083	6.62074	6.53218	5.87707	6.27203	5.97537	5.9996	6.69164	6.26628	6.24311	6.42183	5.54028	6.1418	6.41215	6.74268	6.10557	5.99471	6.24297	6.44985
PF3D7_0303600	NA	5.26578	4.55021	5.17505	5.0977	5.11075	4.82529	4.40987	6.14369	5.49577	5.05808	4.03735	5.10027	5.00094	5.72706	4.46127	4.91128	4.88148	4.93679	4.9791	4.46016	4.75721	4.55252	4.13677	4.62384	4.6952	5.53025	5.64923
PF3D7_0400100	NA	4.84852	5.28729	6.36493	5.14876	4.45601	5.50583	5.27551	7.42653	6.42833	6.01332	4.93911	5.49769	5.25068	6.35911	6.18577	5.11268	5.25386	4.69157	4.41824	5.07007	5.25856	5.41415	4.91775	5.01312	5.79542	6.68107	4.37851
PF3D7_0400300	NA	3.0349	3.0349	3.5433	3.0349	3.0349	3.4314	3.0349	3.0349	3.0349	3.72191	3.62133	3.52276	3.41488	3.4154	3.69336	3.52046	3.38323	3.0349	3.74615	3.0349	3.75788	3.89232	3.0349	3.0349	3.74359	3.0349	3.0349
PF3D7_0400400	NA	4.30804	5.09753	6.47002	5.0977	3.87695	5.33144	4.80944	8.02198	7.5747	6.51434	4.83017	5.52857	5.99881	6.81636	6.35014	5.73015	5.54345	5.31833	4.41824	5.47948	6.30595	5.88206	5.27589	5.86273	5.74077	6.92181	4.70219
PF3D7_0400500	NA	3.0349	3.47307	3.0349	3.0349	3.0349	3.71743	3.0349	4.28074	4.562	3.43403	3.0349	3.0349	3.41488	3.4154	3.0349	3.52046	3.0349	3.0349	3.0349	3.43026	3.39922	3.0349	3.0349	3.39015	3.0349	3.79317	3.0349
PF3D7_0400900	NA	3.78554	3.90153	3.75026	3.0349	3.0349	3.4314	3.0349	4.28074	3.94324	3.82577	3.75072	3.0349	3.68932	3.6902	3.0349	3.37905	3.52633	3.0349	3.0349	3.5923	3.0349	3.0349	3.0349	3.39015	3.0349	3.57413	3.0349
PF3D7_0401200	NA	3.0349	3.0349	3.0349	3.0349	3.0349	3.0349	3.0349	3.92909	4.562	3.43403	3.0349	3.72163	3.0349	3.57147	3.69336	3.52046	3.38323	3.0349	3.0349	3.0349	3.39922	3.0349	3.0349	3.0349	3.0349	3.79317	3.653
PF3D7_0401400	NA	3.0349	3.65223	4.14967	3.0349	3.0349	3.59389	3.74161	4.9278	3.0349	3.43403	3.0349	3.52276	3.0349	4.31445	3.0349	3.71841	3.72661	3.0349	3.54035	3.43026	3.39922	3.0349	3.74176	3.0349	3.0349	4.32047	3.0349
PF3D7_0401800	NA	8.8803	9.14939	9.44304	9.61314	7.88162	8.69452	7.91181	7.12344	7.09568	9.16261	9.85149	9.76133	7.6452	5.44356	5.53003	6.86495	7.53907	6.79544	8.32223	9.05917	9.36732	9.38621	7.38828	8.09997	7.76729	6.46939	6.23018
PF3D7_0401900	NA	9.23574	9.16479	9.2347	7.89201	8.15335	8.94855	8.06032	8.41472	7.95304	9.61466	8.54637	8.73124	7.85957	6.32824	6.44031	7.74342	7.07639	7.14851	7.07473	7.5177	7.55745	6.84774	6.93335	6.95108	7.55111	7.23183	5.60335
PF3D7_0402000	NA	11.3014	10.0746	10.3856	11.211	10.5381	10.19	11.2215	10.297	10.3282	10.8589	10.6781	11.0599	9.66485	7.76386	8.69361	10.4156	9.31529	9.03174	10.8977	10.64	10.5922	11.2019	10.4872	10.7591	10.5405	9.6024	9.97246
PF3D7_0402100	NA	7.41199	8.16681	7.90248	7.81187	8.03973	8.19354	7.74621	5.75913	5.88023	7.28643	6.91727	6.40375	5.9178	4.82569	4.32034	6.73698	5.48072	7.31701	7.72254	7.74749	8.09038	7.89304	7.7126	7.11139	7.7938	6.12666	6.16947
PF3D7_0402400	NA	8.55852	9.00921	8.65425	8.45877	9.0626	8.70749	8.38886	7.25245	6.77867	7.71778	7.94705	7.28534	6.60695	6.69312	5.06587	7.97358	8.48591	7.93038	8.83711	8.06395	8.72421	8.08496	8.12975	8.51306	7.9315	7.35976	7.34538
PF3D7_0402600	NA	3.0349	3.0349	3.5433	3.0349	3.0349	3.4314	3.0349	5.34867	4.29989	3.43403	4.03735	3.72163	3.41488	3.6902	3.69336	3.37905	3.52633	3.55941	3.0349	3.0349	3.54877	3.0349	3.0349	3.39015	4.23948	4.09559	3.0349
PF3D7_0403100	NA	6.73514	6.77461	6.552	6.70486	6.56481	6.21028	6.7285	7.08928	7.02277	6.83653	6.79711	7.06783	6.77557	6.97012	6.9692	6.64481	6.42128	6.67615	6.75833	6.61593	6.8925	6.8602	6.56935	6.19799	6.20946	6.77617	6.49982
PF3D7_0403200	NA	8.78329	8.34988	8.65056	8.07166	7.99978	8.25666	8.76672	8.81963	9.33131	9.27716	9.13271	9.49424	8.86505	8.39789	9.34507	8.90312	8.63455	8.50983	8.66712	8.94955	8.56912	8.68902	8.17056	8.50713	8.57531	8.65918	8.76921
PF3D7_0403300	NA	5.39316	5.09753	5.13102	4.8061	5.39512	4.75406	4.91741	5.22294	5.70142	4.83592	4.93911	5.01295	5.00094	5.05731	4.89577	5.00476	4.77513	5.27632	5.40063	5.09804	5.10456	5.41415	5.45837	4.68776	5.11396	5.41332	5.02971
PF3D7_0403500	NA	4.49062	5.4269	4.88477	4.87013	5.34294	4.95643	4.02483	5.08385	4.29989	4.0718	4.86756	5.01295	4.68909	4.61767	4.80114	4.60989	5.15507	4.69157	4.41824	4.59324	5.03251	4.85696	4.55941	4.44636	4.41353	4.86521	5.16617
PF3D7_0403700	NA	8.86984	8.74024	8.50698	8.48248	7.846	7.87122	8.37148	8.17598	8.41739	9.17527	9.20331	9.2627	8.60806	8.60975	8.35375	8.57102	8.20509	8.2748	8.39813	8.80517	8.99777	8.68902	8.02238	7.97654	8.39671	8.80834	8.70726
PF3D7_0403800	NA	9.52066	10.1433	9.8762	8.69627	10.2319	10.4415	9.01637	7.80821	7.8517	9.23847	9.39793	8.80637	9.4025	9.85178	8.71167	8.8717	9.63836	9.35984	9.41147	9.79805	9.95806	9.16177	9.78857	9.65813	9.47663	8.16597	8.30184
PF3D7_0403900	NA	9.44517	9.48318	9.2347	9.22075	9.58652	10.0656	9.23872	8.68932	9.20565	9.27862	9.12918	9.47902	9.66078	9.23709	9.18633	9.22802	9.99536	9.03174	9.44131	9.63454	9.44986	9.16177	9.74873	9.73794	9.41825	8.81578	8.59771
PF3D7_0404000	NA	4.64716	5.40012	4.98909	3.57575	5.6294	5.30795	4.02483	4.28074	5.3799	5.08686	4.66785	4.7071	4.2615	4.45482	3.95837	4.69991	5.27275	4.69157	5.4709	4.67403	5.35845	4.13159	5.31444	5.10512	4.81395	4.73385	3.90258
PF3D7_0404100	NA	8.99706	9.01134	9.23716	8.52877	7.86392	8.0311	7.70512	8.75594	8.50004	9.01018	9.11674	9.67545	8.94089	8.31194	8.79305	7.74026	8.25359	7.65223	8.45776	9.5126	9.16163	9.00314	7.81273	7.95053	8.20272	7.83337	7.18756
PF3D7_0404200	NA	3.94927	4.83345	4.70956	4.931	4.20997	4.31197	5.10888	4.28074	4.95486	4.31998	4.18515	3.87213	4.20743	4.09052	4.46127	3.93301	3.80646	4.93679	4.63637	4.55061	4.16121	4.68386	4.55941	3.82149	4.02756	4.73385	4.2448
PF3D7_0404300	NA	9.47997	9.18948	9.2567	8.59552	8.61119	9.05548	9.01637	9.15198	9.40462	9.4872	9.80575	10.1421	9.52738	9.27898	9.48456	9.56709	9.45312	9.08219	9.39849	9.50647	9.49888	9.18413	9.04737	9.37524	9.25152	9.36705	9.43669
PF3D7_0404400	NA	4.90884	4.99106	5.03818	5.0977	5.34294	4.95643	4.23623	5.08385	4.29989	5.05808	5.03931	5.18203	4.75818	4.57911	4.32034	4.83625	4.90669	4.46709	4.63637	5.01221	4.87477	4.74437	5.064	5.17004	5.62448	5.41332	3.90258
PF3D7_0404500	NA	7.40233	7.93921	7.53691	8.10871	6.49707	6.7957	7.34376	7.08928	6.86475	7.38805	7.13805	6.9172	7.57758	7.32617	6.52508	6.30874	6.61181	7.82269	7.3428	7.42174	7.69206	7.23928	6.65865	6.57137	7.2203	8.08821	6.37142
PF3D7_0404600	NA	10.9721	10.532	10.6877	10.6956	8.47801	9.59933	9.70197	9.64333	9.67143	11.329	11.2524	11.681	10.9932	10.6057	10.2914	9.88426	9.41304	9.74769	10.736	11.4185	10.7768	10.5227	8.79038	9.83424	9.78786	9.5851	9.47436
PF3D7_0404700	NA	9.56023	9.59685	9.39976	7.66196	9.88929	9.98804	7.89973	6.20936	5.70142	9.44991	9.67978	9.81536	7.77535	7.43081	7.10333	8.71316	10.5844	8.17438	9.01491	9.46408	9.79184	8.39303	9.71294	9.57176	8.55996	6.56145	5.64923
PF3D7_0404800	NA	8.59286	9.13186	8.92546	7.87777	8.96644	9.07394	7.51213	7.28297	6.86475	8.78911	9.02464	9.02132	7.88075	8.07461	7.7539	7.37447	9.12369	7.55457	8.40247	8.85234	8.9602	8.0201	8.63146	8.31449	8.12136	7.16331	7.1569
PF3D7_0404900	NA	13.3046	12.6597	12.0326	10.4935	14.8246	13.8859	12.7716	9.6077	9.61695	12.3476	11.8748	12.1352	10.4396	11.1578	11.1624	13.5205	14.0285	12.1644	13.7224	11.9687	12.5595	10.9418	14.8081	13.5415	12.9358	10.5465	10.1993
PF3D7_0405000	NA	7.52318	8.09621	7.53691	8.00115	7.83695	7.8827	8.21456	8.09247	7.93333	7.84223	7.90216	7.85691	7.88774	8.56674	7.91853	7.64199	7.54651	8.33481	7.59921	7.98142	7.86156	7.7268	7.91837	7.60995	8.0014	8.05714	8.16254
PF3D7_0405200	NA	9.9125	9.98527	9.70544	8.04004	9.69049	9.81923	8.54433	7.90933	7.76516	9.4577	9.76535	9.7471	8.57165	8.77755	8.93298	8.56924	10.1727	8.49238	9.47054	9.7563	9.77463	8.87461	9.40011	9.20862	8.90794	7.62872	8.09961
PF3D7_0405300	NA	6.15062	6.45951	7.2645	6.37813	5.54049	6.6946	6.58413	8.77749	8.67623	6.47358	6.20618	6.4674	7.05027	7.90878	8.1481	5.95814	6.55358	6.57964	5.66212	6.8521	6.57823	6.44573	6.28076	6.53268	7.35121	7.95971	7.43746
PF3D7_0405400	NA	10.7872	10.4566	10.519	10.3083	9.78041	10.6989	10.2787	10.5049	10.7915	11.0137	10.993	11.1895	11.0157	10.7824	10.2652	11.011	10.9308	10.141	10.7708	11.1502	10.5489	10.2745	10.1114	10.8189	10.6889	11.1032	10.7285
PF3D7_0405500	NA	5.47179	6.10317	5.78876	5.89602	5.11075	5.30795	5.98835	6.27211	5.70142	5.08686	5.42539	4.8695	5.83178	6.80896	6.84328	4.93531	4.88148	6.76654	5.028	6.23996	6.30595	6.00078	5.064	6.18802	6.12746	5.80035	6.20015
PF3D7_0405600	NA	6.34651	6.1193	5.70388	5.97978	6.18815	5.9251	6.38897	5.84502	6.3704	5.5192	5.47239	5.70045	5.65866	5.93466	5.87469	6.11499	6.06085	6.34489	6.42183	5.41582	5.50418	5.30508	6.0118	5.97202	5.74077	6.24297	6.07318
PF3D7_0405700	NA	7.48707	8.10022	8.27747	8.28629	6.76982	7.21557	7.25154	8.32976	8.91579	8.34102	8.76254	8.33	8.44947	8.51111	8.50635	7.0037	7.3045	8.03057	7.35182	8.73137	7.9895	8.20651	6.72901	7.92997	7.42098	9.0001	8.34994
PF3D7_0405800	NA	4.20303	4.24337	4.70956	4.42039	4.05925	3.91077	4.23623	3.0349	3.94324	3.72191	3.0349	3.87213	3.78846	3.6902	3.95837	3.79735	3.94364	4.18363	4.33464	3.98889	4.10598	4.02033	4.02503	4.08032	3.0349	3.79317	3.653
PF3D7_0405900	NA	9.94773	9.913	9.8762	8.34955	10.6181	10.8599	8.70561	7.50624	6.98487	9.69818	9.92363	10.0664	8.44947	8.24803	8.32275	9.41296	11.4435	8.66199	9.62152	9.92206	10.0807	8.81218	10.4872	10.3901	9.40971	7.5858	7.45015
PF3D7_0406000	NA	6.82499	6.96346	7.02263	6.33671	6.60824	6.76279	5.98835	5.56935	5.79372	6.86821	6.9973	6.96188	6.38606	5.7587	5.06587	6.55352	6.74775	5.96379	6.86335	6.71343	7.03283	6.37775	6.75621	6.39264	5.79542	5.91782	6.25958
PF3D7_0406100	NA	8.77584	8.50323	8.04987	7.92008	9.12331	8.21186	7.63393	7.53186	7.76516	8.42561	8.82941	8.54637	7.856	8.44852	7.71859	8.89462	8.62405	8.03057	8.96589	8.31203	8.58501	8.13175	8.61308	8.37439	8.0014	8.41655	8.30184
PF3D7_0406200	NA	8.50993	9.9579	9.09786	8.91065	7.90777	9.05885	9.19493	10.5494	10.4265	8.52048	9.3802	7.65469	9.15143	10.7317	10.1397	7.15419	6.59747	10.6181	8.59308	9.53807	9.75634	8.4226	8.18058	9.95314	9.08459	11.1039	11.6622
PF3D7_0406800	NA	6.07876	5.52898	5.54958	5.3351	5.93666	5.58524	5.5566	6.00233	5.3799	5.36735	5.32614	5.2958	5.47967	5.94836	5.68844	5.69044	5.46457	5.39855	6.19787	5.88832	5.68194	5.22703	6.12143	5.12712	5.49735	5.60294	5.96978
PF3D7_0409700	NA	6.15062	6.744	6.383	5.83723	6.99869	6.31675	5.67789	6.59939	6.11152	6.20083	6.38454	6.41994	6.40584	6.43829	6.31876	6.05435	6.46149	6.20025	6.93734	6.25188	6.39053	6.3425	6.64415	6.30329	6.12746	6.26512	6.59479
PF3D7_0409900	NA	7.10127	6.78467	6.96418	6.49559	7.93345	7.70865	6.78239	6.7385	6.3704	6.09677	6.3234	5.85318	6.21699	6.51327	6.07706	6.8938	7.5089	6.26406	6.9131	6.39823	6.70799	6.06745	7.64176	6.46027	6.96365	6.0773	5.16617
PF3D7_0413100	NA	3.56864	3.0349	3.5433	3.96118	3.0349	3.0349	3.0349	4.74937	4.29989	3.99771	3.0349	3.0349	3.68932	4.09052	4.46127	3.79735	3.63535	4.06753	4.14344	3.7155	3.91591	4.02033	3.5372	3.8945	4.23948	4.32047	3.0349
PF3D7_0413200	NA	3.0349	5.02755	5.81594	4.8061	3.0349	3.99155	4.02483	8.63134	4.77442	5.27214	4.03735	4.64766	4.4083	5.53866	6.49738	5.42434	5.39797	4.54695	4.24367	4.30851	5.33907	4.23086	4.32696	3.82149	5.20008	6.54351	3.0349
PF3D7_0413300	NA	3.56864	4.16921	4.2504	3.57575	3.0349	3.71743	4.02483	4.53948	3.0349	4.5193	3.95296	3.72163	4.08913	4.57911	3.69336	3.93301	3.63535	3.55941	3.74615	3.43026	4.10598	3.89232	4.13677	3.53604	4.56311	4.41648	3.0349
PF3D7_0413500	NA	9.2166	8.22311	8.44017	8.06539	9.74463	8.79104	8.12401	7.08928	7.09568	7.86588	8.63627	8.59662	8.14859	7.79777	7.5942	8.6723	9.58434	7.70628	8.87197	8.0025	8.18466	8.12663	9.78036	8.88343	8.32585	7.0285	7.43746
PF3D7_0413600	NA	7.95838	7.7374	7.72427	7.7968	8.81362	8.90982	7.94747	7.50624	7.69666	7.41505	7.32311	7.6749	7.08118	7.75622	7.77697	8.04962	8.49746	7.78731	8.02267	6.94247	7.03863	7.02406	8.08776	7.84153	7.51967	7.55941	8.06708
PF3D7_0413700	NA	7.56709	6.72322	6.96418	7.46629	8.35044	6.92769	7.64845	7.34213	7.19853	7.02394	7.48148	7.07801	6.96001	6.82372	7.08492	7.77158	7.95985	7.56296	7.48083	6.52109	6.78606	7.56938	8.14007	7.53409	6.84145	7.13973	7.26145
PF3D7_0413800	NA	4.84852	4.70031	4.2504	4.5087	4.82714	4.71679	4.69092	4.9278	4.77442	3.99771	3.85872	4.2034	4.72414	4.72623	3.95837	4.72845	4.88148	4.75768	4.87519	4.30851	4.26288	4.55252	4.4873	4.23383	4.56311	4.21454	4.2448
PF3D7_0413900	NA	9.28643	8.94819	9.0056	9.09108	9.21683	9.20918	8.95935	8.94865	9.18082	9.37232	9.21835	9.58591	9.15578	8.99911	8.88075	9.69086	9.97278	9.22108	9.05406	9.01321	8.79761	9.18413	9.16304	9.40531	9.02993	9.07948	8.86215
PF3D7_0414000	NA	9.69274	9.3863	9.37985	9.72068	9.11586	9.91637	10.2361	9.8857	10.5768	9.46158	9.5284	9.70028	10.296	10.0806	10.7177	10.2186	9.96933	10.2886	9.75818	10.0774	9.42139	10.0576	9.63496	10.0923	10.2984	10.0655	10.1748
PF3D7_0414100	NA	4.71812	4.60245	5.03818	5.60918	4.65632	4.7902	5.67789	5.75913	5.70142	4.87018	5.00678	5.55877	5.74006	5.3412	5.21597	5.17334	5.04813	5.96379	4.76172	5.04147	5.10456	5.515	4.55941	5.23188	5.49735	5.49239	5.09975
PF3D7_0414400	NA	4.64716	5.06302	5.21764	5.37785	3.87695	4.55463	4.69092	6.14369	4.77442	4.56393	4.31304	4.1062	5.49867	5.40355	5.14309	4.10132	4.68873	4.54695	4.56826	4.59324	4.90248	5.26663	3.74176	4.32415	5.11396	5.63788	5.28965
PF3D7_0414500	NA	5.26578	6.28546	5.86873	6.08418	4.65632	5.84765	5.8418	5.22294	4.77442	5.24723	5.76244	5.33164	6.5984	6.066	6.15046	4.54573	4.56264	6.59619	5.24792	5.8414	5.94339	6.28791	5.01711	5.52026	6.04038	5.91782	4.95558
PF3D7_0414600	NA	8.84869	8.58282	8.23375	7.85613	9.83814	9.08723	7.93568	7.53186	7.49622	7.9383	8.17337	8.25597	8.00811	8.18968	8.2002	8.45631	8.94966	7.9042	9.19585	8.03696	8.55709	8.05829	9.30487	8.40449	8.32585	7.7029	7.6612
PF3D7_0414700	NA	8.0228	7.71662	7.61481	7.15939	7.95868	8.76442	6.97965	7.53186	7.2945	7.90825	7.85583	7.93158	7.23194	7.39184	6.94897	7.91028	8.58308	6.90551	7.92942	7.80864	7.7103	7.23928	8.36766	7.97368	7.67043	7.31837	6.28838
PF3D7_0415000	NA	7.63466	7.59092	7.48806	7.83417	8.29211	7.56866	7.25154	7.69944	7.09568	7.35497	7.75843	7.45091	7.2646	7.46874	7.32333	7.9409	7.92603	7.28689	7.87417	7.4165	7.63208	7.06762	7.89421	7.64644	7.27787	7.75806	7.70417
PF3D7_0415100	NA	7.94514	7.87034	7.66693	8.24251	8.23131	7.91289	8.72627	7.50624	7.8517	8.05259	7.69762	7.68157	8.01771	7.97939	7.95942	8.44859	7.96818	7.92388	8.32223	7.69664	8.08201	8.20651	8.44452	7.4122	7.94339	8.05085	8.13926
PF3D7_0415200	NA	7.95178	7.37567	7.59956	7.76619	7.06232	7.61072	7.63393	7.94787	7.2945	7.72642	8.00223	8.23345	7.77157	7.84896	7.85492	8.61825	8.32233	7.34651	7.93542	8.10026	7.55342	8.06366	7.63448	8.05999	7.68467	7.36993	6.8077
PF3D7_0415300	NA	9.89024	9.72577	9.8825	9.62809	9.16	10.1581	9.6234	10.0182	10.4919	10.2251	10.2532	10.3457	10.3789	10.4988	10.4431	10.0955	10.0189	9.64681	9.62895	10.2509	10.1071	9.52696	9.38286	10.1613	10.183	10.247	10.0007
PF3D7_0415400	NA	7.07714	6.96346	6.383	6.41838	8.27213	7.45006	6.90883	6.07479	6.31	6.61139	6.5851	7.15692	6.32501	6.46687	6.31876	7.0759	7.38978	7.07984	7.63659	6.19128	6.65598	6.47854	7.6198	6.82903	6.78949	6.50694	5.96978
PF3D7_0415500	NA	7.67533	8.19711	7.81942	7.81187	8.92441	8.07846	8.52087	7.82901	8.18731	7.95677	8.14913	7.90902	7.73714	8.114	7.44366	8.10719	8.41459	7.75104	7.68735	7.4165	7.83189	7.67856	8.46517	8.08145	7.9315	7.83337	8.17022
PF3D7_0415600	NA	6.82499	7.36234	6.8781	7.17114	7.41869	7.70001	7.37905	6.3898	7.19853	6.62074	6.55358	6.68349	8.19159	7.9225	7.42916	6.97701	6.81115	6.99533	7.21006	7.54672	7.91285	7.32247	7.09094	7.4122	7.48752	6.97615	6.72631
PF3D7_0415700	NA	6.83943	7.04093	7.08977	6.58656	8.29211	8.06844	6.20287	5.9259	6.03859	6.7284	6.74235	6.45176	6.29346	6.30728	5.78471	7.2947	7.72108	6.15604	7.22979	6.66107	6.79295	6.88479	7.73999	7.47037	6.59107	5.76935	5.55588
PF3D7_0415800	NA	7.02762	7.87971	7.70303	6.62137	8.31832	8.7829	7.06893	6.27211	5.79372	7.27468	7.15906	7.1948	6.98638	7.10292	6.84328	6.8355	7.99832	7.25612	7.12831	6.99969	7.63591	7.07831	7.8881	7.80328	7.47117	5.86033	6.03956
PF3D7_0416000	NA	8.81636	8.56841	8.4316	7.90611	8.7904	9.05209	8.47277	8.76675	9.24611	8.51302	8.59843	8.62457	8.52311	9.12448	9.59239	8.92554	9.17133	8.26969	8.88133	8.28362	8.28778	7.79303	9.1478	8.8971	8.81401	9.15179	9.15289
PF3D7_0416100	NA	9.66073	9.88885	9.34833	9.37307	9.59993	8.2742	8.18501	9.84548	10.369	9.07749	10.2765	9.31936	9.10123	9.7275	9.27801	8.2113	9.39669	9.20242	8.67072	9.97895	9.79355	9.28411	9.48136	9.62018	8.62779	9.77256	10.3838
PF3D7_0416200	NA	8.14938	8.60841	8.75731	7.91311	9.07802	9.1707	8.04942	8.37286	8.18731	8.81766	8.18363	8.40444	8.63322	8.74706	9.30203	8.43888	8.54462	8.17438	8.25178	8.45137	8.61239	8.58455	9.05556	8.46082	8.31675	8.39684	8.68601
PF3D7_0416300	NA	9.38032	8.74024	9.09786	8.77901	8.33768	8.37516	7.69116	8.07517	8.29926	8.98882	9.58624	9.69699	8.52983	8.68407	8.60624	8.58869	9.24396	7.54612	8.91514	9.22815	8.98436	8.83119	8.41936	8.60665	8.10028	8.01896	7.8924
PF3D7_0416500	NA	7.9183	7.97025	8.12626	7.78158	7.86392	7.66939	7.46366	8.17598	8.86473	7.30964	7.89801	7.40322	8.16594	7.7903	8.38409	7.0759	8.36079	7.99381	7.59161	7.85575	7.50406	8.21136	8.09837	7.87879	7.7938	8.4263	8.89029
PF3D7_0416600	NA	4.49062	4.60245	4.57653	4.87013	4.45601	4.59736	5.10888	5.56935	5.49577	4.42426	4.57745	4.51873	4.79129	4.49781	4.80114	4.78355	4.65847	4.93679	4.49579	4.30851	4.21337	4.48069	4.02503	4.62384	4.56311	5.09232	5.3473
PF3D7_0416800	NA	10.3197	9.7604	9.32538	8.80556	11.0074	9.82419	9.80264	8.5954	8.51336	9.49605	9.52705	9.62447	9.15578	9.26694	9.07918	10.8865	10.3745	9.33559	10.8674	9.18274	9.87976	9.04988	10.961	9.81437	9.57534	8.61296	8.61468
PF3D7_0417000	NA	4.84852	5.71265	5.84258	6.0588	4.34029	5.9549	6.07814	5.75913	6.18083	4.87018	4.83017	4.51873	6.49159	5.53866	5.28499	4.04879	4.06069	6.32512	4.70071	5.72529	5.7981	5.85705	4.6272	5.36577	6.20946	5.03925	4.79264
PF3D7_0417100	NA	3.56864	4.99106	4.77083	5.24523	3.87695	5.01717	4.55912	4.74937	4.95486	4.0718	3.85872	3.99733	5.00094	5.90684	5.35059	3.71841	4.00419	4.93679	4.41824	4.85475	4.95612	5.05538	3.89644	4.5905	4.02756	5.14329	4.8768
PF3D7_0417200	NA	7.02762	6.44686	6.40084	6.53268	6.84422	6.41576	6.03396	6.14369	6.98487	6.32093	6.65604	6.41994	6.0248	6.16286	6.55225	6.94981	6.79869	6.20025	6.67416	6.07515	6.38138	6.58772	7.13295	6.57899	6.24874	6.59667	6.57163
PF3D7_0417300	NA	9.10209	8.74538	8.80786	8.84267	8.66325	8.96842	8.88168	9.07579	9.26985	9.2624	9.25286	9.54447	9.05854	9.3132	9.10217	9.25815	9.05371	9.07927	8.88754	9.06753	9.03003	9.06335	8.97151	9.11814	9.02993	9.0131	9.25383
PF3D7_0417600	NA	9.04435	8.76067	8.79455	8.89307	8.46046	8.31713	8.77335	8.93913	8.93572	8.36609	8.39858	8.54271	9.59189	9.41245	10.0668	7.56182	8.05937	8.78892	8.70276	8.99931	8.96476	9.15172	8.50957	8.44849	8.96732	8.45993	8.77928
PF3D7_0417800	NA	11.4563	10.593	10.6167	10.6925	10.8768	10.9293	10.7259	11.0539	11.2708	11.3896	11.1633	11.5958	11.4807	11.2612	11.804	11.6174	11.2495	10.1142	11.6551	11.1623	11.0926	10.9491	11.2925	11.3084	11.0186	10.8952	10.5296
PF3D7_0417900	NA	6.003	6.05365	6.68862	6.51426	4.90429	6.14745	7.32578	7.39894	7.02277	6.01332	6.34817	5.87707	7.37336	6.77898	6.70518	5.42434	5.48072	6.82376	5.5047	6.61593	6.07494	6.83518	4.96841	5.83723	6.81571	6.87966	6.8077
PF3D7_0418100	NA	8.39786	8.61403	8.74698	8.94176	7.46644	8.3058	8.28126	8.49494	8.83321	9.23847	9.04729	9.41246	9.31711	9.08389	9.07918	8.21813	8.30271	8.32004	8.24695	9.08738	8.90116	8.70629	7.43095	8.43814	8.37054	8.99683	8.81887
PF3D7_0418200	NA	6.17378	5.85538	6.36493	6.2722	6.24456	6.05449	6.93283	5.46353	5.79372	6.52435	6.67568	6.21234	5.70807	6.15111	5.14309	6.69164	5.8448	6.66052	7.13878	5.97767	6.11986	6.36024	6.31793	5.85004	6.12746	5.67195	5.60335
PF3D7_0418300	NA	11.6647	11.8096	11.7593	10.5269	11.3128	11.9948	10.5804	10.8041	11.1922	11.8705	12.1206	12.2391	11.1342	10.9082	10.7472	11.4767	12.2181	10.3049	11.2855	12.0031	11.6821	10.4549	11.543	11.6154	11.2114	11.0403	11.1732
PF3D7_0418400	NA	3.56864	3.47307	3.90671	3.57575	4.05925	3.4314	4.23623	3.0349	4.29989	3.59758	3.45099	3.52276	3.57074	3.0349	3.69336	3.52046	3.80646	4.06753	3.54035	3.7155	3.66263	3.0349	4.13677	3.39015	4.02756	3.79317	3.0349
PF3D7_0418500	NA	4.71812	4.31233	3.90671	4.21794	4.82714	4.41568	4.02483	4.9278	4.29989	4.14018	4.37139	3.99733	3.68932	4.45482	4.98369	4.75632	4.2116	4.75768	4.63637	4.36152	4.16121	4.85696	4.86494	4.48419	4.41353	4.58619	4.60424
PF3D7_0418600	NA	9.56456	9.92887	9.95306	8.47305	10.0601	11.3991	8.5826	8.17598	8.1192	10.1469	9.78681	10.1814	9.14853	8.78507	8.91231	9.25925	10.7424	8.32004	9.61405	10.2612	10.0532	8.61779	10.081	10.4235	9.83962	8.24527	7.8924
PF3D7_0418700	NA	7.07714	7.66873	7.68148	7.80435	7.38181	8.08179	7.66283	7.53186	7.80908	7.69154	7.48148	7.82713	7.72547	7.54174	7.5942	7.05053	7.81339	7.68336	7.21996	7.7558	7.76018	7.47565	7.14326	7.94761	7.47117	7.78107	7.99108
PF3D7_0419000	NA	6.98933	8.39632	7.71015	8.16256	7.6636	7.9461	8.76006	7.37082	7.32511	7.28057	7.58846	7.04726	8.66813	8.90212	8.87008	6.65835	6.49285	8.738	6.9962	8.41778	8.15835	8.34972	7.6198	7.9794	8.58292	7.54155	7.93809
PF3D7_0419100	NA	4.49062	4.55021	4.42583	4.5905	5.28862	4.51023	4.80944	4.28074	4.95486	4.0718	4.47925	4.29169	4.65297	4.20896	5.41311	4.32728	4.56264	4.69157	4.41824	4.41198	4.21337	4.62006	4.80976	4.55617	4.41353	3.95846	5.02971
PF3D7_0419200	NA	4.84852	4.24337	4.70956	4.21794	5.23198	4.55463	4.69092	3.0349	4.77442	4.56393	4.18515	3.99733	4.45301	4.45482	4.89577	4.69991	5.11336	4.75768	5.20682	4.13016	4.51844	4.13159	5.35191	4.68776	4.41353	4.73385	4.49713
PF3D7_0419300	NA	8.81636	7.94815	7.66693	7.67026	9.01932	8.44391	7.61926	7.88966	7.2945	7.94571	8.21733	8.47907	7.84886	7.36694	7.99919	8.90453	9.00869	7.4767	8.82099	7.9051	7.85174	8.13175	9.5154	8.40449	8.20272	7.38002	7.67206
PF3D7_0419400	NA	7.11319	6.49681	7.12219	7.34714	8.10897	7.69133	6.78239	7.45359	6.24689	6.26216	6.70463	6.54314	6.76034	6.27524	6.63077	7.76537	8.84657	7.64434	6.96117	6.9278	6.86008	6.7968	8.24409	8.22816	7.03225	6.76076	6.10602
PF3D7_0419500	NA	5.35204	5.57727	5.41211	5.3351	5.82928	4.98717	4.80944	4.74937	5.11254	5.02865	5.00678	5.22106	4.82351	5.00329	5.53003	4.91128	5.29138	5.31833	5.36407	5.20426	5.31939	4.80197	4.96841	4.71846	4.6952	4.73385	4.60424
PF3D7_0419600	NA	12.5875	12.2605	11.7589	10.9824	13.1115	12.1198	11.8965	11.6951	11.8753	12.471	12.401	12.2609	11.5525	11.3944	11.5275	13.0116	12.5093	11.9278	12.6691	11.9966	12.3494	11.446	13.0022	12.2996	11.9517	11.9319	11.7563
PF3D7_0419700	NA	8.49639	9.02828	8.04425	7.09913	9.77805	9.16758	7.49616	6.59939	6.3704	7.91959	8.15957	8.35524	6.91264	6.70912	6.9692	8.0029	9.54315	7.74368	8.51903	7.93465	8.28778	7.28609	9.55636	8.53849	7.95518	6.50694	6.20015
PF3D7_0419800	NA	8.83441	9.06158	8.35206	8.43467	9.62639	8.76442	8.85065	8.55855	8.8118	8.78292	8.59843	8.42843	8.6165	8.83666	8.76451	8.91717	8.9384	8.61841	8.91514	8.57373	9.0729	8.68205	9.69209	8.82105	8.69257	8.79711	8.6203
PF3D7_0420000	NA	10.4091	10.0238	10.3934	10.1924	9.23414	10.1223	10.1997	10.7148	10.7722	10.8919	10.8257	11.2451	10.7365	10.7424	10.8821	10.2933	10.1911	9.96723	10.3985	10.9196	10.3506	10.2952	9.57926	10.0501	10.2028	10.7513	10.7568
PF3D7_0420100	NA	8.78701	8.51531	8.07211	7.85613	7.83695	7.82037	8.06032	8.35864	8.37422	8.82572	8.6634	8.60716	7.99199	8.46032	8.13031	7.61461	7.36472	8.10714	8.31764	8.22804	8.5751	8.009	7.63448	7.81934	8.0014	8.32044	8.15483
PF3D7_0420200	NA	3.78554	4.31233	4.70956	5.19789	3.0349	4.51023	4.91741	5.22294	4.77442	3.82577	4.11423	4.2034	4.20743	4.7603	4.69848	3.93301	4.11378	4.75768	4.03107	4.13016	4.62684	4.90959	3.89644	4.44636	4.02756	4.66235	4.8768
PF3D7_0420400	NA	7.48707	7.13811	7.25479	7.06173	6.80751	7.24558	7.23236	7.45359	7.93333	7.33249	7.30439	7.17598	7.18153	7.67341	7.7539	7.04026	7.23703	7.297	7.46429	7.14618	7.49145	7.34032	7.16367	7.2317	7.13975	7.77344	7.60561
PF3D7_0420700	NA	4.08513	3.90153	5.17505	3.79543	3.63448	3.99155	3.74161	6.20936	5.25301	4.87018	3.95296	4.37289	4.4083	5.00329	4.80114	4.60989	4.45794	3.7727	3.74615	4.8207	4.51844	4.40383	3.0349	4.28	4.6952	4.80131	4.2448
PF3D7_0421100	NA	3.0349	3.47307	3.75026	4.09868	3.0349	3.71743	4.02483	4.28074	4.562	3.99771	3.0349	3.0349	3.68932	4.2631	4.46127	4.04879	3.80646	3.0349	3.54035	3.5923	4.10598	3.0349	3.0349	3.53604	3.0349	4.41648	3.653
PF3D7_0421200	NA	4.20303	3.0349	4.42583	3.79543	3.0349	3.0349	3.0349	5.46353	3.0349	4.20387	4.25115	3.72163	4.65297	5.27579	4.98369	4.28605	4.06069	3.55941	3.90175	4.30851	4.26288	3.73834	3.74176	4.28	4.81395	5.23958	3.90258
PF3D7_0421300	NA	4.71812	3.90153	4.77083	5.04453	4.05925	5.01717	4.02483	4.74937	4.29989	4.37341	3.95296	3.52276	3.78846	4.49781	3.95837	3.79735	4.25701	3.0349	3.90175	3.81843	3.98414	3.89232	3.74176	4.02282	4.02756	4.21454	3.0349
PF3D7_0421800	NA	4.49062	6.13524	6.17031	6.45751	4.97692	5.62327	6.45705	6.14369	5.88023	5.49853	5.37669	5.52857	6.41563	6.61031	6.07706	4.15097	3.94364	5.79993	5.24792	6.21583	6.30595	6.68912	4.41013	5.75778	6.43022	5.60294	5.89633
PF3D7_0421900	NA	4.30804	5.57727	5.13102	6.49559	3.87695	5.01717	5.7893	5.56935	4.95486	4.42426	3.85872	4.1062	6.14796	6.73279	7.22596	3.37905	3.38323	6.45808	3.90175	5.50005	5.1728	6.94447	3.0349	5.55231	6.20946	6.1507	6.47505
PF3D7_0422100	NA	6.58875	5.73396	6.03914	5.83723	6.80751	6.04069	6.6725	6.7385	6.48398	6.09677	6.12223	6.17456	5.80188	5.86404	5.73741	6.95529	6.47726	6.03901	6.79863	5.67237	5.75568	6.44573	6.65865	6.16785	5.89863	5.80035	6.39804
PF3D7_0422200	NA	10.1586	10.2464	10.2001	10.434	9.39975	10.3181	9.9028	10.282	10.6689	10.3434	10.4536	10.7229	10.6838	10.8983	10.9571	9.64093	10.2429	10.0321	9.87522	10.8277	10.2002	10.1065	9.33209	10.0241	9.7444	10.6088	10.7994
PF3D7_0422300	NA	7.45937	7.71138	7.21528	8.12085	6.42593	7.33202	7.36151	8.38695	7.74269	6.71101	7.35985	7.04726	7.54697	7.73693	8.03788	6.00172	6.05027	8.61034	7.11775	7.24993	7.65863	7.36668	6.42391	7.55343	7.18059	8.17757	7.60561
PF3D7_0422400	NA	9.36053	8.40608	8.88522	9.63022	10.5029	9.64943	10.4227	8.32976	8.77909	9.71886	8.7091	9.23125	8.5803	8.82028	9.11126	10.7511	8.97191	9.5426	9.84046	8.79111	9.31114	9.44293	10.2343	8.95344	9.50896	9.23736	9.37496
PF3D7_0422500	NA	8.77584	8.68254	8.93762	8.9789	8.13871	8.93208	8.87552	9.3873	9.70664	8.93585	9.44132	9.28476	9.00172	9.66874	9.53948	9.09091	9.08976	9.02569	8.29446	9.22068	8.62781	8.55052	8.14519	9.30634	8.78129	9.60025	9.65471
PF3D7_0422600	NA	3.78554	4.00034	3.5433	3.96118	3.0349	3.99155	4.23623	4.53948	4.77442	3.43403	4.03735	3.72163	3.95278	4.02497	3.69336	3.71841	3.80646	4.38093	4.24367	4.13016	3.91591	3.73834	3.74176	3.64716	3.0349	4.32047	4.60424
PF3D7_0422700	NA	4.84852	5.66899	4.88477	5.9245	4.97692	5.01717	5.10888	5.08385	5.49577	6.1102	5.13219	4.8695	5.33857	5.1343	4.58604	5.64955	5.15507	5.43693	5.5047	4.67403	5.05698	5.10048	5.01711	5.19098	5.11396	5.14329	5.81877
PF3D7_0422900	NA	4.40324	4.95348	4.57653	5.49846	4.45601	4.51023	4.91741	3.92909	4.562	4.87018	4.90385	4.8695	4.82351	5.27579	4.98369	4.28605	4.68873	5.88427	4.92823	4.63434	5.05698	5.00863	4.69123	4.44636	4.81395	4.92595	4.79264
PF3D7_0423000	NA	5.0741	6.01964	5.5165	5.80687	5.58567	5.90995	5.61859	5.22294	5.49577	4.87018	5.30012	4.29169	5.87546	5.92082	5.68844	5.28679	5.81997	6.32512	5.28778	5.41582	5.71191	6.02336	5.64899	5.78477	5.357	5.73764	5.81877
PF3D7_0423100	NA	8.70698	8.01347	7.85193	7.6785	8.92441	8.09829	8.47277	7.60608	6.90593	8.07643	7.99835	8.16371	7.91195	7.16208	7.93912	8.40735	8.21212	7.68336	9.14495	7.59382	7.69573	7.62864	9.10373	7.81934	8.10028	7.0285	7.31794
PF3D7_0423200	NA	5.22043	5.02755	5.54958	5.19789	5.39512	4.92492	5.35151	4.28074	5.25301	5.67414	4.86756	4.8695	5.20443	4.65499	4.58604	5.7038	5.19549	4.54695	5.24792	4.98226	4.9821	5.69666	5.01711	5.40167	4.81395	5.32929	5.09975
PF3D7_0423300	NA	10.3172	10.5599	10.2001	8.67174	11.0781	10.9679	9.98508	9.14371	9.26198	10.0668	9.6858	10.0791	10.2655	10.5784	11.2515	9.34076	10.9879	9.65468	10.3364	10.4163	10.4952	9.83234	10.9405	10.4761	10.4642	8.70797	8.81398
PF3D7_0423400	NA	8.96466	9.19699	8.76415	6.3984	9.84266	9.0806	7.23236	4.9278	5.11254	9.36266	8.77164	9.09807	7.03772	6.13926	5.63765	7.7992	9.02207	6.52882	9.40716	8.66685	9.42139	7.04601	9.50945	8.69105	7.56658	5.73764	5.22936
PF3D7_0423500	NA	8.94153	9.18003	9.37539	8.73626	9.54551	9.40884	8.08186	7.90933	7.62473	8.70647	9.24798	8.88934	8.21122	8.29359	8.40643	8.0029	9.85879	8.80668	8.97466	8.71019	9.16559	8.40578	9.29107	9.38605	8.11085	8.62148	8.37008
PF3D7_0423600	NA	8.68725	8.53323	8.76415	8.32353	8.03183	8.81719	8.35388	8.95812	9.4607	8.85749	9.00549	8.89795	8.6661	9.15673	9.45986	8.44859	8.7661	8.55256	8.53098	8.98879	8.66004	8.40154	7.87581	8.58617	8.79447	8.89165	9.07738
PF3D7_0423700	NA	10.0609	9.43951	9.43663	9.22075	11.6524	10.1447	9.47673	9.84037	10.0643	9.51858	9.97866	9.86011	8.65999	9.21637	10.257	9.69086	10.7403	9.68954	9.67093	9.03382	9.06017	8.48398	11.0728	9.79097	8.95564	9.72399	10.504
PF3D7_0423800	NA	4.84852	5.79601	5.48259	4.7385	6.24456	6.16024	5.10888	5.08385	4.29989	5.43454	5.30012	4.37289	3.68932	5.03059	4.98369	4.54573	5.25386	5.64676	5.07509	5.09804	5.27915	4.02033	5.55702	5.05994	5.20008	4.32047	3.0349
PF3D7_0423900	NA	5.83791	5.77563	5.64424	4.42039	7.01486	6.4983	5.27551	4.9278	3.0349	5.41252	4.75176	4.7071	4.02367	4.82569	4.46127	5.17334	5.52804	4.99116	4.63637	4.74961	3.66263	4.02033	5.55702	4.96449	5.42901	4.32047	4.09001
PF3D7_0424100	NA	7.95178	8.66909	8.27267	6.84382	9.39668	9.56057	7.78615	6.14369	5.49577	8.67337	8.23717	8.07022	7.06271	6.69312	6.86505	8.02125	8.83144	7.87754	8.31764	7.99901	8.43092	7.03507	8.95701	8.25908	8.06807	5.53025	4.8768
PF3D7_0424400	NA	4.64716	4.99106	5.96864	5.04453	3.87695	4.8926	5.42341	7.39894	6.53754	5.79667	4.42667	4.81775	4.91538	6.25347	5.63765	4.69991	5.30975	3.93378	4.14344	4.78568	5.55501	5.26663	4.69123	4.91391	6.12746	6.3504	4.70219
PF3D7_0424500	NA	7.72267	7.72705	7.81283	7.6368	6.84422	6.74605	6.64364	6.3898	6.31	8.01432	8.03661	8.14452	6.94663	5.77425	6.15046	6.2914	5.93988	6.93176	7.07473	7.77635	7.66986	7.61405	6.45754	6.01797	6.81571	6.1022	5.73661
PF3D7_0424600	NA	6.75051	7.24374	6.64453	7.41784	7.19594	6.62298	7.71895	5.9259	5.60247	7.17706	6.33584	6.26717	6.0629	4.88776	4.69848	6.39242	5.49668	6.72206	6.70278	6.84431	6.8925	6.78378	7.09094	6.19799	7.33322	5.99984	6.42418
PF3D7_0424700	NA	6.57152	6.85317	7.42889	8.25908	5.11075	6.28214	6.6142	6.98164	6.63894	8.60949	7.95905	8.38005	7.93576	5.90684	5.47284	5.73015	5.72939	6.38364	6.36908	7.43215	7.35888	7.81869	5.01711	6.46027	6.73556	6.1507	6.20015
PF3D7_0424800	NA	3.78554	4.24337	3.5433	3.0349	3.63448	4.0652	3.0349	5.46353	4.29989	3.59758	3.75072	3.99733	3.78846	3.6902	3.0349	3.71841	3.63535	3.0349	3.54035	4.06235	4.04719	3.0349	3.5372	3.53604	3.0349	3.95846	3.0349
PF3D7_0424900	NA	6.36669	6.36846	6.12794	6.53268	6.56481	5.52613	5.67789	6.9051	6.77867	5.34418	4.90385	5.64553	4.91538	4.69115	4.69848	4.75632	4.65847	4.82034	6.71687	6.08854	6.52945	6.67507	6.16298	5.59902	5.62448	6.74517	6.99293
PF3D7_0425100	NA	5.22043	5.66899	5.84258	6.35757	5.11075	4.98717	5.27551	4.28074	4.77442	4.90353	4.47925	3.99733	4.49596	3.87621	3.0349	3.79735	3.94364	4.75768	4.70071	4.19332	3.91591	4.62006	4.55941	3.96118	3.74359	3.57413	3.0349
PF3D7_0425200	NA	3.94927	4.31233	3.75026	4.32415	4.45601	4.59736	3.74161	3.92909	3.0349	3.59758	3.85872	3.52276	3.41488	3.4154	3.95837	3.52046	3.38323	4.2871	3.54035	3.7155	3.66263	3.0349	3.89644	3.74015	3.0349	3.0349	3.90258
PF3D7_0425400	NA	4.30804	3.78817	4.34182	4.5905	3.63448	3.59389	3.0349	4.53948	3.94324	3.0349	3.0349	3.0349	3.0349	3.4154	3.0349	3.37905	3.52633	3.55941	3.54035	3.5923	3.39922	3.53475	3.0349	3.0349	3.74359	3.57413	3.0349
PF3D7_0425500	NA	3.0349	3.65223	3.75026	3.57575	3.0349	3.59389	4.23623	4.53948	3.94324	3.43403	3.45099	3.0349	3.68932	3.6902	4.15683	3.37905	3.72661	3.0349	3.74615	3.7155	3.84117	3.53475	3.0349	3.0349	4.23948	4.21454	3.0349
PF3D7_0425700	NA	3.78554	3.65223	3.5433	3.96118	3.0349	3.0349	4.23623	3.0349	4.562	3.99771	4.03735	3.52276	3.41488	3.6902	3.0349	3.37905	3.63535	3.0349	3.74615	3.5923	3.0349	3.89232	3.0349	3.53604	3.0349	3.95846	3.0349
PF3D7_0425800	NA	4.71812	4.91475	5.70388	4.7385	3.87695	4.46398	5.35151	7.25245	6.42833	5.71028	4.71055	4.7071	5.33857	6.15111	5.41311	4.95889	5.39797	3.93378	4.41824	5.09804	5.57154	4.90959	4.69123	4.83395	5.20008	6.17434	4.09001
PF3D7_0426000	NA	4.78508	4.83345	4.88477	4.09868	3.63448	3.91077	4.02483	4.28074	4.562	4.60688	5.07102	4.81775	4.08913	3.954	3.95837	3.71841	4.45794	3.0349	4.14344	4.92014	5.604	4.02033	4.02503	3.82149	4.23948	3.95846	3.0349
PF3D7_0701600	NA	4.40324	3.0349	3.0349	4.09868	3.63448	3.4314	4.02483	3.0349	3.0349	3.72191	3.75072	3.52276	3.0349	3.0349	3.0349	3.0349	3.0349	3.0349	3.0349	3.0349	3.0349	3.0349	3.0349	3.0349	3.0349	3.0349	3.0349
PF3D7_0701800	NA	4.30804	4.16921	5.08544	4.32415	3.63448	4.67832	3.0349	5.22294	4.562	4.14018	3.62133	4.2034	4.57717	4.49781	4.98369	4.51222	4.6274	4.54695	3.74615	4.46016	4.39833	4.55252	3.89644	3.82149	4.41353	5.19232	3.653
PF3D7_0701900	NA	8.34846	8.61963	8.97938	8.28089	7.79086	8.97201	8.02738	7.7871	6.3704	9.31197	8.96444	9.20835	8.57165	6.51327	6.65601	7.82331	6.91286	7.54612	7.84254	9.23558	8.84785	8.38447	8.3851	7.29749	8.3439	6.41115	5.40256
PF3D7_0702200	NA	7.49618	7.90748	7.17465	6.72099	7.967	7.4449	6.7557	5.34867	5.11254	8.21172	7.08779	6.68349	6.51905	5.66152	5.63765	6.84735	5.92834	6.30506	7.5053	7.47304	7.59721	6.66088	7.90029	6.47668	6.98689	5.56708	5.7783
PF3D7_0702300	NA	5.47179	5.55334	5.84258	4.5905	4.97692	6.22251	4.80944	5.34867	3.94324	6.63926	6.24634	5.80412	5.58986	5.27579	4.80114	5.54908	5.09198	4.99116	4.92823	5.2786	5.25856	5.22703	5.064	5.21159	5.68385	4.58619	4.79264
PF3D7_0702400	NA	7.5928	7.97463	8.563	8.839	7.12325	7.06881	7.4135	7.65352	7.49622	9.80691	9.40525	9.9177	9.09068	7.04122	7.13945	8.13393	7.28681	7.21404	7.98261	8.29789	8.85442	8.40578	7.14326	7.49459	7.23975	7.41969	7.59423
PF3D7_0702500	NA	6.62261	6.55688	6.383	6.85846	5.6294	5.79902	6.45705	5.46353	4.562	7.04487	7.05826	6.54314	5.49867	5.08349	5.06587	5.89011	5.44823	5.93779	5.74855	5.57934	6.36289	6.15167	5.10924	5.14876	5.99471	5.32929	4.70219
PF3D7_0702600	NA	5.47179	5.55334	5.44781	5.67829	6.76982	5.90995	5.9412	4.9278	4.95486	5.36735	4.18515	4.7071	5.57211	5.59268	4.89577	5.42434	4.38212	5.39855	5.72034	5.63591	5.23764	5.66801	6.74268	4.96449	5.9475	4.98387	5.3473
PF3D7_0703000	NA	6.26279	6.18201	6.50338	6.95692	6.71136	6.59516	6.6725	7.82901	6.58914	6.44223	5.92102	6.54314	6.6654	7.42599	6.79872	7.05053	7.03458	6.9447	6.88844	6.36578	6.57021	6.70304	6.31793	6.50095	6.91602	6.85085	7.12558
PF3D7_0703100	NA	4.20303	4.16921	4.03672	4.7385	3.0349	3.59389	4.80944	4.53948	3.94324	4.0718	4.25115	3.0349	4.2615	4.7603	4.15683	3.79735	4.16395	4.18363	4.03107	3.81843	4.16121	4.02033	4.13677	3.82149	4.56311	4.09559	3.653
PF3D7_0703200	NA	9.76225	9.11212	9.39315	9.30558	8.38806	9.16914	8.95352	9.79885	10.0089	8.95801	9.56416	9.79859	9.45752	10.0883	10.1397	9.66528	9.77588	9.30093	9.42859	9.77885	9.04303	9.48556	8.92459	9.38498	9.27521	9.52057	9.77531
PF3D7_0703300	NA	3.78554	3.0349	3.5433	3.79543	3.63448	3.59389	3.0349	3.0349	3.0349	3.82577	3.62133	3.0349	3.57074	3.57147	3.0349	3.0349	3.0349	3.0349	3.0349	3.5923	3.66263	3.0349	3.5372	3.64716	4.23948	3.57413	3.0349
PF3D7_0703400	NA	4.78508	4.74635	5.13102	5.29093	5.04559	4.59736	4.40987	6.20936	5.79372	4.87018	4.9734	4.81775	4.82351	5.25324	5.14309	5.17334	4.6274	5.09338	4.63637	4.88787	4.62684	5.515	4.69123	5.03675	5.42901	5.88937	6.20015
PF3D7_0703500	NA	9.96749	10.0374	10.2387	10.2557	9.39668	10.2362	10.0844	10.0671	10.3282	10.3064	10.4373	10.4332	10.2547	10.0676	9.92187	10.5104	10.4448	10.0649	9.98782	10.4455	9.88778	10.0194	9.45891	10.3525	9.96142	10.0857	10.2689
PF3D7_0703700	NA	5.97681	5.55334	6.03914	6.2722	6.62947	6.55721	7.17324	5.34867	4.562	6.39931	6.17875	6.13574	5.95889	4.72623	4.80114	7.0037	5.90498	6.17832	7.31537	5.67237	6.41764	6.06745	6.29946	5.03675	6.49676	5.03925	4.95558
PF3D7_0703800	NA	6.28419	6.25667	6.25141	6.47668	5.11075	6.23464	6.07814	6.98164	6.86475	6.04169	6.43163	6.30257	6.9399	6.78654	6.28667	5.00476	5.57376	5.39855	6.31428	6.67874	6.34417	6.28791	5.27589	6.19799	6.65064	6.37094	5.73661
PF3D7_0704200	NA	6.28419	6.39508	6.61435	6.67205	4.82714	5.84765	5.89239	7.31285	7.26322	6.82042	6.79711	6.55782	6.546	6.77898	6.63077	6.55352	6.35448	6.01438	6.15682	6.39823	6.27659	6.36024	5.23618	5.97202	6.24874	6.46939	6.8077
PF3D7_0704400	NA	7.10127	7.60795	7.59956	7.40795	7.1673	7.62447	7.36151	7.67666	7.52286	7.42571	7.82117	7.24981	7.56891	8.10199	7.84404	7.3539	7.62594	8.05457	7.0964	7.51281	7.21793	7.67856	7.10156	7.62831	7.50368	7.78866	7.63922
PF3D7_0704700	NA	8.06012	7.67951	7.59956	7.2397	8.09387	8.0138	7.67707	7.60608	7.09568	7.38805	7.60384	7.66146	7.25379	7.0724	7.56798	8.12184	8.46253	7.18165	8.01702	7.42695	7.45728	7.04601	8.43618	7.90009	7.88294	7.2649	7.43746
PF3D7_0704800	NA	9.2166	9.79669	9.7336	9.01835	9.68798	10.2752	8.60509	7.82901	8.1192	9.72533	9.86749	9.54994	8.91206	9.09604	8.08484	8.79917	10.0169	8.62242	9.18329	9.48043	9.75809	8.90784	9.54284	9.56511	8.91399	8.4263	8.12353
PF3D7_0704900	NA	5.54608	5.57727	5.5165	6.13359	5.54049	5.46431	5.7893	6.3898	5.70142	5.3206	5.53996	5.36654	6.0248	6.286	5.87469	5.66331	5.79469	6.73704	5.5047	5.43738	5.21638	6.11019	5.76272	5.6589	6.04038	6.26512	6.3166
PF3D7_0705000	NA	8.58008	7.86563	7.95729	8.18586	7.44276	7.90915	8.19493	8.34427	8.5782	8.99061	8.53573	9.14223	8.13397	8.01824	8.69966	8.41331	8.12789	7.94329	8.56236	8.24287	8.17419	8.61047	7.77351	8.00209	8.1828	8.55635	8.42885
PF3D7_0705100	NA	8.55852	8.45704	8.40557	7.71101	7.71388	8.11136	7.15297	7.88966	7.49622	7.56717	8.17337	7.72745	8.0049	8.47435	8.19164	7.21936	8.11794	7.43155	7.77712	8.60621	8.34955	7.92292	7.7195	7.70986	7.90742	7.24294	7.63922
PF3D7_0705200	NA	4.64716	5.55334	6.29027	5.37785	5.11075	5.52613	5.73472	6.78201	6.3704	4.90353	5.10197	5.2958	5.58986	6.066	5.63765	5.19294	5.70238	5.39855	4.70071	4.78568	5.68194	5.41415	5.15295	5.47071	5.84799	6.46939	5.73661
PF3D7_0705300	NA	11.2526	10.5372	10.4717	9.99893	11.1243	11.1764	10.9821	10.3081	10.2626	10.4924	10.3618	10.6795	10.5884	10.4423	11.289	11.094	11.5082	10.5554	11.2145	10.7211	10.473	10.4467	11.3798	10.9742	10.9258	10.1251	10.2161
PF3D7_0705400	NA	9.85709	9.66884	9.24452	8.23136	9.72027	9.21373	8.02738	8.57094	8.8118	8.96349	9.98062	9.53161	8.51637	9.1826	8.23391	9.44144	10.0401	8.49238	9.11087	9.1102	9.19823	8.34531	9.57357	9.55652	8.44765	8.91608	8.26647
PF3D7_0705500	NA	12.5269	12.2522	12.322	12.0302	12.0955	13.1784	11.6359	11.6403	11.8571	12.7192	12.6728	12.9538	12.4467	12.2305	11.8201	12.558	13.3182	11.4987	12.6489	12.77	12.3973	12.0124	12.4212	12.8037	12.0776	12.1819	12.0268
PF3D7_0707500	NA	6.21899	6.45951	6.7314	6.2046	6.5867	6.6946	6.7285	5.66752	5.49577	6.99556	6.40828	6.28498	6.0629	5.52017	5.41311	6.4867	5.93988	6.59619	6.47268	6.69619	6.5459	6.06745	6.74268	6.01797	6.28695	6.1022	5.02971
PF3D7_0707600	NA	4.96636	5.93079	5.94433	6.88729	5.28862	5.60439	6.7285	6.27211	6.48398	5.3206	5.2465	5.18203	5.83178	5.83475	5.78471	5.45663	5.48072	6.087	5.28778	5.99202	6.29623	6.49466	5.23618	6.37521	6.32415	6.37094	6.25958
PF3D7_0707700	NA	11.2063	11.7273	11.4181	10.4303	11.6191	11.8762	10.7927	10.8275	11.2066	11.6906	11.6636	11.2937	10.9584	11.0382	10.5902	11.2124	11.4263	10.8438	11.245	11.5354	11.5272	10.5949	11.2959	11.6891	11.1461	11.1959	11.2674
PF3D7_0707800	NA	8.15514	7.57368	7.95729	8.00771	7.74323	7.9054	7.97076	8.05765	8.17058	8.02486	8.09216	8.3677	7.74101	7.65709	7.70662	8.44277	8.40235	8.10139	8.25658	7.77635	7.71392	8.12148	8.16047	8.18668	7.91951	8.22864	7.8737
PF3D7_0707900	NA	8.17228	8.56261	8.6207	9.05359	8.68356	8.24781	9.07659	8.64313	8.5782	8.59071	8.83809	9.07547	9.06163	8.74898	8.84304	8.0445	8.0437	8.95738	8.38502	8.56432	8.74733	9.21823	8.36327	7.99645	8.68552	8.85241	8.90416
PF3D7_0708100	NA	3.0349	4.08874	3.0349	3.57575	3.0349	3.0349	3.0349	3.0349	3.0349	3.82577	3.75072	3.0349	3.41488	3.0349	3.0349	3.0349	3.38323	3.55941	3.74615	3.5923	3.39922	3.0349	3.0349	3.0349	3.0349	3.0349	3.0349
PF3D7_0708200	NA	4.78508	5.13114	5.25889	5.24523	4.20997	4.59736	4.40987	6.27211	5.96166	5.79667	5.70525	5.52857	5.49867	5.48241	5.41311	4.32728	4.56264	5.43693	5.07509	5.32593	5.23764	5.48221	4.55941	4.36648	5.02167	5.67195	5.7783
PF3D7_0708300	NA	3.78554	4.08874	4.14967	4.87013	3.63448	3.91077	4.23623	4.74937	4.77442	4.60688	4.11423	4.29169	4.2615	4.02497	3.95837	4.04879	3.87815	4.06753	4.03107	3.90832	4.26288	4.55252	3.5372	3.82149	4.02756	4.41648	4.2448
PF3D7_0708400	NA	15.411	14.9426	14.6414	13.7856	13.9945	14.0922	14.2673	13.8641	14.2805	15.6264	15.275	15.5615	14.4279	13.9203	14.1714	14.6996	13.8949	13.7874	15.1682	15.0954	15.1819	13.7511	14.0253	14.1913	14.3261	14.2115	14.3283
PF3D7_0708500	NA	10.2051	9.85839	10.1435	10.2543	8.30528	9.3075	9.69849	10.1561	10.2938	11.0523	10.5637	11.1724	10.8142	10.6294	11.2442	9.31339	9.07313	9.45524	10.0472	10.6344	10.1451	10.7503	8.60194	9.61559	10.0215	9.80656	10.072
PF3D7_0708600	NA	5.39316	8.1122	8.37906	8.86449	5.11075	7.62447	8.52087	7.72186	7.05969	5.3206	5.97009	5.40055	8.71209	9.10958	9.29407	5.25005	5.52804	9.04377	5.028	8.63348	8.20022	8.93739	5.73516	8.4771	8.54444	7.95298	7.76631
PF3D7_0708700	NA	7.33278	7.32846	6.85252	6.03295	8.03183	6.87481	7.15297	5.46353	6.24689	6.18823	6.89236	6.67007	6.73719	6.66878	6.35014	6.8115	7.24621	6.73704	7.22979	6.58813	7.18173	6.64655	6.96861	7.11139	6.20946	6.80651	6.39804
PF3D7_0708800	NA	13.3273	12.4045	12.6389	12.1999	12.2726	12.5297	12.7982	12.3802	13.0071	13.6649	13.204	13.6086	12.6798	12.3373	12.7759	13.4839	12.7697	12.0147	13.2301	13.0246	12.8203	12.2602	12.5368	12.8727	12.9336	12.6543	12.7101
PF3D7_0708900	NA	9.77912	9.34633	8.81117	9.13362	9.73979	9.24961	9.42713	9.41505	9.89651	9.60884	8.74649	8.90935	9.8162	10.4201	10.5606	9.80107	8.88518	9.13093	10.0472	9.04401	9.32303	9.80535	10.093	9.38498	9.68904	9.89171	9.57604
PF3D7_0709000	NA	7.28095	7.14592	6.30931	6.68855	7.60083	6.39435	6.78239	6.00233	5.88023	7.14514	6.73301	6.43593	5.87546	5.81987	5.95919	6.88807	5.98509	6.59619	7.0416	6.86757	7.0616	6.11019	6.88494	6.57137	6.94003	5.9457	6.00511
PF3D7_0709100	NA	9.45219	9.01134	8.80454	9.56067	10.0366	9.72254	9.59748	9.52099	9.44689	8.86142	9.23817	9.28695	9.32614	9.69593	9.81184	10.0992	10.2129	9.39313	9.63449	9.00627	9.151	9.39262	10.1717	9.84603	9.61672	9.63219	9.92337
PF3D7_0709200	NA	4.64716	4.70031	4.70956	4.7385	4.5606	4.25591	4.80944	5.22294	4.77442	4.20387	4.11423	4.58501	4.15015	4.61767	4.69848	4.75632	4.65847	4.99116	4.03107	4.36152	4.47985	4.80197	4.23646	4.48419	4.41353	4.92595	5.28965
PF3D7_0709300	NA	7.37293	7.47189	7.6887	8.16256	6.94903	7.89787	8.04942	8.72302	8.50004	8.12622	7.82117	8.1732	8.49594	8.43424	8.37656	8.62512	8.20038	8.40179	7.65857	7.96002	7.68838	7.79949	7.67762	8.26144	8.0014	8.6044	8.63146
PF3D7_0709400	NA	8.56718	8.25226	8.53126	8.75585	7.967	8.58406	8.59014	8.84024	8.71134	8.6689	8.82723	9.13739	8.82558	8.43663	8.90187	9.3187	9.17732	8.99194	8.46193	8.90364	8.30707	9.22304	8.32764	9.05856	8.63513	8.36169	8.0338
PF3D7_0709500	NA	3.94927	3.47307	3.5433	3.79543	4.05925	3.0349	3.0349	3.0349	3.0349	3.0349	3.0349	3.0349	3.0349	3.4154	3.95837	3.71841	3.52633	3.7727	3.54035	3.43026	3.39922	3.0349	3.5372	3.53604	3.0349	3.57413	3.90258
PF3D7_0709700	NA	8.66725	8.96149	8.82759	8.7204	9.85166	9.0419	8.74664	7.72186	8.37422	7.74354	7.92274	7.99187	8.93921	9.28164	9.74914	8.61135	8.82075	9.21577	8.87821	9.02869	9.08691	8.67154	9.22485	8.95924	8.90794	8.17757	8.45421
PF3D7_0709900	NA	8.22798	8.36664	8.48229	8.73626	7.772	8.75404	8.21456	8.98614	8.82255	8.18378	8.18704	8.56452	9.31063	9.74399	9.85307	7.19642	8.39001	8.2122	8.36291	9.00975	8.43968	8.75357	7.77351	8.59924	8.846	8.81206	8.43523
PF3D7_0710000	NA	7.33278	7.15369	7.30269	7.6368	7.41869	7.46543	7.27046	7.60608	7.16506	6.77096	7.0657	7.14729	7.53365	7.43081	7.50024	8.13874	8.20274	7.66788	7.30611	7.26748	7.22303	7.52328	7.74676	7.82253	7.71274	7.27575	7.38557
PF3D7_0710100	NA	6.57152	6.50903	6.383	6.2046	5.93666	5.90995	6.55341	5.84502	5.70142	6.5925	6.44316	6.68349	6.41563	6.35911	6.60507	6.14436	5.88122	6.03901	6.65964	6.28702	6.66353	6.75737	6.03443	6.09491	6.32415	5.53025	5.16617
PF3D7_0710200	NA	10.5247	10.5379	10.9336	10.7879	9.57298	10.651	11.1315	10.9054	11.4666	10.1477	10.367	10.6483	11.5025	11.5769	12.1401	10.2333	10.7448	11.3025	10.2785	11.4103	10.5574	11.3835	10.0783	10.9778	11.1903	10.8186	11.0245
PF3D7_0710500	NA	6.05396	5.89359	6.383	6.2046	5.58567	5.56582	5.9412	6.27211	5.88023	5.89369	6.57468	6.13574	6.76034	6.10311	5.83043	5.9801	5.91671	6.40262	5.97946	6.06164	5.68194	6.44573	5.78974	5.52026	6.04038	6.56145	6.5481
PF3D7_0710600	NA	11.2871	10.704	10.2139	10.7917	12.062	10.9407	12.0236	10.2244	10.564	11.2338	10.642	10.592	10.5532	10.3394	10.4048	12.4133	10.9555	11.5354	11.7338	10.3718	10.846	10.9606	12.1458	11.432	11.5217	10.7896	10.7049
PF3D7_0710700	NA	6.65568	6.75428	6.91563	7.07431	6.52001	6.88248	7.37905	6.49846	6.03859	7.23885	6.90071	7.33705	7.6452	6.90228	7.24266	6.84735	6.50059	6.59619	6.78532	6.99969	7.01529	7.37536	6.42391	6.82903	7.00975	6.69737	6.5481
PF3D7_0710800	NA	6.89577	6.54507	6.34664	6.13359	6.35103	6.21028	6.03396	5.84502	5.79372	6.44223	6.34817	6.4674	6.51905	6.54933	6.72915	6.68504	6.18188	5.96379	7.03038	6.34372	6.47034	6.84774	6.38945	6.56372	6.32415	5.76935	6.20015
PF3D7_0710900	NA	6.62261	6.22728	6.40084	7.27278	6.69132	6.41576	6.95643	6.98164	5.88023	6.30937	6.63613	6.41994	6.74495	6.51327	6.25383	7.0037	6.47726	7.03216	6.56923	6.35479	6.33471	6.94447	6.83483	6.70254	5.89863	6.37094	6.34428
PF3D7_0711000	NA	11.0621	10.2936	10.4401	10.402	10.2285	10.5635	10.7259	10.3943	10.423	11.1709	11.0705	11.2484	10.7595	10.2224	10.1508	11.7258	10.8785	10.2695	10.8364	10.8855	10.732	10.6198	10.5781	10.8656	10.7134	10.2917	10.3059
PF3D7_0711100	NA	4.49062	5.06302	4.70956	5.24523	5.44534	4.59736	5.35151	4.28074	4.29989	4.90353	4.31304	4.64766	4.20743	4.15161	3.95837	4.44201	4.77513	4.87994	5.028	4.88787	4.9821	4.62006	5.23618	4.62384	5.11396	3.95846	4.95558
PF3D7_0711200	NA	5.43305	5.50418	5.91958	6.18133	5.39512	5.33144	5.61859	6.86524	6.7336	5.67414	5.32614	4.91917	5.80188	6.47627	6.15046	5.11268	5.46457	5.51054	4.87519	5.50005	5.61995	5.93077	5.38834	5.14876	6.62117	6.3504	6.03956
PF3D7_0711300	NA	6.32604	6.81443	6.41845	7.18279	6.82598	6.12151	6.35366	6.07479	6.24689	6.84452	6.62607	6.31995	6.20572	6.39925	6.31876	6.3001	6.11255	6.72206	6.42183	6.50134	6.5377	6.58772	6.76962	6.47668	6.78949	6.66459	6.20015
PF3D7_0711400	NA	9.22209	8.33634	8.4487	8.49653	7.90777	7.67821	8.23394	8.44196	8.56546	9.47573	9.23981	9.67211	8.59104	7.80889	8.66301	8.42713	8.0305	7.91735	9.04853	8.86964	8.62012	8.64312	8.19054	7.87879	8.22236	8.08205	8.30184
PF3D7_0711700	NA	4.96636	5.1639	5.73276	5.77584	4.20997	5.04648	4.69092	7.88966	7.38444	10.0979	8.95049	9.25602	8.74131	6.88128	6.68081	9.24149	8.56855	7.38493	7.3428	8.64245	8.92007	8.40578	8.24409	9.24708	8.9904	7.30784	6.8077
PF3D7_0712000	NA	4.71812	4.95348	5.84258	4.8061	3.87695	4.55463	4.40987	6.64728	5.96166	5.61808	4.37139	4.51873	5.22776	5.29795	4.58604	4.24306	4.90669	3.55941	4.14344	4.55061	4.84643	4.55252	3.5372	4.55617	4.92214	5.73764	4.37851
PF3D7_0712300	NA	3.94927	4.00034	5.03818	4.09868	3.63448	3.82064	4.02483	6.3898	4.77442	4.7269	3.85872	4.29169	4.72414	5.1343	4.58604	4.51222	4.52882	3.93378	3.74615	4.30851	4.62684	4.23086	4.23646	4.28	4.6952	5.2852	3.0349
PF3D7_0712400	NA	3.78554	4.16921	5.44781	3.57575	3.0349	4.41568	4.23623	6.44517	5.60247	5.29659	3.85872	4.37289	4.75818	5.05731	4.15683	4.86177	4.88148	3.0349	4.24367	4.30851	4.81741	4.23086	3.89644	4.36648	5.02167	5.80035	3.653
PF3D7_0712600	NA	3.56864	4.24337	4.88477	3.79543	3.63448	4.13318	4.23623	6.07479	5.96166	4.7269	4.03735	4.1062	4.97306	5.00329	4.89577	4.10132	4.52882	3.7727	3.54035	4.50631	4.72594	4.80197	4.23646	4.91391	4.56311	5.63788	3.653
PF3D7_0712800	NA	4.08513	4.24337	4.93802	4.21794	3.63448	4.41568	3.0349	6.33218	5.60247	5.39012	4.42667	4.91917	5.22776	4.94685	5.47284	4.83625	5.02563	4.54695	4.49579	4.74961	4.84643	3.89232	4.6272	4.96449	4.6952	5.91782	3.90258
PF3D7_0712900	NA	3.56864	4.70031	5.25889	4.98904	4.05925	4.67832	5.27551	5.9259	5.79372	4.83592	3.95296	4.44826	4.65297	5.15897	4.69848	4.67067	4.49395	4.38093	4.03107	4.67403	4.39833	4.23086	4.13677	4.13433	5.11396	4.58619	3.0349
PF3D7_0713000	NA	3.0349	3.0349	3.5433	3.79543	3.0349	3.0349	3.74161	5.08385	4.29989	3.72191	3.45099	3.0349	3.41488	4.09052	3.69336	3.0349	3.38323	3.0349	3.54035	3.0349	3.91591	3.53475	3.74176	3.0349	3.0349	4.92595	3.0349
PF3D7_0713100	NA	4.90884	4.16921	4.70956	4.5905	3.0349	3.82064	4.55912	4.74937	3.0349	5.79667	5.1906	5.10027	4.49596	4.09052	3.95837	4.28605	3.80646	3.7727	4.49579	3.90832	4.26288	4.02033	3.5372	3.53604	3.0349	4.09559	3.0349
PF3D7_0713400	NA	6.15062	5.87462	5.33771	5.74408	6.09904	5.07514	5.5566	5.22294	5.70142	5.59887	5.2465	5.2958	4.97306	4.72623	5.06587	5.5639	5.66084	5.77063	5.80329	5.37163	5.53828	5.10048	5.89284	5.36577	5.49735	4.86521	5.3473
PF3D7_0713500	NA	5.7158	5.40012	5.84258	5.29093	5.71287	5.67839	6.12096	6.00233	6.03859	5.29659	5.32614	5.55877	5.51741	6.09085	6.03886	5.80628	5.86918	5.85672	5.56987	5.41582	5.31939	5.54701	6.16298	5.81125	6.20946	5.37197	4.95558
PF3D7_0713800	NA	7.9845	8.23411	7.10066	6.13359	9.20984	8.30864	7.0025	4.9278	6.24689	7.27468	7.1866	7.12783	6.07537	6.35911	5.73741	7.20564	8.37547	6.80967	7.94737	7.24993	7.77758	6.15167	8.45695	7.51448	6.91602	5.45344	5.40256
PF3D7_0714000	NA	7.34292	7.06585	7.22526	6.51426	8.67344	7.6199	6.93283	5.22294	5.11254	6.66659	6.92548	7.22257	6.23926	5.1343	5.21597	7.50329	7.77274	6.78106	7.42207	6.69619	7.00939	6.41215	8.16047	7.30665	6.91602	5.53025	5.7783
PF3D7_0714100	NA	4.30804	5.06302	5.48259	5.04453	4.05925	5.13059	5.01675	5.75913	5.60247	4.14018	4.42667	4.44826	5.57211	5.20696	5.58491	3.93301	4.59548	5.5459	4.14344	4.92014	5.05698	5.77918	3.5372	4.88783	5.42901	5.37197	5.22936
PF3D7_0714200	NA	9.18037	9.16095	9.32538	8.44918	8.31832	9.03677	8.17502	8.44196	8.71134	9.22939	9.30076	9.37388	8.99688	8.68205	8.88606	8.4962	9.1422	8.42497	8.92121	9.27795	9.17218	8.80578	8.40661	8.90615	8.56765	8.49279	8.58054
PF3D7_0714300	NA	6.76572	7.11443	7.33069	7.35746	6.2988	7.10202	7.70512	7.55703	7.67308	7.0723	6.88396	7.32856	7.91537	8.07768	8.19164	7.01424	6.87778	7.74368	6.56923	7.63493	7.22303	7.48369	6.6295	7.49859	7.68467	7.54155	7.60561
PF3D7_0714400	NA	4.20303	4.74635	4.57653	5.04453	4.90429	4.13318	4.69092	5.34867	5.70142	3.91645	3.95296	4.1062	4.4083	4.82569	4.98369	4.93531	4.16395	4.54695	4.33464	4.41198	4.21337	4.55252	4.32696	4.18538	4.81395	4.73385	5.3473
PF3D7_0714500	NA	5.12473	5.19586	4.88477	5.37785	4.82714	5.01717	5.67789	5.34867	5.11254	5.49853	5.49529	5.55877	5.40087	4.57911	4.80114	5.37441	5.27275	4.46709	5.32648	4.88787	5.12771	5.26663	4.41013	5.05994	5.11396	5.09232	5.45563
PF3D7_0714600	NA	9.5924	9.08201	8.89149	8.78665	9.20283	9.25845	9.55193	9.50816	9.56672	9.8381	9.46113	9.89063	9.33511	9.33001	9.70178	9.77275	9.59513	9.2782	9.98492	9.21918	9.36732	9.10039	9.40653	9.2972	9.3169	9.22065	9.34816
PF3D7_0715000	NA	4.84852	5.02755	5.21764	5.67829	5.75278	4.8926	5.61859	5.56935	4.95486	5.49853	5.62511	5.64553	4.88551	5.00329	4.58604	5.9801	5.6467	5.47424	5.1205	5.15224	5.31939	5.60885	5.89284	5.31004	5.42901	5.19232	5.02971
PF3D7_0715100	NA	5.97681	6.85317	6.8781	6.87295	6.42593	6.28214	6.85959	6.3898	6.53754	5.71028	5.87015	5.85318	7.11143	6.45741	7.00882	5.42434	5.90498	7.23523	6.33278	6.32131	6.42656	6.70304	6.2231	6.05146	6.81571	6.24297	6.07318
PF3D7_0715200	NA	10.1209	11.0719	11.1364	11.2046	9.75185	11.3596	11.2443	11.3995	11.7793	9.92593	10.3229	10.4123	12.0797	13.0593	12.9758	9.88712	10.274	11.4248	10.0949	12.0005	11.1574	11.5971	9.9407	11.4952	11.7306	11.746	11.8924
PF3D7_0715500	NA	4.08513	4.49544	4.70956	5.24523	4.05925	3.99155	4.80944	4.28074	3.0349	4.0718	4.37139	4.2034	4.91538	3.87621	4.46127	3.93301	3.80646	4.54695	4.03107	4.30851	4.43986	4.55252	4.32696	4.13433	4.23948	4.41648	4.49713
PF3D7_0715600	NA	7.95178	7.39544	7.22526	7.22849	7.99165	7.49069	7.21292	7.76568	7.38444	7.71344	8.08487	7.94273	7.4698	7.40168	6.7759	8.46399	7.82261	6.85153	8.02831	7.23811	7.71392	7.22012	7.31725	7.9031	7.51967	7.67041	7.12558
PF3D7_0715700	NA	3.94927	4.24337	3.90671	5.41927	3.63448	3.99155	4.55912	5.46353	5.25301	3.91645	3.0349	3.87213	5.00094	4.49781	5.14309	3.9929	3.87815	4.93679	3.54035	4.59324	4.51844	4.85696	3.0349	4.5905	4.56311	4.21454	4.09001
PF3D7_0715800	NA	10.303	9.8321	9.26154	9.58057	11.1949	10.1028	10.4395	9.6077	10.4783	9.491	9.66399	9.67712	10.4198	10.9044	11.1259	11.1975	10.2639	9.95932	10.8516	9.65131	9.89497	10.1425	11.0243	10.3954	10.4497	10.2387	9.96806
PF3D7_0715900	NA	10.4887	9.2156	8.86944	8.57361	10.2524	9.30466	9.11365	8.64313	8.8543	10.0454	9.89063	10.1189	8.94926	8.6203	8.79305	10.588	10.095	8.1299	10.5431	9.27218	9.59122	8.77337	10.6574	9.49593	9.02435	8.34121	8.59201
PF3D7_0716000	NA	8.86984	9.01134	9.0056	8.78665	7.74323	8.63922	8.90602	9.72872	9.9167	9.43288	9.62313	9.75027	9.48426	9.38425	9.50195	9.05068	8.57037	9.26027	8.81774	9.28513	8.92943	8.95194	8.24409	9.12848	8.93793	9.56096	9.40128
PF3D7_0716100	NA	7.54969	7.94815	8.07762	8.39524	6.82598	8.20883	8.68466	9.01362	9.12117	8.99597	8.58559	8.71183	8.83465	8.86356	9.42382	8.24291	7.66407	8.61841	7.97096	8.56903	8.23084	8.63953	7.1535	8.09734	8.69959	9.06395	9.04853
PF3D7_0716200	NA	11.8049	12.4039	12.0194	12.2349	11.0981	12.198	12.3096	12.0091	12.5097	13.5522	12.6746	12.6295	13.1763	13.1205	12.8372	12.7403	11.4982	12.1306	12.1905	12.6791	12.3917	12.6886	11.7315	12.1461	12.6427	12.6741	12.478
PF3D7_0716300	NA	9.52955	8.99419	9.3161	8.88242	9.74221	9.48105	9.03856	9.06708	9.23811	8.91713	9.93784	9.68211	9.28308	9.1407	8.88075	10.1279	10.3993	9.02265	9.27136	9.06419	8.99331	9.61187	9.6727	10.1178	9.10588	8.76673	9.06508
PF3D7_0716600	NA	6.10312	6.8627	7.14341	7.17114	6.47375	6.59516	6.64364	7.86973	7.52286	6.42093	6.57468	6.37083	7.10543	7.36191	7.20907	6.72417	7.06605	7.39438	6.27654	6.94975	6.9242	6.9209	6.55391	6.32161	6.65064	7.63716	7.51195
PF3D7_0716700	NA	7.57571	8.01773	7.86474	7.75844	8.23131	8.4231	8.16496	8.74505	8.64024	7.88143	8.05537	7.88609	8.24427	8.49055	8.33833	7.9159	8.29611	7.80157	7.82323	8.06061	7.84185	7.77348	7.90634	7.78049	8.36172	8.72388	8.12353
PF3D7_0716800	NA	9.09612	8.93477	8.31524	8.54237	9.73006	8.65938	8.83805	8.25492	8.3447	8.68005	8.47576	8.01318	8.13397	8.69409	8.13031	9.49957	8.69766	8.92523	9.30421	8.26048	8.5751	8.26365	9.0718	8.38736	8.77466	7.78107	7.93809
PF3D7_0716900	NA	8.24967	8.46017	8.02157	8.43952	9.27819	8.88722	9.04953	8.4009	8.5782	8.5836	8.0628	8.27373	9.27777	10.0261	9.74623	9.17987	8.79758	8.79961	8.60443	8.38873	8.6731	8.75025	9.00572	8.87271	9.05204	8.8846	8.93602
PF3D7_0717400	NA	9.30467	9.34294	9.05665	8.98223	9.81992	10.1223	9.46449	8.79871	9.08594	9.68938	9.50541	9.71335	8.89136	8.96805	9.04162	9.57243	9.83092	8.738	9.27136	9.30505	9.1603	8.85307	9.81292	9.7184	9.89876	9.04192	8.95391
PF3D7_0717500	NA	9.19999	9.61238	9.42588	7.93391	9.55931	10.1699	8.17502	8.00381	8.15366	9.35712	9.44843	9.25155	8.64151	8.34286	7.68239	8.70993	10.1282	8.54412	9.16297	9.19804	9.55035	8.22101	9.26777	9.67233	8.78789	7.99293	7.76631
PF3D7_0717700	NA	7.7685	7.66873	7.78616	7.31575	8.08626	7.6381	7.11157	7.53186	7.09568	7.49312	7.94303	7.81504	7.57758	7.37695	6.90763	8.13634	8.04107	7.22468	7.59161	7.52744	7.63972	7.46755	7.62716	8.21122	7.62684	7.56826	7.41175
PF3D7_0717800	NA	7.13672	7.82252	7.74519	8.01423	7.19594	8.77266	8.55207	8.37286	8.45931	7.27468	6.65604	7.13759	8.82921	9.40637	9.81184	7.25974	7.74714	8.43415	7.40483	8.63348	7.87779	8.84373	7.72636	8.51109	8.90186	8.43116	8.13142
PF3D7_0717900	NA	6.67193	6.81443	6.56785	7.56745	6.78879	7.14725	7.09041	6.86524	7.44142	7.02394	6.95785	7.05758	7.22643	7.75622	7.74223	7.09588	6.54613	7.72136	7.00768	6.90551	6.93046	7.36668	6.90935	6.90954	7.31501	7.48659	7.71471
PF3D7_0718100	NA	8.38322	8.21943	8.80122	8.75585	7.83695	8.6347	8.74664	9.6077	9.9708	8.10651	8.4334	8.63147	9.20694	9.40637	9.67136	8.6573	8.53718	8.84843	8.08886	8.83287	8.12341	8.52349	8.08242	8.74076	8.62779	10.0083	9.87255
PF3D7_0718300	NA	5.26578	6.35496	6.7314	6.37813	6.49707	7.48568	5.7893	7.58176	6.3704	6.47358	5.27358	5.58831	6.435	7.02218	6.28667	5.64955	6.626	5.47424	6.02595	6.00622	6.51281	6.47854	6.2231	6.31248	6.32415	6.86533	5.02971
PF3D7_0718400	NA	8.47813	8.55386	8.29175	7.69485	9.37499	9.09711	8.15483	8.35864	8.52656	8.51302	7.80796	8.55001	8.5889	8.99911	8.51323	8.54228	8.92991	7.82966	8.80796	7.93099	7.944	8.02562	9.38719	8.39381	9.03549	8.36169	8.38335
PF3D7_0718500	NA	10.8246	10.4313	10.2618	10.4364	11.4369	10.6336	11.1933	10.3873	10.5349	10.7184	10.1756	9.84386	10.9034	10.7067	11.2545	11.1216	10.6574	11.1207	11.3346	10.29	10.3016	10.7767	11.5935	10.4029	10.8895	10.7725	10.9662
PF3D7_0718700	NA	4.20303	3.78817	4.14967	4.42039	4.20997	4.13318	4.23623	5.34867	3.94324	3.59758	3.45099	3.52276	3.95278	4.49781	3.95837	4.28605	4.00419	4.06753	3.74615	3.5923	3.91591	3.73834	4.4873	3.74015	3.0349	4.09559	3.0349
PF3D7_0719000	NA	6.07876	6.10317	5.81594	6.62137	5.93666	5.18377	6.80859	6.07479	6.53754	5.77982	6.39646	5.61722	6.46358	6.29668	5.58491	5.53411	5.32787	6.83772	5.5047	6.02028	6.26667	5.85705	5.70703	5.77134	6.24874	6.26512	6.1381
PF3D7_0719100	NA	6.26279	7.32159	7.13284	7.07431	6.37644	6.59516	7.51213	7.55703	7.52286	5.8621	6.31084	6.28498	7.57325	8.50657	8.44292	6.25605	5.46457	7.52048	6.82487	6.97136	7.12292	7.66447	6.79606	6.61645	7.09771	7.54155	7.82588
PF3D7_0719300	NA	9.14611	8.90527	9.09515	9.19229	8.52941	9.17538	9.40167	9.28575	9.36108	9.69927	9.58237	9.72307	9.72165	9.36932	9.40914	9.68019	9.08721	8.94781	8.95706	9.64127	9.30756	9.46338	8.79364	9.49793	9.47663	9.39214	9.30699
PF3D7_0719400	NA	9.33541	9.33955	9.2494	9.48993	9.32094	9.86717	9.695	9.96292	10.4509	8.80753	9.36376	8.98675	9.82533	10.6802	10.5869	9.58832	10.1448	9.93853	8.97174	9.8357	9.32303	9.56342	9.45272	9.99116	9.84279	10.3453	10.2635
PF3D7_0719600	NA	5.26578	5.69099	5.29889	6.1091	6.00389	5.44306	6.28028	5.75913	5.60247	5.99892	5.70525	5.80412	5.60739	5.1343	5.41311	6.44818	5.90498	5.96379	5.93136	5.12542	5.35845	5.10048	5.98881	6.19799	5.89863	5.63788	5.7783
PF3D7_0719700	NA	4.20303	4.08874	3.75026	4.21794	4.65632	4.41568	4.40987	4.74937	3.94324	4.0718	4.18515	3.99733	3.87509	4.02497	4.69848	4.28605	4.06069	4.2871	4.76172	4.19332	4.21337	4.02033	4.69123	4.5905	3.74359	4.09559	3.90258
PF3D7_0719800	NA	8.74564	8.10423	8.24847	8.13289	9.29808	8.86232	8.19493	8.17598	8.01058	8.61879	8.5384	8.58244	8.60594	8.93462	8.81548	9.14447	9.26326	7.80864	8.85939	8.35636	8.29746	8.2822	9.38286	9.04225	8.72734	8.48348	8.42885
PF3D7_0719900	NA	10.1954	10.1089	10.3222	10.3017	10.2575	11.0195	10.2095	11.0046	11.0669	10.4956	10.3221	10.7042	11.1419	11.2449	11.1744	11.2841	11.4767	10.5052	10.4339	10.9182	10.2239	10.2118	10.5407	11.2178	10.7443	10.9787	10.8142
PF3D7_0720000	NA	5.17346	4.16921	4.14967	4.42039	4.82714	4.59736	5.10888	5.34867	3.94324	4.5193	4.57745	4.51873	4.2615	4.31445	4.58604	4.98204	4.52882	4.99116	5.28778	4.19332	4.59184	4.40383	5.01711	4.40716	4.81395	5.14329	4.95558
PF3D7_0720100	NA	7.30191	7.03253	6.8781	6.63847	7.80947	7.43453	7.23236	6.78201	6.90593	7.5232	7.05078	7.37876	6.80554	6.97012	7.24266	7.36217	6.95833	7.03216	7.43061	6.55021	7.02701	6.64655	7.55186	6.76386	6.76278	6.59667	6.88469
PF3D7_0720200	NA	6.05396	6.49681	6.383	6.92947	6.93209	6.28214	6.7557	6.20936	6.42833	6.69341	6.43163	6.31995	6.45412	6.29668	6.38084	6.81754	6.2387	6.20025	6.21795	6.11494	6.28645	6.54195	7.0586	6.31248	6.20946	6.43083	6.1381
PF3D7_0720300	NA	3.56864	4.16921	3.75026	3.57575	3.63448	4.1965	4.23623	4.9278	3.0349	4.26361	3.75072	3.52276	3.57074	3.6902	3.0349	3.52046	3.94364	3.55941	4.03107	3.81843	4.10598	4.23086	4.41013	4.18538	3.0349	3.79317	3.653
PF3D7_0720400	NA	7.776	7.54448	7.38508	8.29167	7.27856	7.1536	7.25154	7.60608	7.64911	8.57884	8.5277	8.06002	7.72157	7.30009	6.79872	7.89615	6.97501	7.01999	6.93734	7.71805	7.76716	7.85634	7.10156	7.06893	7.03225	7.30784	7.55954
PF3D7_0720600	NA	8.20595	7.53857	7.17465	6.65536	8.65299	7.80838	7.19321	7.39894	7.23124	7.69154	7.5833	7.49708	7.62441	7.04122	7.08492	8.42517	8.39619	6.83772	8.10494	7.13983	7.58144	7.21044	8.81309	7.75733	7.58188	7.24294	7.51195
PF3D7_0720700	NA	10.3299	10.5902	10.5697	10.0282	9.96173	10.9809	9.58623	9.65501	10.3394	10.5501	10.9043	10.9945	10.235	10.262	10.4857	9.7743	10.9072	9.88939	9.94532	10.9793	10.6533	10.0921	9.86974	10.704	10.013	10.0514	10.41
PF3D7_0720800	NA	6.46347	6.87216	7.03404	7.92008	7.70397	6.94244	7.27046	7.05429	6.77867	6.84452	7.15209	7.07801	6.9399	7.05377	7.24266	7.70824	7.18546	7.55457	7.03038	6.93515	6.84691	7.49966	7.2232	7.12181	6.89159	6.87966	7.68284
PF3D7_0721100	NA	6.34651	5.22705	5.58187	5.67829	6.73111	6.14745	6.35366	6.07479	6.42833	5.36735	5.81734	5.85318	5.55412	5.00329	6.07706	6.57511	6.76066	5.96379	6.23775	4.98226	5.53828	5.77918	6.7829	6.29403	5.357	6.32956	6.39804
PF3D7_0721200	NA	7.50524	7.2069	7.21528	7.6368	7.85499	7.70865	7.70512	7.7871	7.52286	7.69595	7.37787	7.44307	7.93238	7.63224	7.76548	8.20214	7.97371	7.30704	8.13135	7.27907	7.41784	7.36668	8.09837	7.59136	7.40385	7.30784	7.41175
PF3D7_0721300	NA	8.7944	8.80805	8.60173	8.91762	8.21745	8.50953	8.61251	8.79871	8.87509	9.51236	9.46253	9.42045	9.15143	8.83304	9.03686	8.69042	8.3838	8.55256	8.85623	8.91108	8.98286	9.04988	8.18058	8.3569	8.52085	8.59578	8.71777
PF3D7_0721400	NA	4.20303	4.83345	5.33771	4.8061	5.86601	4.92492	5.19485	4.53948	3.94324	5.02865	4.7916	4.1062	4.68909	4.65499	4.89577	5.54908	5.55869	5.67879	4.9791	4.88787	5.00755	4.55252	5.15295	5.14876	4.81395	4.98387	4.79264
PF3D7_0721500	NA	5.26578	4.87477	5.29889	5.3351	4.74478	4.95643	5.5566	6.27211	5.96166	4.68824	4.9734	4.7637	5.62469	5.69468	6.11424	5.23129	5.15507	5.74069	5.28778	5.43738	5.23764	5.57828	5.42381	5.08273	5.42901	5.56708	5.60335
PF3D7_0721600	NA	6.86788	7.50259	7.17465	7.67026	8.36937	6.99292	7.44713	7.1568	7.02277	7.55752	7.78566	7.13759	6.97325	6.26439	6.41089	7.98431	7.6189	7.82966	6.93734	7.26166	7.49145	7.50757	7.43095	7.9708	7.38652	7.2649	6.90331
PF3D7_0721700	NA	4.20303	5.4269	5.33771	5.80687	3.63448	4.59736	5.73472	5.66752	5.70142	4.14018	4.37139	3.99733	5.20443	5.50142	6.25383	3.71841	3.38323	6.64471	4.33464	5.43738	4.92959	5.48221	4.32696	5.17004	5.49735	5.88937	5.96978
PF3D7_0721800	NA	5.30961	4.87477	5.78876	5.74408	4.82714	4.71679	5.5566	5.56935	5.60247	5.67414	5.88731	6.05472	5.70807	4.79344	5.14309	5.13322	5.27275	5.74069	5.36407	5.25428	5.1728	5.34243	4.96841	4.91391	4.41353	5.60294	5.3473
PF3D7_0722000	NA	5.35204	5.83587	6.23157	5.41927	6.15907	6.08168	5.61859	6.14369	5.60247	6.01332	5.56175	4.8695	5.62469	5.08349	5.83043	5.45663	6.12267	6.03901	5.80329	5.74249	5.37756	5.34243	5.84225	5.56806	5.74077	5.83066	5.50668
PF3D7_0722100	NA	5.26578	5.09753	4.82913	5.53638	5.04559	5.50583	4.91741	4.28074	4.77442	5.53956	5.10197	4.81775	4.72414	4.57911	4.89577	5.87844	5.30975	4.82034	5.16438	5.20426	5.12771	4.55252	5.42381	4.68776	4.41353	4.50458	4.49713
PF3D7_0722200	NA	10.7991	10.6894	10.9229	9.40814	11.5033	11.8381	10.1923	7.63	7.38444	10.805	10.8876	11.1267	9.70791	8.64739	9.06521	10.2032	12.351	10.134	10.58	11.0361	10.8534	10.3401	11.3125	11.3666	10.7151	7.95298	7.77641
PF3D7_0722300	NA	9.20277	9.49693	9.17434	8.87527	8.93715	9.43245	9.56727	8.93913	9.04982	10.1086	8.86808	9.39229	9.28837	8.87418	9.99492	9.53464	9.13235	8.86209	9.59711	9.42691	9.47884	8.84996	9.68331	9.05585	9.66414	9.10703	9.1683
PF3D7_0722400	NA	7.9183	7.65787	7.61481	7.60254	8.3248	7.89787	8.20478	6.3898	6.90593	7.90825	8.0665	7.77191	7.12335	6.35911	6.25383	8.49244	7.72764	8.24384	8.09424	7.29056	7.39545	7.70632	7.81916	7.87572	7.50368	6.77617	6.97545
PF3D7_0722500	NA	9.16334	8.91441	9.10596	8.83164	9.34025	9.39288	9.48886	8.92954	8.92579	9.62277	9.05476	9.24931	9.23185	9.21359	9.61174	9.49208	9.33366	9.06753	9.37659	9.13107	9.1603	9.02257	9.3676	9.38713	9.3485	9.1635	9.27888
PF3D7_0722600	NA	10.8708	11.0549	10.7303	10.3719	10.6938	11.0495	10.3469	9.94875	10.5349	11.7468	11.0934	11.3695	10.935	10.7027	11.0115	10.7767	10.7088	10.1715	11.0312	11.1767	11.2713	10.7889	10.9819	10.7536	10.8956	10.3389	10.2671
PF3D7_0722700	NA	6.60578	6.10317	5.73276	5.3351	6.09904	5.07514	5.19485	4.9278	5.3799	6.32093	5.88731	6.41994	5.55412	5.53866	6.18577	5.13322	4.8026	4.99116	6.48924	5.97767	6.50442	5.515	5.064	4.65624	4.56311	5.19232	5.50668
PF3D7_0722800	NA	5.92291	9.51508	9.28314	9.12159	6.06804	9.19391	9.39309	8.05765	8.82255	5.84603	6.78813	6.17456	10.5148	10.0497	10.1308	5.69044	5.66084	9.44167	6.02595	9.93033	9.4236	9.71441	5.42381	9.23278	9.73076	8.50665	8.50365
PF3D7_0722900	NA	7.55841	8.35661	8.15259	7.66196	8.00786	8.40199	7.74621	6.20936	6.7336	6.70224	6.90901	7.42726	8.75475	8.45325	8.63806	7.38262	7.87378	7.4767	8.41112	8.1979	8.58698	7.9347	8.18058	8.48316	8.10028	7.32883	6.63999
PF3D7_0723000	NA	4.08513	4.08874	3.0349	3.96118	4.05925	3.71743	4.23623	4.28074	4.29989	3.82577	3.75072	3.87213	3.68932	3.78947	4.46127	3.37905	3.87815	4.54695	3.74615	4.19332	4.16121	4.40383	4.13677	3.82149	3.0349	3.95846	4.2448
PF3D7_0723100	NA	4.78508	5.3449	4.93802	5.19789	5.04559	5.73139	5.49165	5.22294	5.11254	4.14018	4.66785	4.44826	5.74006	6.17451	5.78471	4.15097	4.68873	5.35904	4.92823	5.17851	5.43329	5.48221	4.80976	5.25186	5.5624	5.23958	5.28965
PF3D7_0723200	NA	3.94927	4.87477	4.88477	5.24523	4.90429	4.67832	5.01675	6.14369	5.60247	4.20387	4.03735	3.72163	4.3128	5.10914	4.15683	3.9929	4.30043	5.14158	3.74615	4.78568	4.87477	4.68386	4.02503	4.40716	5.02167	4.98387	4.2448
PF3D7_0723300	NA	8.86283	10.1616	10.2964	9.91085	9.14544	10.2122	9.70544	8.66641	8.40314	9.29757	9.29919	9.20835	10.1713	10.0246	10.0854	7.99761	9.70046	9.83506	8.65261	10.3439	9.97548	9.85883	8.84179	10.0697	9.88034	8.52492	8.56897
PF3D7_0723400	NA	9.34551	9.74126	9.75437	9.42292	8.75726	9.65613	9.41446	9.8301	10.2428	10.2905	10.1304	10.3457	10.0629	9.9728	9.73156	9.65274	9.44221	8.88233	9.3295	10.3308	9.68814	9.52307	8.96283	9.84211	10.0074	9.80095	9.54392
PF3D7_0723500	NA	3.94927	3.0349	3.75026	3.57575	3.0349	3.0349	3.74161	3.0349	3.0349	3.43403	3.62133	3.0349	3.57074	4.15161	3.0349	3.0349	3.72661	3.0349	4.03107	3.0349	3.54877	3.53475	3.5372	3.53604	3.0349	3.0349	3.0349
PF3D7_0723600	NA	3.94927	4.37694	4.57653	5.71158	4.5606	4.1965	4.40987	4.74937	4.29989	4.60688	4.25115	4.91917	4.61569	4.20896	4.58604	4.44201	4.16395	5.23293	4.24367	3.90832	4.26288	4.48069	4.13677	4.13433	5.02167	4.50458	4.2448
PF3D7_0723700	NA	6.17378	6.1193	6.77293	6.88729	5.11075	5.87915	6.12096	6.82423	7.13079	7.43101	7.25972	7.1948	7.05027	7.3416	7.06627	6.41658	6.42128	6.69162	5.72034	6.82859	6.73688	7.07831	5.58837	6.33971	6.20946	7.04129	7.18756
PF3D7_0723800	NA	9.32012	9.09212	9.2347	8.71641	9.37811	9.65613	8.52087	8.71187	8.74561	9.05025	9.36225	9.58414	9.10723	9.09453	9.29806	9.44533	10.2181	8.91871	9.09487	9.51138	9.02858	8.80578	9.34328	9.85928	9.29852	9.08565	9.04018
PF3D7_0723900	NA	9.33541	9.18193	9.50153	9.46635	8.71349	9.31317	8.39748	9.46236	9.12117	10.0574	10.1969	10.3245	9.72945	8.93123	9.16028	9.79195	9.68287	8.42957	9.15784	9.71117	9.50307	9.37545	9.0718	9.68552	9.00181	9.23459	8.99769
PF3D7_0724100	NA	10.4091	9.92887	10.2678	9.42537	9.31444	10.0798	10.0049	9.94875	10.1857	10.0887	10.3989	10.8099	10.6778	10.142	10.5788	10.6778	10.4714	9.91907	9.93636	10.7248	10.1977	10.0249	9.68155	10.6153	10.3837	9.75333	9.73966
PF3D7_0724200	NA	7.84178	7.76802	7.79955	8.00771	7.92494	7.86737	7.97076	7.72186	8.17058	8.60247	8.23717	8.67889	8.12808	7.63641	8.28305	8.51481	7.65032	7.8708	8.21274	7.77226	7.75316	8.3141	8.05544	7.77061	8.45597	8.15428	7.99973
PF3D7_0724300	NA	3.94927	3.0349	4.50374	4.32415	4.34029	3.99155	4.69092	4.28074	4.562	4.26361	4.31304	4.37289	4.20743	4.20896	4.15683	4.54573	4.16395	4.38093	4.24367	4.19332	4.39833	4.55252	4.55941	4.65624	4.6952	4.73385	4.95558
PF3D7_0724400	NA	7.25968	7.29377	7.10066	7.29443	7.61149	6.95705	7.28914	6.54982	6.42833	7.12564	6.81491	6.629	6.97983	6.9366	6.22021	7.24193	6.42128	7.37542	7.48903	6.92041	7.36811	6.7968	7.04765	6.95108	7.2203	6.64791	7.23235
PF3D7_0724500	NA	5.02137	5.19586	5.54958	4.87013	5.17278	5.37722	5.10888	5.46353	5.25301	5.08686	4.83017	4.7637	5.31714	5.3412	5.53003	4.60989	5.19549	5.14158	5.24792	5.30248	5.27915	4.68386	5.27589	4.88783	5.20008	4.92595	5.02971
PF3D7_0724600	NA	7.73811	7.07407	7.28372	6.98385	6.82598	7.42408	6.38897	7.55703	6.98487	6.75409	7.49804	7.34549	6.9399	6.74835	6.82117	7.63519	8.37756	6.67615	7.10712	7.35765	7.12292	6.88479	7.1121	7.7133	7.25894	6.54351	6.72631
PF3D7_0724800	NA	7.15988	7.50865	7.73825	7.19436	8.14604	8.56044	7.60443	7.12344	6.03859	7.35497	7.15906	7.24981	7.02506	7.21889	7.33893	7.30759	7.47028	7.61234	7.62919	7.06144	7.82521	7.5618	7.5206	7.4122	7.72657	6.83622	6.70521
PF3D7_0724900	NA	9.54497	10.9281	11.0737	10.3566	10.3091	11.8695	10.4704	9.96761	10.3432	9.5983	9.42556	9.3677	11.5155	11.8241	11.7002	9.51814	10.5259	10.8769	9.46433	11.7289	10.928	10.8792	10.1192	11.4006	11.2333	10.362	10.2124
PF3D7_0725000	NA	10.0609	9.83089	9.81657	9.13959	9.70793	10.4696	9.48886	10.0495	9.83948	9.71778	9.9175	10.0053	9.86745	10.333	9.87459	10.3647	10.9393	9.51909	9.82922	10.1749	9.5971	9.39475	10.0837	10.3782	10.0492	9.58292	9.14123
PF3D7_0725100	NA	6.63924	6.78467	6.90323	7.40795	6.47375	6.87481	6.42342	7.05429	6.24689	6.95927	7.05078	7.28534	6.64065	6.5582	6.68081	6.98239	7.2644	7.297	7.06377	7.01364	6.87962	6.73046	6.88494	6.80979	6.73556	7.01559	6.66207
PF3D7_0725200	NA	4.20303	4.00034	4.34182	4.66684	4.05925	4.0652	4.23623	5.08385	4.77442	4.5193	4.31304	4.29169	4.3128	4.36334	4.32034	4.51222	4.16395	4.93679	4.33464	4.13016	4.26288	4.32098	4.6272	4.48419	4.6952	4.32047	4.8768
PF3D7_0725300	NA	6.85373	8.09621	7.52889	6.35757	7.23785	7.88651	6.64364	7.1894	6.68706	8.13273	7.78566	7.57087	6.90575	7.14459	6.41089	6.67842	7.25534	6.49389	6.85064	7.75993	7.96845	6.77064	7.03662	7.34714	7.05441	6.63103	6.34428
PF3D7_0725400	NA	7.6592	8.32266	7.81942	6.13359	9.3936	9.23775	7.89973	4.28074	4.562	8.02486	7.58846	6.82342	6.6654	6.57578	6.15046	7.8113	8.56306	8.15231	7.99992	7.48309	9.03727	7.13058	9.20044	8.31449	7.96688	5.73764	5.7783
PF3D7_0726100	NA	8.00378	8.12802	8.20887	8.41015	6.99869	7.91662	7.89973	7.28297	7.09568	9.22635	8.49512	8.82154	8.26857	6.85996	7.13945	7.01424	7.18546	7.38493	7.58397	8.2922	8.45056	8.46381	7.04765	7.37352	7.58188	7.51433	7.28998
PF3D7_0726300	NA	7.39259	7.40847	7.59188	7.40795	7.78146	7.64261	7.4135	7.39894	7.41321	7.33814	8.21399	8.04457	7.58621	7.41632	7.55468	7.32883	8.31146	7.23523	7.25889	7.58453	7.66986	7.46755	7.43934	8.01051	7.45463	7.5858	7.26145
PF3D7_0726500	NA	10.713	10.444	10.7407	10.8347	9.88272	10.8037	10.625	11.1846	11.5802	10.7637	10.8602	11.1605	11.2204	11.3463	11.3236	11.036	10.9954	10.9003	10.599	11.037	10.445	10.4364	10.3409	10.9467	10.6925	11.7342	11.7429
PF3D7_0726600	NA	6.7196	6.43409	6.27098	6.58656	6.671	6.62298	7.06893	7.80821	7.69666	6.69341	6.90071	6.64282	6.7981	7.61966	7.2916	6.88807	6.98603	7.03216	6.5056	6.63416	6.71527	6.67507	6.59974	6.73693	7.05441	7.44875	7.62811
PF3D7_0726700	NA	6.53641	6.18201	6.47002	6.2275	6.91494	5.69629	6.12096	6.7385	7.19853	5.82977	6.0931	5.58831	6.26119	7.04751	6.82117	5.79388	6.53111	6.78106	5.63206	6.37668	6.18466	6.83518	6.82202	6.45199	6.24874	6.82144	7.27579
PF3D7_0726900	NA	6.60578	6.90016	6.94011	7.32629	6.47375	6.46791	7.36151	7.22127	7.32511	7.12564	7.20692	7.05758	7.11143	7.62386	6.90763	6.6034	6.52354	7.00771	7.00768	6.57875	7.06728	7.04601	6.10018	6.27534	5.9475	7.85521	7.96483
PF3D7_0727000	NA	7.95838	8.17445	8.52724	7.66196	7.45465	8.63017	8.35388	8.86057	8.5782	8.03879	8.08122	8.18733	9.15867	9.15963	8.9381	8.51665	8.41662	8.19071	7.99417	8.70805	8.35651	8.23536	7.86341	8.96214	8.64971	8.45993	8.20053
PF3D7_0727200	NA	5.54608	6.18201	6.01604	6.68855	5.11075	6.18548	5.9412	6.54982	6.63894	6.46321	5.78098	6.28498	6.6239	7.07856	7.10333	5.74313	5.39797	6.30506	5.4709	6.42996	6.3156	6.46223	5.01711	6.16785	6.24874	6.37094	6.5481
PF3D7_0727300	NA	8.54543	8.18582	8.24847	8.91065	8.15335	8.18739	8.26251	8.66641	8.47301	8.92652	8.70198	8.88067	8.60382	8.76048	8.93298	8.56924	8.52218	8.30011	8.63057	8.09699	8.37261	9.0115	8.46926	8.04642	8.39671	8.49279	8.33636
PF3D7_0727400	NA	6.51852	6.24205	5.61341	6.65536	7.62206	6.94244	6.58413	6.00233	4.77442	5.99892	6.39646	6.30257	5.72416	5.78962	5.41311	7.34975	7.39392	6.5629	6.98462	5.77625	5.81196	6.00078	7.53631	7.02517	5.99471	5.45344	6.20015
PF3D7_0727500	NA	6.58875	6.31367	6.53598	6.31553	6.12938	6.51821	6.38897	6.54982	6.24689	6.63003	6.90901	6.88275	6.71366	6.25347	6.11424	7.06074	6.88957	6.26406	6.42183	6.0342	6.38138	6.70304	6.49039	6.63847	6.98689	6.3504	6.23018
PF3D7_0727700	NA	8.52779	8.06368	8.11559	8.3392	8.35044	8.40465	8.77335	8.68932	8.69973	8.44927	8.30455	8.46754	8.45888	8.54031	8.54714	8.88034	8.45267	8.61841	8.75801	8.33436	8.2509	8.41421	9.11161	8.25908	8.56765	8.95365	8.97158
PF3D7_0727800	NA	9.83933	9.28421	9.07878	9.33191	9.26814	9.81424	9.6234	9.63745	10.0415	9.48846	9.50949	9.65189	9.61627	10.0529	9.54955	10.4126	10.0694	9.05867	9.70119	9.3564	9.25144	9.31595	9.75209	9.75138	9.66054	9.93162	9.81499
PF3D7_0727900	NA	7.45002	7.60229	7.58415	7.43742	7.50123	7.75522	7.34376	7.82901	7.13079	7.46757	7.66866	7.51214	7.19853	7.35685	7.13945	7.57609	7.99016	7.42235	7.4391	7.56575	7.7103	7.14081	7.17377	7.58008	7.62684	7.15157	7.17231
PF3D7_0728000	NA	9.32012	9.01347	8.67981	8.57802	9.88491	9.11505	8.86314	8.49494	8.50004	9.43288	9.76762	9.50743	8.89136	8.44378	7.94931	9.95748	9.82711	8.60223	9.47467	8.54769	9.00221	8.63232	9.67978	9.5613	8.81401	8.89867	8.23753
PF3D7_0728100	NA	10.2913	9.52406	9.84266	10.3281	10.2388	10.3935	10.4206	10.6286	10.2022	9.62393	9.85898	9.88919	10.4596	10.5023	10.5755	10.9616	10.8427	10.5257	10.6047	10.2568	9.70912	9.96162	10.4053	10.5606	10.3236	10.5126	10.5459
PF3D7_0728200	NA	7.61806	7.56789	7.01113	7.40795	7.54636	7.42408	7.30758	7.94787	7.97248	7.11249	7.15209	7.18542	8.00168	8.39051	8.25048	7.50329	7.27789	7.21404	7.75689	7.59382	7.58935	7.35795	7.73999	7.44986	8.02397	7.85521	7.48754
PF3D7_0728300	NA	5.95012	6.80458	6.71728	7.28365	6.69132	6.7291	7.36151	6.54982	6.31	6.38838	6.04823	5.67327	7.36335	7.29482	7.36964	6.12485	5.71595	7.88425	6.42183	7.10117	7.52895	7.81232	6.0786	7.15263	7.03225	7.38002	7.21758
PF3D7_0728600	NA	11.3291	10.821	11.1875	10.6218	9.9638	10.8714	10.5879	11.0159	11.2825	10.7473	11.0751	11.4892	11.5533	11.491	11.7635	10.738	11.0042	10.9507	10.9483	11.7832	11.0606	10.9806	10.4148	11.5559	10.8787	11.0284	10.9317
PF3D7_0728700	NA	8.45964	9.51056	8.93459	8.99876	7.71388	9.51953	9.7089	8.95812	9.26198	8.12622	8.46178	8.50185	10.313	10.4868	10.4413	7.20564	7.62945	9.18624	8.05062	9.93216	9.66964	9.70242	7.90029	9.12848	9.78786	9.18376	8.8286
PF3D7_0728800	NA	8.26039	7.7374	8.06103	7.81934	8.45457	7.9461	8.12401	8.37286	8.67623	7.91204	8.12448	8.25597	7.88425	7.91565	7.89763	8.62341	8.11044	7.94329	8.3718	7.54193	7.57349	8.25897	8.16047	7.85717	7.89523	8.29936	8.26647
PF3D7_0729300	NA	7.17132	7.51468	7.6887	7.60254	6.54259	7.16621	7.21292	7.9854	7.71986	8.20556	7.79462	7.87449	7.59051	7.31058	7.42916	7.5654	6.78613	7.44069	7.14919	7.33563	7.3864	7.418	6.8601	7.05268	7.45463	7.55941	7.48754
PF3D7_0729400	NA	6.78077	7.39544	6.552	7.38797	6.47375	6.71196	7.52794	7.34213	7.02277	7.6145	7.17976	6.82342	6.49159	6.74835	6.35014	7.17781	6.21058	7.8366	6.9962	6.63416	7.17121	7.14081	6.64415	6.57137	7.2203	6.98942	6.84671
PF3D7_0729500	NA	6.12707	6.76448	6.70303	6.65536	6.35103	6.8358	6.85959	7.12344	7.09568	6.53429	6.87551	6.58672	6.22817	6.61031	6.31876	6.13464	6.52354	6.22184	6.13584	6.52109	6.61764	6.25031	6.2231	6.35757	6.49676	6.86533	6.76758
PF3D7_0729700	NA	6.07876	6.1666	6.47002	5.67829	6.47375	6.7376	6.03396	6.3898	6.03859	5.71028	5.64559	5.22106	5.99881	6.0407	5.68844	4.93531	6.49285	6.59619	5.90668	6.15363	6.28645	6.23113	6.2231	6.1474	5.99471	6.0773	5.85809
PF3D7_0729800	NA	3.94927	3.65223	4.14967	3.57575	3.63448	4.59736	4.80944	4.53948	4.29989	3.91645	3.62133	4.2034	3.87509	3.78947	3.69336	3.6282	4.00419	3.7727	4.41824	3.81843	4.10598	3.73834	4.02503	4.08032	3.0349	4.09559	4.09001
PF3D7_0730000	NA	4.08513	4.74635	4.2504	4.09868	4.20997	3.99155	3.0349	4.53948	4.77442	4.26361	4.37139	4.37289	4.36164	4.20896	4.15683	3.52046	3.94364	3.93378	3.74615	4.19332	4.21337	4.23086	3.74176	3.64716	4.41353	4.50458	4.2448
PF3D7_0730100	NA	6.32604	6.8627	6.89072	7.70295	5.79156	6.96429	7.37905	7.94787	7.64911	7.05178	6.64612	6.7866	7.11143	6.98987	7.27547	6.19198	6.31107	7.63641	6.29553	6.8521	7.06728	7.45122	6.50654	6.55602	7.2203	7.95298	7.47519
PF3D7_0730200	NA	6.55407	6.05365	6.383	7.18279	5.67177	6.38352	6.64364	6.98164	6.98487	6.57336	6.60574	6.4674	6.51905	6.61031	5.9996	5.93583	6.42128	6.28471	6.19787	6.28702	6.15264	6.64655	6.37191	6.12664	5.68385	6.32956	6.1381
PF3D7_0730300	NA	9.111	9.03877	8.76073	8.00771	9.01131	9.71507	8.30892	7.22127	7.8517	9.55537	9.15547	9.23805	8.32629	7.48272	7.88707	8.89887	8.86897	8.30512	8.99205	9.03211	9.04877	8.14195	9.24408	8.94907	8.85232	7.22064	7.83557
PF3D7_0730400	NA	5.22043	4.65241	5.17505	4.5087	5.75278	5.42147	4.91741	4.28074	4.562	4.83592	4.93911	4.64766	4.4083	4.85712	5.06587	4.32728	5.30975	5.0433	5.16438	5.07007	5.10456	4.32098	5.27589	4.93946	4.81395	3.95846	4.49713
PF3D7_0730500	NA	10.8156	10.7977	10.8589	10.2802	10.578	11.3888	10.4395	10.3411	10.5052	10.7271	10.6757	10.837	10.8008	10.6857	10.7057	10.7604	11.7076	10.2822	10.7792	11.2895	10.5789	10.4842	10.7802	11.1059	10.7012	10.078	10.0597
PF3D7_0730900	NA	7.69129	7.9257	7.98686	8.3547	5.49376	7.12804	7.4135	7.58176	6.98487	9.09924	9.09878	9.07294	8.30557	6.83104	6.65601	6.98775	6.9471	7.34651	6.87595	8.60162	8.27559	8.32309	5.31444	7.38221	7.2203	6.74517	6.8077
PF3D7_0731100	NA	8.06012	8.00064	7.85193	7.84885	7.772	8.05159	7.32578	7.01843	7.16506	8.71517	8.40444	8.12996	7.95252	7.0349	6.8865	7.65549	7.90883	7.20332	7.75689	7.85961	7.9895	7.6067	7.67052	8.01609	7.61201	7.50514	7.06079
PF3D7_0731200	NA	4.08513	4.70031	4.34182	4.5905	4.20997	3.99155	4.02483	3.92909	3.0349	4.47281	4.37139	4.7071	4.08913	3.6902	3.0349	3.79735	4.00419	3.93378	3.90175	4.25259	4.47985	4.13159	4.13677	3.64716	3.0349	3.0349	3.653
PF3D7_0731300	NA	7.0526	6.55688	6.56785	8.11479	6.71136	6.64122	7.64845	5.9259	5.70142	7.81818	7.49254	7.60639	6.46358	4.7603	4.58604	7.32461	6.2387	6.62872	6.97294	6.22795	7.03863	7.34916	6.74268	6.2372	6.32415	5.14329	5.3473
PF3D7_0731500	NA	10.2231	10.7878	10.9695	9.00532	11.3952	12.7892	10.6232	8.09247	7.49622	10.6096	9.90619	9.60006	9.50712	7.9662	7.42916	11.0282	11.2056	10.3062	10.3181	10.7536	10.3599	9.37545	11.5141	11.4191	11.2369	7.57706	7.63922
PF3D7_0731600	NA	10.5069	8.99203	9.21236	9.53369	10.1041	9.54862	9.79614	8.70064	8.50004	10.3434	10.4691	10.7907	9.0225	7.25192	7.42916	11.1912	10.4522	9.03777	10.1003	9.42561	9.40248	9.79086	10.4862	10.1152	9.54448	8.25077	8.60339
PF3D7_0731700	NA	7.46866	5.77563	5.86873	6.33671	7.22401	6.90526	6.7285	6.33218	6.53754	6.71101	6.31084	6.7488	5.75577	5.2303	5.28499	7.96277	7.50126	5.74069	7.00768	5.74249	6.23647	6.39506	7.6198	6.79029	6.49676	6.22046	6.72631
PF3D7_0732200	NA	4.78508	4.00034	4.03672	4.42039	4.65632	3.4314	3.0349	4.28074	4.77442	4.68824	4.66785	5.18203	3.95278	3.57147	3.0349	4.32728	4.6274	3.0349	4.33464	3.5923	4.21337	3.53475	4.6272	3.53604	4.41353	3.57413	3.0349
PF3D7_0733000	NA	4.78508	4.74635	5.03818	4.8061	4.5606	5.23486	5.42341	6.00233	4.562	5.14255	3.75072	3.72163	4.20743	5.15897	4.46127	4.64068	4.49395	3.7727	4.03107	4.25259	5.03251	3.89232	3.89644	4.36648	4.81395	5.37197	3.0349
PF3D7_0831000	NA	4.40324	4.37694	4.2504	4.931	3.87695	4.41568	4.80944	4.9278	4.29989	3.72191	4.52943	4.1062	4.2615	4.65499	4.15683	3.86825	3.87815	3.7727	3.90175	3.98889	4.21337	4.32098	4.02503	3.8945	4.23948	4.50458	4.60424
PF3D7_0830900	NA	9.05362	9.32763	9.18712	8.78283	9.52034	9.4454	9.21456	8.76675	8.35954	9.64456	9.23653	9.22213	8.81828	8.5841	8.43569	8.29769	8.69933	8.76005	9.2426	8.97287	9.29071	9.03629	9.25834	8.41509	8.52085	8.41655	8.65899
PF3D7_0830800	NA	7.32256	7.13811	7.71722	7.7428	6.47375	7.34316	7.4135	8.57094	8.62805	7.63759	7.40154	8.00789	8.0367	8.30148	8.61905	6.79935	7.17588	7.88425	7.19006	7.57985	7.23317	7.74699	6.49039	7.2317	7.65605	8.31519	8.70726
PF3D7_0830700	NA	7.07714	6.55688	6.74538	8.02073	7.0778	6.56679	7.88754	6.59939	6.58914	7.73928	7.35379	7.63418	6.89882	5.93466	5.95919	7.17312	6.54613	7.19253	7.20009	6.36578	7.10646	7.48369	6.52251	6.79029	7.23975	6.64791	6.63999
PF3D7_0830600	NA	7.61806	7.84663	7.62989	8.08411	7.09311	7.74266	7.79922	7.9854	8.45931	9.25496	8.23059	8.65538	8.25782	7.63224	7.97944	7.82331	7.02393	7.79446	7.71557	7.80864	8.24841	8.10072	7.90634	7.17781	7.7938	7.93258	8.30184
PF3D7_0830500	NA	9.26796	9.37806	9.52185	9.34231	8.50108	9.15502	8.69866	7.1894	6.42833	10.4091	10.0383	10.1873	9.6036	6.59315	7.1215	8.21813	7.67769	8.44326	8.78819	9.7133	9.61558	9.73307	8.5449	7.72017	8.92001	6.86533	6.95775
PF3D7_0830400	NA	5.61652	5.47891	5.5165	5.95242	6.49707	5.64189	6.38897	4.9278	5.49577	5.47753	5.53996	5.61722	5.29536	4.79344	5.47284	5.99095	5.97392	6.06321	5.93136	4.74961	5.08099	5.48221	6.64415	5.62929	5.79542	5.19232	5.81877
PF3D7_0830300	NA	7.29147	7.26539	7.57639	7.65362	6.00389	7.37608	7.66283	8.32976	7.80908	7.28643	7.52523	7.69483	8.09524	7.72131	8.38409	7.2148	7.06086	7.20332	7.62175	7.51281	7.53306	7.71318	7.1121	6.94522	8.10028	7.74252	7.70417
PF3D7_0829200	NA	8.20595	7.91205	7.59188	8.84998	8.87671	7.9461	8.23394	6.98164	9.54094	7.45722	8.1351	8.22434	8.58675	8.24803	7.98935	7.99761	8.02252	8.31508	9.51732	8.37802	8.37261	8.97777	7.48054	8.11306	7.51967	8.26171	8.13142
PF3D7_0829000	NA	6.96322	7.06585	7.1539	7.28365	6.671	7.40825	7.0025	7.58176	7.46908	7.33249	7.43635	7.62729	6.80554	7.04122	7.44366	7.27732	7.42657	7.11459	7.30611	7.10769	6.93669	7.08892	6.89719	7.26966	6.67951	7.31837	7.46272
PF3D7_0828900	NA	4.49062	4.43781	4.57653	4.09868	4.45601	4.85941	4.55912	4.53948	3.0349	4.0718	4.11423	4.7071	4.15015	3.954	4.32034	4.10132	4.90669	4.06753	4.41824	4.50631	4.51844	4.68386	5.15295	4.36648	4.6952	4.50458	4.37851
PF3D7_0828800	NA	8.2004	8.89376	9.24207	7.2397	9.23757	10.0256	7.44713	6.94388	7.02277	8.49039	8.11379	7.83911	7.56455	7.0724	7.4863	8.05726	9.1087	7.79446	8.19282	8.60162	8.64875	7.21044	8.81631	9.07736	8.53662	6.96276	6.92169
PF3D7_0828700	NA	7.63466	7.78309	7.89001	7.59385	7.1673	7.975	8.08186	7.53186	8.08389	6.98115	6.88396	7.37051	7.99523	8.08685	8.88606	6.56795	7.80721	8.01842	7.61428	8.22804	7.95015	8.15207	7.2232	7.82889	8.0014	7.64554	7.42466
PF3D7_0828600	NA	10.7881	10.7339	10.3734	9.80768	12.4856	11.6176	10.2119	9.27064	8.94558	9.4473	9.39352	9.51491	10.4204	11.0915	10.1441	10.2765	11.6913	10.1536	10.8476	10.2183	10.4126	9.70928	12.0116	11.0393	10.5866	10.0655	9.53801
PF3D7_0828500	NA	8.88724	8.44447	7.93319	8.16256	9.06647	8.24781	7.61926	8.58322	8.28379	7.66032	7.967	7.84507	7.78287	8.29886	8.03788	8.16727	8.54833	8.58174	8.41542	8.16712	8.14769	8.35848	8.84179	8.16675	8.46424	7.75806	7.41175
PF3D7_0828400	NA	7.32256	6.63693	6.70303	6.98385	7.91638	7.48568	6.78239	7.05429	6.63894	6.70224	6.31084	6.58672	6.57244	6.95681	6.63077	7.93815	7.5089	6.75187	7.89899	6.62507	6.84691	6.47854	7.7867	7.11139	7.27787	6.46939	6.92169
PF3D7_0828300	NA	7.2381	6.85317	6.98785	6.45751	6.96577	6.68584	5.9412	6.86524	6.94595	7.03793	7.08779	7.31143	6.5008	6.02788	6.41089	6.96619	7.24621	6.49389	7.11775	7.04794	6.84691	6.67507	6.68721	7.03072	6.28695	6.61396	6.72631
PF3D7_0828200	NA	9.12573	8.96369	9.11134	9.41062	9.01932	9.2745	9.38445	9.91999	10.1478	9.43024	9.22167	9.30217	9.83258	10.0898	9.95507	9.7478	9.45411	9.73476	9.41791	9.54765	9.34767	9.39475	9.09317	9.59431	9.44356	10.2037	9.63821
PF3D7_0828100	NA	6.97633	8.05957	7.76582	7.84153	6.89759	7.91662	8.4646	8.34427	7.8517	6.58296	6.38454	6.68349	8.90175	9.45079	9.14265	7.12047	6.79869	8.35909	6.5056	7.94195	7.63591	8.55052	6.79606	8.01887	8.79447	8.22306	8.1156
PF3D7_0827800	NA	10.1165	10.0551	10.4443	10.2515	9.62377	10.676	10.1972	10.5987	10.8816	10.0272	10.069	10.2254	10.8996	11.441	11.3128	10.2118	10.8241	10.3661	9.88766	10.8588	10.1208	10.4661	9.84948	10.9306	10.4287	10.9307	10.9373
PF3D7_0827700	NA	5.80838	7.61358	7.463	7.61118	4.97692	7.59218	7.99368	8.23948	8.31457	6.0695	5.90427	5.82887	9.01932	9.3428	9.3604	5.21226	5.88122	7.95609	5.74855	7.91255	7.86156	8.0201	5.15295	7.14754	8.43929	7.75806	7.41175
PF3D7_0827600	NA	8.1436	7.50865	7.79955	7.96793	7.31816	7.92033	8.22428	8.4284	8.8118	8.0037	8.23717	8.67889	8.06164	7.80889	8.29108	8.7067	8.69766	7.91735	8.06713	8.20094	7.59329	8.29596	8.03348	8.29167	8.15241	8.30466	8.31575
PF3D7_0827400	NA	5.97681	8.63354	8.58636	9.06306	6.73111	8.7582	9.04953	8.52072	8.86473	5.45621	6.03295	5.87707	10.1849	11.2062	11.2234	5.7038	6.13271	9.57404	6.0029	9.22517	9.27611	9.9355	7.01431	9.31202	9.41399	9.44585	9.57315
PF3D7_0827300	NA	6.79566	6.82422	7.0788	6.99713	6.69132	6.84369	7.39638	7.94787	8.62805	7.67378	7.08046	7.27654	7.74486	8.03728	8.22556	7.06074	6.90126	7.59607	7.00768	7.17127	7.1392	7.82504	6.56935	7.22689	7.13975	7.96642	7.8924
PF3D7_0827200	NA	5.83791	9.2358	9.13792	9.15147	5.58567	9.85655	10.2433	9.34465	9.79655	5.98436	6.4772	6.629	10.8948	11.4176	12.027	5.48815	5.60341	10.3024	6.07095	10.1397	9.7729	10.4353	5.84225	10.0024	10.5048	9.51601	9.44936
PF3D7_0827100	NA	6.8104	6.59174	7.02263	7.26184	6.06804	7.05531	7.28914	7.1568	7.64911	6.84452	7.12387	7.51961	7.53365	7.05377	7.25916	7.2239	6.8235	7.23523	6.67416	7.0547	6.94906	7.3044	6.42391	7.1577	7.2203	7.44875	7.31794
PF3D7_0827000	NA	8.1436	7.9257	8.22385	8.45398	7.44276	8.00332	8.26251	8.91017	9.04065	9.22939	8.72089	9.24706	8.68828	8.275	8.57371	8.71477	8.3692	8.10714	8.1261	8.49663	8.30946	8.61047	7.73999	8.37656	8.76799	8.56521	8.33636
PF3D7_0826700	NA	9.57103	9.0554	8.78112	9.69047	11.0675	10.0135	10.6966	9.71763	9.50805	10.0769	9.72846	9.69864	9.16155	9.21359	8.98338	11.6281	10.4263	10.3564	10.0065	8.67781	9.16559	9.4735	10.8343	10.414	10.3191	9.66756	9.56735
PF3D7_0826600	NA	4.78508	5.09753	5.21764	5.86693	5.58567	4.7902	5.5566	5.22294	4.77442	4.99851	5.16172	4.96694	5.08107	5.10914	4.32034	4.47768	4.74702	4.93679	4.9791	5.01221	4.87477	5.34243	4.86494	4.44636	4.92214	4.73385	5.40256
PF3D7_0826400	NA	6.003	5.52898	5.48259	5.77584	6.5867	5.33144	4.23623	4.28074	5.3799	5.19594	5.83517	5.67327	4.82351	4.45482	5.14309	5.64955	6.15259	4.46709	6.25728	5.47948	5.35845	5.60885	5.52493	5.45378	4.92214	4.66235	5.3473
PF3D7_0826300	NA	6.79566	6.55688	6.96418	6.58656	6.80751	6.36161	6.31744	6.94388	6.48398	6.17552	6.79711	6.41994	6.28279	6.26439	6.22021	6.23804	6.48508	6.1334	6.43898	6.66107	6.5459	6.28791	6.76962	6.18802	6.3604	6.32956	6.44985
PF3D7_0826200	NA	8.92815	9.07388	9.13265	9.15737	8.99921	9.11018	9.85984	9.54001	9.85526	8.90768	8.16993	8.28691	9.75832	9.90453	10.5338	8.71477	9.01941	9.39782	9.50728	9.28083	8.97835	9.6137	9.67978	9.03539	9.69958	9.67371	9.81255
PF3D7_0826100	NA	11.2726	10.9449	11.1198	11.2017	10.1394	10.9706	10.7878	11.3044	11.4803	11.3594	11.4423	11.6225	11.4761	11.3325	11.2044	11.254	11.4386	10.9419	10.9682	11.6036	10.8067	10.9491	10.5619	11.3704	10.6423	11.5812	11.6201
PF3D7_0826000	NA	7.363	7.45943	7.62237	7.54958	7.47813	7.98923	7.82502	8.50789	9.01278	8.03184	7.87707	8.13483	8.08006	8.03096	8.66301	7.93539	7.55392	7.93038	7.48083	7.49306	7.90337	8.09023	7.48054	7.73379	7.80688	8.49743	8.24482
PF3D7_0825900	NA	5.61652	7.89366	7.37616	7.75064	5.54049	7.66496	8.32707	8.87063	8.69973	6.02758	6.43163	6.21234	8.70222	9.37805	9.24947	5.25005	5.19549	8.62242	5.28778	7.84411	7.28771	8.29596	5.064	7.62466	8.60553	8.52946	8.55731
PF3D7_0825700	NA	4.96636	7.73223	7.60721	8.0903	4.5606	7.26915	7.98226	7.48016	7.80908	4.60688	5.07102	5.10027	7.66975	8.87242	8.96844	4.19812	4.45794	8.33969	4.70071	8.10676	7.83189	8.43922	4.4873	7.56491	8.0014	7.42944	8.25929
PF3D7_0825600	NA	6.98933	6.90016	6.36493	6.55087	7.38181	6.30531	7.44713	7.34213	7.41321	6.67558	6.10774	6.35407	6.60695	6.76375	7.50024	7.20104	6.40488	7.32691	7.01908	6.16629	6.52115	6.88479	7.19375	6.4685	6.84145	7.079	6.97545
PF3D7_0825500	NA	9.76977	9.82606	10.0232	9.8647	9.415	9.70326	10.3734	10.9862	11.2046	10.8166	10.1859	10.4499	10.4041	10.4688	11.2182	9.97237	9.43622	10.3684	9.93037	10.3474	9.98897	10.1837	9.72668	9.87395	10.4266	10.8614	10.6674
PF3D7_0825300	NA	6.07876	7.16909	6.17031	7.15939	6.62947	5.64189	5.8418	6.9051	6.58914	5.27214	5.30012	5.05735	6.6239	8.05917	8.26685	5.25005	5.71595	7.37542	5.63206	7.13983	6.87314	6.73046	6.72901	6.84802	6.3604	6.77617	7.38557
PF3D7_0825200	NA	5.30961	5.50418	5.29889	5.49846	5.71287	4.51023	4.40987	3.92909	3.94324	5.05808	5.10197	5.25896	5.08107	4.49781	4.46127	5.02709	5.27275	5.31833	5.72034	5.07007	5.4692	5.10048	5.49206	5.43663	5.49735	4.50458	4.60424
PF3D7_0825100	NA	3.56864	3.47307	4.34182	3.96118	3.0349	3.0349	4.23623	3.92909	3.94324	3.43403	3.0349	3.72163	3.41488	4.02497	3.0349	3.52046	3.0349	4.54695	3.0349	3.43026	3.39922	3.0349	3.5372	3.74015	3.0349	3.95846	4.09001
PF3D7_0824900	NA	7.35299	7.72184	7.64482	8.00771	7.772	7.66496	8.08186	8.19212	8.38875	8.1164	7.99058	8.06513	7.95585	7.76767	8.16568	7.83521	7.40625	7.86402	7.66582	7.48808	7.75667	8.05829	7.66338	7.15263	7.87054	7.96642	8.21544
PF3D7_0824800	NA	7.96496	7.8609	7.75898	7.98795	8.39423	8.29152	8.81252	8.95812	8.75685	8.02486	7.86437	8.00257	8.23608	8.43901	8.50635	8.70021	8.5184	8.50113	8.24695	8.19485	7.79477	8.16212	8.32764	8.14143	8.46424	8.81948	8.74885
PF3D7_0824500	NA	7.48707	7.01557	7.0788	8.03363	6.78879	6.65924	7.02499	7.96675	6.7336	7.51325	7.69762	7.77815	7.40298	7.321	6.86505	7.8113	6.87778	8.08983	7.39613	6.898	6.88608	7.95797	6.68721	7.25555	6.94003	7.42944	7.3589
PF3D7_0824400	NA	7.6592	6.59174	6.56785	7.38797	8.05541	6.9715	7.86286	7.42653	7.46908	6.84452	6.97376	6.87108	6.435	6.66057	7.10333	8.35459	7.4306	7.54612	7.32457	6.22795	6.44423	6.52636	7.89421	7.54958	7.71274	6.97615	7.58276
PF3D7_0824300	NA	6.83943	6.92764	7.01113	7.15939	6.5867	7.07551	7.32578	7.72186	7.5747	6.38838	6.83248	6.79897	6.91264	7.15627	7.30755	6.55352	6.96947	7.09152	6.93734	6.94247	6.5377	6.94447	6.96861	6.86675	7.18059	7.12779	7.6169
PF3D7_0824100	NA	5.39316	5.4269	5.54958	5.64417	5.17278	4.92492	4.91741	6.07479	4.562	5.41252	5.35165	5.18203	5.27321	5.00329	5.21597	4.75632	4.65847	4.99116	4.33464	5.17851	4.95612	5.80563	4.91775	4.40716	4.23948	5.45344	5.55588
PF3D7_0824000	NA	7.41199	7.25821	7.47141	7.71902	7.36931	7.61532	7.0025	8.55855	7.8517	7.97137	7.75385	8.21057	8.1192	7.68151	7.74223	6.77473	7.19023	6.80967	7.46429	8.10026	7.62825	8.03659	6.70128	6.82903	7.23975	7.57706	7.21758
PF3D7_0823900	NA	5.58176	5.55334	5.76105	6.7683	6.671	6.13454	6.07814	5.56935	5.70142	5.55962	5.37669	5.87707	6.32501	5.44356	5.35059	6.49429	6.96947	6.51146	6.65964	5.2786	6.0863	6.06745	6.20335	6.29403	6.16906	6.63103	6.28838
PF3D7_0823800	NA	6.73514	6.22728	6.68862	7.87777	6.78879	6.35053	6.95643	6.94388	7.46908	6.93704	7.20018	7.24079	6.85652	5.98869	7.19198	7.19179	7.15653	7.8435	6.9962	6.3875	6.47894	6.96767	6.89719	6.99713	6.28695	7.31837	7.58276
PF3D7_0823600	NA	4.90884	5.22705	4.93802	5.24523	5.04559	4.82529	5.35151	5.84502	6.18083	4.99851	4.57745	4.7071	5.13183	5.53866	5.41311	5.37441	4.88148	4.54695	4.56826	5.07007	4.75721	5.37877	5.35191	4.28	4.6952	6.05195	5.3473
PF3D7_0823500	NA	8.52334	8.03041	8.03861	8.35983	7.91638	7.39226	7.15297	8.17598	8.32972	8.43354	8.18704	8.55728	8.63944	8.33263	8.66919	7.08093	7.35627	7.53763	8.43675	8.07062	8.13155	8.21136	7.83195	7.00278	7.84541	7.94621	8.02535
PF3D7_0823300	NA	8.85577	8.44131	8.57862	8.44918	7.99165	8.2771	7.75965	8.48188	8.79007	9.09258	9.49858	9.36148	8.71209	8.04983	8.05685	8.83367	8.82075	7.82269	8.3718	9.04401	8.50794	8.45974	8.12457	8.96214	8.32585	8.41655	8.42243
PF3D7_0823200	NA	10.2312	10.0959	9.3091	9.63445	11.2359	10.1061	10.1108	9.24768	9.89651	9.54687	9.96683	9.80012	9.21945	9.48121	9.52934	10.9721	10.1882	9.80534	10.6673	9.88757	10.292	9.39262	11.0882	10.0576	10.0046	10.3632	10.205
PF3D7_0823000	NA	7.28095	7.78309	7.50453	7.83417	7.8991	7.84014	7.36151	8.09247	7.62473	7.79784	7.13097	7.61339	7.88425	8.31714	8.40643	7.60072	7.45058	7.67564	7.72254	7.57047	7.51656	7.67856	7.76687	7.92701	7.84541	7.54155	7.53594
PF3D7_0822900	NA	11.9756	12.2646	12.1108	10.2095	12.0562	13.0098	10.9878	8.77749	8.31457	12.6761	12.3286	12.5485	10.953	10.2768	10.1748	11.0103	12.6546	10.5533	11.8857	12.5045	12.5832	10.9742	11.9893	12.1577	11.4856	8.4788	8.56897
PF3D7_0822600	NA	7.10127	7.38229	7.11147	7.25081	7.01486	7.04167	6.7285	6.54982	7.35508	6.92203	7.62912	7.22257	6.85652	7.41146	7.15717	6.93323	7.38978	6.72206	6.63014	7.15878	7.32611	6.57263	7.0586	7.35599	6.70781	7.43913	6.97545
PF3D7_0822500	NA	5.35204	6.25667	5.76105	5.86693	5.23198	5.46431	5.67789	6.7385	7.19853	5.90922	5.62511	5.40055	6.07537	6.00187	6.22021	4.98204	5.52804	6.26406	5.43623	6.02028	5.61995	5.93077	5.89284	5.48743	5.62448	5.83066	6.28838
PF3D7_0822300	NA	6.51852	5.73396	5.33771	6.18133	5.93666	5.99846	6.16251	6.07479	6.11152	6.52435	6.0783	6.30257	6.09999	5.66152	6.22021	6.42455	5.60341	6.51146	6.81181	5.90362	6.09758	6.19196	6.16298	6.29403	5.99471	6.71348	6.28838
PF3D7_0822100	NA	6.44464	7.07407	6.59902	6.79899	6.89759	6.66816	7.73264	7.58176	7.8517	7.05865	6.74235	6.85931	7.5157	7.31058	8.01866	6.92767	6.4694	7.73628	6.71687	6.63416	6.77218	7.13058	7.01431	6.62383	7.47117	7.99948	8.00832
PF3D7_0822000	NA	6.96322	7.04093	7.4375	7.50391	7.04668	7.1536	7.46366	7.63	7.46908	7.12564	7.86437	8.03939	7.62021	7.21889	7.36964	7.34559	7.12202	7.4767	7.22979	7.34668	7.33555	7.72001	7.1121	7.39084	7.2203	7.39004	7.51195
PF3D7_0821700	NA	11.2647	10.8331	10.2905	10.4119	12.0889	11.0016	11.6055	10.1643	10.3015	11.5085	10.361	10.4664	10.4156	10.5108	10.3521	12.4903	10.9845	10.8541	11.6298	10.146	10.5774	10.7865	12.1387	11.3181	11.3224	9.97544	10.4949
PF3D7_0821600	NA	6.8104	6.58022	6.7314	7.26184	7.51265	7.02791	7.44713	7.1568	7.59993	7.42039	7.10954	7.20411	6.96664	7.30535	6.75272	7.6215	7.10697	7.43155	6.86335	6.75563	6.91161	7.4011	7.03662	6.70949	7.56658	7.25396	7.39872
PF3D7_0821500	NA	6.17378	6.47205	6.21144	7.02332	6.49707	6.58577	6.64364	6.98164	6.7336	6.85246	6.43163	6.51333	6.41563	7.32617	6.31876	6.58933	6.02888	6.78106	6.52178	6.46099	6.45299	6.93273	6.33615	6.54828	6.56033	6.79142	6.8077
PF3D7_0821400	NA	11.8415	12.2697	12.072	10.3958	13.2778	12.8633	11.1697	9.26303	9.83419	11.8789	11.6032	11.2434	9.95982	9.92595	9.0976	12.0347	12.232	10.9192	12.1553	11.5405	12.0161	10.6352	12.7124	12.0225	11.5761	10.1823	9.7215
PF3D7_0821300	NA	7.34292	7.4965	7.77941	7.15939	7.19594	8.19968	7.61926	7.69944	7.80908	7.85804	7.81237	7.40322	7.98548	8.16681	7.8109	7.59723	7.63295	7.39438	7.37857	7.76817	7.76018	7.18102	7.39692	7.7304	7.83268	7.55941	7.53594
PF3D7_0821200	NA	4.08513	4.87477	5.03818	5.04453	4.65632	4.46398	4.69092	4.28074	5.11254	4.80066	4.83017	4.64766	4.72414	4.45482	3.0349	4.44201	4.8026	4.99116	4.24367	4.71243	4.31004	4.40383	4.80976	4.28	4.92214	5.14329	4.95558
PF3D7_0821000	NA	9.12866	8.34651	8.23375	8.25908	9.90017	9.07727	8.06032	6.78201	6.90593	8.12948	8.58816	8.50185	7.60756	7.06622	7.02823	8.71959	9.4442	8.22282	8.39813	8.13248	8.73848	8.11632	9.36101	8.92703	7.90742	7.13973	7.41175
PF3D7_0820900	NA	9.32268	8.68788	8.51512	8.12085	9.52316	9.23626	8.79958	8.5954	8.72285	8.48531	8.67557	8.38823	8.30817	8.74898	8.68755	9.71278	9.95824	8.7564	9.02339	8.58075	8.31899	8.35848	9.71639	9.39357	9.08994	8.50205	8.49145
PF3D7_0820800	NA	4.57159	4.08874	4.42583	4.42039	4.05925	4.59736	4.55912	4.74937	3.94324	4.0718	4.52943	4.2034	4.88551	4.82569	4.58604	4.32728	5.11336	4.2871	4.70071	4.36152	4.75721	3.89232	5.23618	4.74839	4.41353	4.80131	4.79264
PF3D7_0820700	NA	8.52779	8.19711	8.47813	8.83164	8.03183	8.29725	8.42302	8.74505	8.88538	8.37435	8.45049	8.57171	8.40633	8.55579	8.24222	8.49994	8.82839	8.38296	8.10494	8.24582	8.43968	8.6287	7.95388	8.48718	8.16261	8.69996	8.94946
PF3D7_0820600	NA	4.71812	4.24337	4.50374	4.5087	4.5606	4.41568	4.55912	4.28074	5.3799	3.99771	4.03735	3.87213	4.45301	4.57911	4.46127	4.75632	4.6274	4.62152	4.63637	3.81843	4.31004	4.40383	4.80976	4.23383	4.6952	4.66235	4.70219
PF3D7_0820500	NA	6.12707	5.57727	5.78876	6.37813	5.97068	5.76562	5.61859	6.27211	5.60247	5.87798	6.0175	5.64553	5.78668	6.27524	5.9996	5.35734	5.44823	5.64676	5.88154	5.99202	6.04027	5.30508	5.61902	5.8243	5.62448	5.88937	6.3166
PF3D7_0820400	NA	4.20303	4.31233	4.42583	4.42039	4.34029	4.41568	4.91741	4.74937	4.562	4.26361	4.03735	4.2034	4.2615	4.45482	3.95837	4.32728	4.52882	5.14158	4.41824	4.36152	3.75788	3.73834	4.13677	4.18538	4.6952	4.66235	4.37851
PF3D7_0820300	NA	8.60131	9.10416	9.07878	9.01511	9.12331	9.21221	8.87552	8.34427	8.71134	9.28885	9.45691	9.11787	8.30817	8.3041	8.08484	8.78084	9.37076	9.04377	8.6635	8.64692	9.09387	8.87156	8.98014	8.8557	8.51289	9.11308	8.59771
PF3D7_0820200	NA	8.07842	8.44447	7.62237	8.05277	7.99978	8.31994	8.12401	6.14369	6.31	8.32689	8.22728	8.19201	7.57758	6.24245	6.57891	9.1822	8.69264	7.8708	8.68148	7.04115	7.14995	7.88091	8.45282	8.28936	8.15241	6.64791	6.8077
PF3D7_0819800	NA	7.81291	8.4286	8.85349	8.45398	7.38181	8.19661	8.20478	8.64313	9.05894	7.86588	8.20394	8.4598	8.88264	8.49515	8.91231	6.8938	7.81339	8.54835	7.80364	8.86964	8.46136	8.7602	7.66338	8.39809	8.51289	8.43116	8.70726
PF3D7_0819600	NA	9.74328	10.1995	9.97681	8.84633	10.8524	10.5818	9.64164	8.25492	8.40314	9.41163	9.23159	9.52977	9.63611	10.2071	10.083	9.31976	10.4684	9.69146	9.87678	9.8561	10.0765	9.20857	10.642	10.0976	10.0159	8.49743	8.90876
PF3D7_0819400	NA	5.12473	5.09753	6.14928	6.2722	4.20997	5.30795	5.73472	6.54982	6.31	5.39012	4.83017	4.8695	5.81691	6.3386	6.28667	4.78355	4.68873	5.98932	4.63637	5.41582	5.74125	5.80563	4.86494	4.86119	5.9475	6.68107	6.66207
PF3D7_0819200	NA	4.30804	4.37694	5.17505	5.29093	4.05925	4.92492	5.10888	6.14369	5.3799	5.08686	4.18515	4.64766	4.94455	4.97539	5.78471	5.28679	4.52882	4.82034	4.63637	4.36152	4.81741	4.68386	4.4873	4.8061	4.23948	5.32929	5.09975
PF3D7_0819100	NA	4.49062	4.79068	4.70956	5.45945	4.82714	5.13059	5.42341	5.22294	4.77442	5.22183	5.37669	4.51873	4.94455	5.08349	5.06587	4.69991	4.9794	5.23293	5.16438	5.22951	4.90248	5.1862	4.80976	5.01312	4.92214	5.32929	5.3473
PF3D7_0819000	NA	8.23886	8.32609	8.61314	8.57361	8.21046	8.95942	9.29511	9.35185	9.67143	8.80142	8.74187	8.85731	8.9257	8.9697	9.30995	9.30914	8.78978	9.33803	8.29446	8.56432	8.27804	8.83748	8.09837	8.73908	9.05204	9.63219	9.52311
PF3D7_0818900	NA	17.9441	17.5129	16.9647	15.6506	15.74	15.3681	15.3016	14.9864	15.4502	17.7504	17.6683	17.5753	16.3724	15.2753	15.1174	15.9928	15.357	15.0532	17.489	17.2182	17.4413	15.5921	15.6094	15.5609	15.4856	15.2261	15.0885
PF3D7_0818800	NA	6.42555	7.38888	7.56858	7.85613	5.97068	6.85933	7.13242	7.31285	7.46908	7.14514	7.3169	7.20411	7.28596	7.39184	7.85492	5.64955	5.79469	7.35621	6.31428	7.37933	7.48723	7.13058	5.81624	6.96852	7.13975	7.35976	8.30184
PF3D7_0818500	NA	10.0062	10.0025	9.71607	8.98223	10.7918	9.8002	9.53252	8.32976	9.04982	9.98734	9.36976	9.53713	9.20274	8.56674	9.12928	8.70346	9.54686	9.35984	9.97184	9.73967	10.244	8.98344	10.5591	9.2972	9.84596	8.81578	9.16062
PF3D7_0818300	NA	5.12473	5.25751	5.67438	4.87013	4.82714	5.64189	5.42341	5.75913	5.11254	4.7269	4.71055	5.01295	5.25068	5.40355	5.41311	4.69991	5.34574	5.0433	4.70071	5.39391	5.29942	5.41415	5.064	5.34745	5.20008	5.2852	5.73661
PF3D7_0818100	NA	9.93942	10.3712	10.0968	8.58241	11.6747	12.0362	9.55962	8.07517	7.35508	10.3093	9.8364	9.77385	9.49001	8.43184	8.2087	10.226	11.1148	8.94781	10.061	9.75009	10.0974	9.22063	11.2461	10.5922	10.3902	7.13973	7.10965
PF3D7_0817900	NA	6.79566	9.03668	9.0171	8.79424	8.62176	9.01087	8.67051	8.02198	7.97248	6.90686	7.50352	7.24079	8.71602	8.76809	9.89579	7.52184	7.84993	9.31836	7.3428	8.68434	8.93254	8.81218	7.82557	9.45236	8.43087	8.14839	8.64253
PF3D7_0817800	NA	7.53207	7.16141	7.03404	6.58656	8.14604	7.10202	7.09041	5.08385	5.79372	6.50426	6.37252	6.23085	6.25027	6.38932	5.78471	6.76851	7.74391	7.2767	7.79706	6.32131	7.06728	6.39506	7.94803	6.48482	7.18059	5.9457	6.03956
PF3D7_0817600	NA	11.8597	12.3759	12.5597	11.2446	12.5103	13.1388	11.1185	10.0137	9.88118	11.8114	11.8727	12.0725	11.9104	11.1758	10.9858	10.8602	13.2889	11.2599	11.3799	12.4971	12.5287	11.5695	12.162	12.6051	11.8832	10.1116	9.93467
PF3D7_0817500	NA	9.24656	8.68788	8.70136	8.92456	9.68294	8.80116	8.39748	7.88966	8.65234	8.67337	9.42123	8.71509	8.58675	7.98594	8.67533	8.91857	9.38844	8.64234	9.24018	8.63123	8.78735	8.67505	9.46302	9.06395	8.41389	8.69189	9.12947
PF3D7_0817300	NA	9.44751	8.72213	8.89772	9.06933	8.10897	8.14034	8.17502	8.35864	8.50004	9.85295	9.52167	9.64167	8.68226	8.63911	8.2087	8.45438	8.82228	8.01231	9.23775	9.29085	9.01252	8.51175	8.32312	8.50316	8.24174	8.67971	8.68601
PF3D7_0817200	NA	5.7158	6.34133	6.01604	6.35757	5.71287	6.41576	5.67789	6.78201	6.48398	5.81332	6.20618	5.96872	5.4604	6.20889	6.31876	5.74313	6.47726	5.93779	5.28778	6.21583	5.87923	6.37775	5.86778	6.01797	5.68385	6.19759	6.1381
PF3D7_0816900	NA	4.08513	4.74635	4.82913	4.98904	4.05925	4.36511	4.02483	4.53948	4.562	4.42426	4.11423	3.72163	4.72414	4.88776	4.80114	3.6282	3.80646	4.18363	4.03107	4.8207	4.21337	4.62006	3.0349	3.8945	4.81395	4.09559	4.70219
PF3D7_0816800	NA	5.0741	8.86575	8.20384	8.46355	5.28862	8.66603	8.45638	7.9854	7.80908	5.55962	5.97009	5.25896	9.42548	10.2748	9.3604	4.64068	4.6274	8.68137	4.87519	8.82895	8.89321	8.93446	5.10924	8.57108	8.52875	8.34636	7.99973
PF3D7_0816600	NA	9.37293	8.98337	9.01996	9.18364	8.50108	8.88532	8.66339	9.06708	9.23006	9.75831	10.0326	10.0917	9.23048	9.07471	9.00793	9.41098	9.0154	8.15786	8.86883	9.13743	9.11316	9.13141	8.59071	8.9808	8.8586	9.57418	9.31739
PF3D7_0816500	NA	4.20303	4.99106	5.41211	5.24523	3.63448	4.36511	3.74161	3.0349	3.0349	3.0349	3.62133	3.0349	4.75818	5.18318	4.69848	3.52046	3.52633	4.69157	3.54035	5.34898	4.81741	4.85696	3.5372	4.62384	4.02756	4.73385	4.2448
PF3D7_0816200	NA	6.28419	6.25667	6.552	5.95242	6.06804	5.35452	5.9412	5.46353	6.03859	5.69233	6.06335	5.49769	6.30405	6.37932	6.57891	5.74313	6.03962	6.087	5.66212	6.1018	5.91808	6.26924	6.14236	5.86273	6.12746	5.45344	5.7783
PF3D7_0816100	NA	10.5125	10.3901	9.99292	9.48993	11.5448	10.8077	9.8347	7.82901	7.95304	10.8217	10.0354	10.3992	9.35541	8.77188	9.16901	10.6423	11.0617	9.98449	10.9689	9.90352	10.4346	9.69032	11.891	10.2645	9.97305	8.62994	8.62589
PF3D7_0816000	NA	7.99738	7.82738	7.91484	8.42001	6.71136	7.02098	7.21292	7.48016	7.71986	8.65992	8.60353	8.6211	7.63276	6.97674	7.55468	7.0759	7.02927	7.55457	7.55302	8.04376	8.22579	7.95219	7.21345	6.62383	6.76278	7.67041	8.13926
PF3D7_0815900	NA	6.26279	6.44686	6.40084	6.65536	5.28862	6.06815	6.4899	7.55703	7.32511	6.47358	6.49945	6.33711	6.72939	6.61031	6.41089	5.09181	5.72939	6.38364	5.97946	5.94852	6.34417	6.78378	5.49206	5.52026	6.67951	7.1036	6.78778
PF3D7_0815800	NA	11.2587	10.9714	11.1734	10.5663	10.6377	11.2174	10.4927	10.6952	11.1266	11.2738	11.3486	11.8268	11.0125	10.8944	11.295	10.6347	11.483	10.4655	11.0417	11.6905	11.1857	10.9034	10.5951	10.958	10.8616	10.8542	10.8397
PF3D7_0815600	NA	8.28686	8.59709	8.07762	8.84633	8.31832	8.12432	9.06583	8.68932	9.42591	8.58122	8.62376	8.57887	9.12655	9.27364	9.71675	8.62341	8.08002	8.85186	8.29913	8.2922	8.62012	9.03356	8.35886	8.14907	8.89576	8.89165	8.92699
PF3D7_0815500	NA	8.21149	7.17673	6.92792	6.43808	7.97526	7.47052	6.6142	6.44517	6.48398	7.12564	7.51983	7.58518	6.55487	6.00187	6.35014	8.26287	8.29169	6.62872	7.98841	6.89045	7.27795	6.73046	8.61308	7.64644	7.03225	6.1507	6.23018
PF3D7_0815400	NA	3.78554	4.60245	4.34182	4.32415	4.97692	3.4314	4.80944	4.28074	4.562	3.99771	4.37139	3.72163	4.15015	3.87621	3.95837	4.19812	3.87815	4.62152	4.49579	3.81843	4.26288	3.73834	4.02503	4.44636	3.74359	4.21454	3.90258
PF3D7_0815300	NA	5.35204	5.09753	5.58187	5.57327	5.04559	5.28403	5.19485	5.84502	5.96166	5.14255	5.35165	4.81775	5.38043	5.92082	5.68844	5.53411	5.70238	5.93779	5.32648	5.37163	5.45137	4.96009	5.19523	5.32888	5.11396	5.60294	5.22936
PF3D7_0815200	NA	7.40233	7.16141	7.17465	7.31575	6.88002	6.86709	7.17324	7.48016	7.02277	7.56717	7.40154	7.13759	6.93313	6.8671	6.68081	7.48071	7.07123	7.52908	7.19006	7.04794	6.96743	7.16105	7.271	6.79682	7.16032	7.44875	7.70417
PF3D7_0815100	NA	6.26279	6.744	6.7314	6.79899	6.12938	7.02098	6.64364	7.65352	7.87255	6.65754	6.91727	6.85931	6.44459	7.66527	6.8865	6.13464	6.363	6.5629	6.23775	6.53086	6.64077	6.47854	5.89284	6.36642	6.59107	7.23183	7.46272
PF3D7_0814900	NA	7.17132	6.4212	6.43585	6.3984	8.09387	6.17292	6.42342	5.75913	6.90593	6.17552	6.52135	6.55782	6.22817	6.50411	6.68081	7.08093	6.85992	6.95753	6.9131	6.45072	6.41764	5.63875	7.45596	6.66015	6.76278	6.28692	7.04412
PF3D7_0814700	NA	5.50945	5.79601	5.70388	5.77584	5.97068	6.47811	5.27551	4.9278	5.25301	5.19594	5.00678	5.18203	5.84649	5.74297	5.83043	4.60989	5.36338	5.31833	5.60132	5.52031	5.57154	5.66801	5.96543	5.67347	5.89863	4.80131	4.70219
PF3D7_0814600	NA	6.63924	6.97228	6.53598	5.80687	7.82785	7.06207	5.98835	6.07479	5.3799	5.77982	5.32614	5.05735	5.60739	7.06001	6.57891	5.73015	6.51593	5.91129	6.45593	6.59746	6.61764	6.06745	7.1535	6.2275	6.56033	5.88937	5.69362
PF3D7_0814500	NA	6.07876	6.22728	6.36493	6.65536	6.03634	6.23464	6.4899	5.56935	5.3799	6.89921	6.25948	6.41994	6.47298	5.40355	5.21597	5.8548	5.19549	6.38364	6.55359	6.37668	6.6484	6.77064	6.38945	6.11614	6.67951	5.53025	5.60335
PF3D7_0814400	NA	6.60578	6.50903	6.53598	6.88729	6.2988	6.18548	6.6725	6.20936	5.79372	6.34377	6.73301	6.55782	6.58115	6.53141	6.31876	5.53411	6.33727	6.30506	6.1775	6.46099	6.60984	6.90896	6.2618	6.13706	6.24874	6.3084	6.16947
PF3D7_0814300	NA	6.70388	6.8627	7.12219	7.2172	6.09904	7.14725	6.93283	7.60608	7.46908	7.86588	7.71189	7.69483	7.36836	7.44515	7.17468	7.39877	6.85391	7.1031	6.88844	7.20204	7.40445	7.17107	6.64415	7.02517	7.35121	7.57706	7.6169
PF3D7_0814200	NA	10.0393	9.96011	9.68396	9.60884	9.8404	9.99069	10.1003	9.6666	10.2468	11.0774	10.7981	10.7213	9.81803	9.64517	9.85307	11.1189	10.1007	9.96723	9.67989	10.074	10.289	9.40958	10.1153	9.98335	10.5695	10.1547	10.4796
PF3D7_0814000	NA	10.1686	9.73869	9.3091	9.68435	11.1482	9.84193	10.3668	9.94875	9.59832	10.4125	9.8002	9.75975	9.35289	9.29619	9.26585	11.1382	10.1207	9.92559	10.0065	9.07252	9.86195	9.49552	10.6971	10.1869	10.132	9.64478	9.78533
PF3D7_0813900	NA	5.97681	5.73396	5.70388	6.60407	6.37644	6.28214	7.39638	6.20936	6.31	6.28596	6.04823	5.55877	5.6918	5.77425	5.58491	6.97701	6.4375	6.5629	6.38688	5.45859	5.6513	6.25031	6.44082	6.54828	6.78949	6.22046	6.5481
PF3D7_0813800	NA	4.49062	6.47205	6.53598	6.35757	5.75278	6.38352	6.20287	6.27211	6.42833	4.68824	5.13219	5.2958	6.70573	7.49196	6.92845	4.67067	5.46457	6.22184	5.24792	6.16629	6.21598	6.63207	5.064	6.2079	6.84145	5.67195	5.7783
PF3D7_0813700	NA	7.60969	7.76802	8.0831	8.04642	7.71388	8.2742	7.85035	7.88966	8.25235	8.15848	8.25998	8.29128	8.34418	8.14065	8.32275	7.86164	8.42067	7.57131	7.75009	8.21305	7.94708	8.0201	7.23289	8.1592	7.94339	7.91882	7.94706
PF3D7_0813600	NA	6.24106	6.27113	6.4868	6.60407	6.32516	6.41576	6.31744	6.3898	6.3704	6.62074	7.1934	7.42726	6.75267	5.81987	6.28667	6.8938	6.19151	6.38364	6.81181	6.29854	6.41764	6.80971	6.40678	6.35757	6.16906	6.52534	6.52416
PF3D7_0813500	NA	7.6592	8.02197	7.981	8.13289	7.78146	7.80838	7.82502	8.20808	8.52656	7.60046	7.45344	7.37051	8.42085	9.45904	9.33734	7.78392	7.24621	8.31508	7.24925	8.12289	8.01319	8.61413	7.61241	8.05729	8.17274	8.55635	8.81398
PF3D7_0813200	NA	7.60969	7.00702	6.74538	6.2275	7.64298	7.23963	6.83432	6.59939	6.31	6.74558	6.70463	6.77411	6.44459	6.37932	6.15046	7.5654	7.62594	6.80967	7.82969	6.96419	6.6785	6.67507	7.4967	7.28827	7.11889	6.89385	6.44985
PF3D7_0813100	NA	8.7721	9.14551	8.92546	8.48718	8.90724	9.47979	8.95935	8.63134	8.77909	8.32121	8.80525	8.51311	9.0461	9.47889	9.1777	8.01079	9.55977	8.96689	8.2226	9.36591	8.93409	8.93446	9.21514	9.4159	9.15267	8.32044	8.38993
PF3D7_0813000	NA	10.5024	10.3942	10.55	10.4181	10.1191	10.2407	10.1108	9.69517	9.67143	11.0833	10.6158	10.8955	10.3539	9.81368	9.99492	10.0471	9.58073	9.86926	10.3158	10.7888	10.5937	10.25	10.3172	9.70551	10.5599	9.72399	10.1556
PF3D7_0812900	NA	6.07876	6.68073	7.13284	6.7527	6.37644	6.94244	6.7557	7.67666	7.09568	6.23794	5.93757	5.90056	7.06889	7.53281	7.2916	5.66331	6.19151	6.9447	6.21795	6.93515	6.59412	6.73046	6.52251	6.2659	6.73556	7.05398	6.97545
PF3D7_0812700	NA	4.78508	4.83345	4.93802	4.32415	4.65632	4.13318	3.74161	5.75913	4.95486	4.56393	4.7916	4.91917	4.49596	4.41006	4.32034	4.54573	4.8026	4.18363	4.70071	4.8207	4.35512	4.68386	4.4873	4.32415	4.41353	5.03925	4.49713
PF3D7_0812600	NA	7.776	7.76802	7.58415	8.28089	8.49535	7.47559	7.73264	8.28533	8.26816	7.43629	7.93899	7.31143	7.95585	8.82576	7.92886	7.10083	7.42657	7.89758	7.67303	7.63042	7.90654	7.99219	8.26308	7.63195	7.47117	8.58711	8.37673
PF3D7_0812500	NA	9.431	9.2467	9.33	9.11554	8.52379	9.22429	9.34493	9.45569	9.95625	9.75199	10.0231	10.2791	9.66078	9.20239	9.45986	9.73279	9.36237	9.28834	9.31115	9.72179	9.23266	9.40113	8.81952	9.34896	9.11641	9.44345	9.55861
PF3D7_0812400	NA	10.6047	9.92661	9.30207	9.57617	10.9394	9.83506	10.1393	9.34465	9.50805	10.3391	10.0901	9.92333	9.4481	9.63688	9.70178	10.8226	9.91799	9.90925	10.9221	9.57016	10.2472	9.70069	10.816	9.93779	10.2346	10.0561	9.97684
PF3D7_0812300	NA	4.64716	4.87477	4.98909	4.32415	5.28862	5.28403	4.69092	4.9278	4.95486	4.31998	4.37139	4.8695	4.65297	4.57911	4.89577	4.10132	5.09198	5.14158	5.028	4.25259	4.72594	4.85696	4.86494	4.74839	4.56311	4.41648	3.653
PF3D7_0812100	NA	8.36346	7.84184	8.22385	8.42491	8.10897	8.62107	8.28126	8.70064	8.95537	8.17434	8.24699	8.61415	8.37435	8.50657	8.54714	9.22802	9.20927	8.65023	8.46193	8.22505	7.8583	8.27758	8.42779	8.69627	8.38804	8.83421	8.90416
PF3D7_0812000	NA	5.61652	5.75496	5.64424	6.63847	5.34294	4.41568	6.24211	6.00233	6.11152	5.53956	5.72458	5.75326	5.6918	5.92082	5.47284	5.67694	4.95563	6.22184	5.63206	5.37163	5.19478	6.11019	5.27589	5.01312	5.68385	6.3504	6.1381
PF3D7_0811800	NA	6.21899	6.22728	6.17031	6.3984	6.60824	6.38352	7.13242	6.33218	6.24689	5.81332	5.92102	5.72711	6.20572	6.15111	6.15046	7.10577	6.69492	6.72206	6.5847	6.00622	6.02852	6.60266	6.93335	6.39264	6.24874	6.71348	6.70521
PF3D7_0811700	NA	5.6835	5.98477	6.14928	5.71158	6.42593	6.84369	5.8418	5.66752	5.88023	5.87798	5.85277	6.01239	5.35966	5.87845	6.18577	6.12485	6.88957	6.69162	6.36908	5.59846	5.71191	5.34243	6.59974	6.08418	6.5289	5.80035	6.42418
PF3D7_0811600	NA	7.07714	7.50865	7.11147	7.15939	7.38181	7.49569	6.64364	6.3898	6.31	7.30964	7.1934	6.79897	6.13612	6.38932	6.38084	7.29037	7.88848	6.99533	7.25889	7.02057	7.02701	5.93077	7.3532	7.53018	6.5289	6.57917	7.0102
PF3D7_0811500	NA	5.47179	5.40012	6.03914	5.83723	5.34294	5.56582	5.89239	6.27211	5.70142	6.37736	5.78098	6.11592	5.90383	5.55691	5.87469	5.91316	5.92834	5.77063	5.82987	5.69023	5.74125	5.515	5.35191	5.74408	5.9475	6.05195	5.64923
PF3D7_0811200	NA	6.57152	6.19726	6.17031	6.91555	6.89759	6.57631	7.15297	6.78201	6.58914	6.84452	6.90071	6.48288	6.12418	6.26439	5.83043	7.59021	7.13196	6.57964	6.65964	6.15363	6.10876	6.32454	7.18379	6.84172	6.49676	6.61396	6.5481
PF3D7_0811100	NA	4.64716	4.24337	4.34182	4.32415	4.5606	4.51023	4.55912	3.92909	4.29989	4.37341	4.11423	4.81775	3.87509	4.20896	3.95837	4.47768	4.16395	4.18363	4.49579	4.06235	4.04719	4.02033	4.75196	4.08032	4.02756	4.21454	4.60424
PF3D7_0811000	NA	6.44464	6.39508	6.70303	5.57327	6.7506	6.67703	6.20287	6.98164	6.82236	6.32093	6.25948	6.37083	6.12418	6.66878	6.79872	6.98239	7.28681	6.80967	6.73083	6.57875	6.17407	6.58772	6.8601	7.18776	6.46388	6.48829	6.90331
PF3D7_0810900	NA	8.50993	9.20446	9.13265	8.3392	9.29148	9.40354	8.65623	7.58176	8.22019	8.4123	8.51421	8.66214	8.45654	8.05917	8.06624	7.5365	9.59692	8.84156	8.84988	8.4256	8.65064	8.73686	8.98586	8.85414	8.40532	7.86242	8.10763
PF3D7_0810800	NA	6.82499	6.21235	6.78651	6.99713	6.56481	6.27042	7.36151	7.12344	6.86475	7.10587	7.13805	6.88275	6.50996	6.37932	7.15717	7.3539	6.74125	6.95753	6.93734	6.57875	6.52945	6.9209	6.53829	6.91555	7.03225	7.27575	6.93983
PF3D7_0810600	NA	6.78077	7.2069	7.76582	8.10871	6.24456	6.76279	7.34376	7.67666	8.06591	7.69595	7.58846	7.50463	7.19289	6.90228	7.35437	7.51074	6.59747	7.62843	6.68854	7.42695	7.13379	7.34916	6.45754	7.10089	7.40385	7.57706	7.78644
PF3D7_0810500	NA	8.38322	8.15528	7.71015	7.67026	8.44865	7.74266	8.03844	7.53186	7.97248	8.47767	8.32323	8.31721	8.52536	8.06537	8.46438	8.17665	7.79789	8.06051	8.47848	7.70524	8.16893	7.80592	8.36766	7.73718	8.12136	7.81119	7.8452
PF3D7_0810200	NA	8.50543	7.62478	7.78616	8.12688	7.55742	7.57339	8.11359	8.28533	8.44547	8.12295	8.25025	8.4943	8.05544	8.5711	8.65059	7.7931	7.48972	7.72136	7.9651	8.01984	8.01319	8.32309	7.44767	7.60625	8.20272	8.26171	8.28779
PF3D7_0810000	NA	5.39316	4.95348	4.82913	5.14876	6.47375	5.20956	5.5566	3.92909	4.95486	4.42426	4.83017	4.64766	4.8549	4.88776	5.06587	5.62159	5.46457	5.39855	5.95562	4.67403	4.90248	5.30508	5.15295	6.4685	5.357	4.32047	5.22936
PF3D7_0809900	NA	8.98742	8.61122	8.51512	8.93491	7.62206	7.57339	7.71895	8.53344	8.84379	8.94143	9.1898	9.26048	8.2632	7.96951	8.62542	8.06233	8.01985	8.32004	8.63427	8.69085	8.48484	8.7668	7.74676	7.86338	7.68467	8.71197	8.87629
PF3D7_0809700	NA	7.31227	8.14366	7.59188	8.0903	6.65039	7.32642	7.81218	7.31285	7.97248	7.34377	7.68322	7.31143	8.59745	8.92954	8.307	6.12485	6.57569	8.32498	7.11775	7.73495	7.93162	8.44746	6.55391	7.03072	7.84541	7.68675	7.65025
PF3D7_0809400	NA	8.50091	8.43497	8.40119	7.94762	8.3248	8.7182	8.61251	8.89053	8.95537	8.58597	8.80081	8.86611	8.45183	8.53139	8.53367	8.07493	8.67071	8.42957	8.54283	8.50895	8.28778	8.38447	8.31404	8.15667	8.44765	8.56079	8.48531
PF3D7_0809200	NA	6.78077	8.01347	7.88373	7.92701	5.79156	7.83621	8.12401	8.20808	8.80098	6.87603	6.95785	6.96188	8.71602	9.56005	9.32957	6.80544	6.4694	8.53988	6.5847	8.4282	7.73189	8.58081	6.52251	8.11826	8.17274	8.30466	8.26647
PF3D7_0809100	NA	3.78554	3.90153	4.82913	3.57575	3.0349	4.0652	4.69092	5.9259	3.0349	4.26361	3.95296	4.37289	4.20743	4.45482	4.15683	3.9929	3.38323	3.7727	3.74615	3.90832	4.35512	4.32098	4.02503	3.96118	4.41353	4.50458	3.0349
PF3D7_0808900	NA	6.73514	7.2069	7.78616	7.06173	6.24456	6.37261	5.61859	8.28533	6.63894	7.49818	6.3604	6.31995	5.97232	6.78654	7.22596	6.38427	6.17218	5.27632	7.31537	6.67874	6.9242	6.96767	6.53829	6.05146	6.91602	7.15157	3.653
PF3D7_0808800	NA	3.94927	3.90153	3.5433	3.57575	3.0349	3.4314	3.0349	5.08385	4.77442	4.5193	4.47925	3.87213	4.08913	4.41006	4.80114	3.79735	3.63535	3.0349	3.54035	3.7155	4.31004	4.32098	3.5372	3.64716	4.56311	4.32047	3.0349
PF3D7_0808700	NA	3.0349	3.65223	4.77083	4.09868	4.05925	3.82064	4.55912	6.00233	5.3799	4.76435	3.45099	4.58501	4.5373	4.69115	4.89577	4.24306	4.56264	3.55941	3.90175	4.25259	4.26288	4.40383	3.74176	3.8945	4.6952	4.80131	3.0349
PF3D7_0808600	NA	4.57159	4.65241	5.64424	5.0977	3.87695	4.63855	4.40987	7.37082	6.48398	6.35506	5.51781	5.52857	5.64178	6.29668	5.87469	6.13464	5.43168	4.93679	4.56826	5.34898	5.95587	5.30508	5.27589	5.8753	4.56311	6.02614	4.49713
PF3D7_0808300	NA	9.76977	10.2419	9.94706	9.3293	10.5353	10.5952	10.0493	9.15198	9.12984	10.1621	9.59523	9.45782	9.62256	9.62958	9.53273	9.45596	9.90215	9.876	9.49716	9.91096	9.92491	9.47552	10.3553	9.71754	9.72732	9.60884	9.76521
PF3D7_0808200	NA	8.69517	9.82848	9.64186	7.87777	10.1412	10.4923	8.17502	7.25245	6.53754	9.58769	8.87865	8.90935	8.31596	7.9225	7.8109	8.73237	9.70711	7.89758	8.78819	9.21768	9.45203	7.9347	9.44027	9.36435	8.7342	7.25396	6.84671
PF3D7_0807900	NA	9.13158	8.92576	8.75387	8.63836	9.84942	9.0487	9.03304	8.23948	7.78729	9.33048	9.43418	9.45003	8.53873	8.21218	8.92268	9.46268	9.0524	8.39241	9.43496	8.63573	9.06867	8.63953	9.07985	8.76084	8.3349	8.2887	7.8737
PF3D7_0807800	NA	9.16904	9.66613	9.39756	8.72438	9.62639	9.7686	8.9995	8.53344	9.01278	9.55658	9.73079	9.55176	9.39516	9.04055	8.9071	9.29198	9.89344	9.09958	9.228	9.47542	9.52072	9.17919	9.66202	9.95822	9.13724	8.81206	9.01057
PF3D7_0807700	NA	9.49139	9.36645	9.27358	8.93834	9.27819	9.52564	8.26251	8.37286	8.47301	9.94176	9.56285	9.94565	8.88788	8.64532	9.34892	8.76383	10.0042	8.24905	9.42433	9.62212	9.63764	9.16926	9.69733	9.36106	8.79447	8.58276	8.64804
PF3D7_0807500	NA	8.92141	7.84184	7.79955	8.13887	10.0067	7.70865	7.89973	7.1894	7.59993	7.88529	8.01761	8.26043	7.60756	7.04751	7.97944	8.4232	8.6673	8.12425	8.10494	8.25756	8.57907	7.81869	9.51144	8.09207	7.89523	7.84796	8.68601
PF3D7_0807300	NA	9.47308	9.03249	8.73658	8.15667	10.7682	9.63707	9.44385	7.88966	8.77909	9.54687	8.38974	8.69216	8.29246	8.85286	9.01764	10.0056	9.5207	9.24992	10.2714	8.56903	8.74909	8.04748	10.4148	9.81677	9.69958	8.82318	8.72821
PF3D7_0807100	NA	9.20555	8.98337	9.03419	8.88597	8.37563	8.70963	8.49702	9.15198	9.21383	9.54808	9.25772	9.47134	9.45399	9.73334	9.96011	8.98547	8.97191	8.2799	8.96589	9.1485	9.05163	9.08727	8.84179	8.59738	8.96732	9.10399	8.89955
PF3D7_0806800	NA	11.4256	11.6678	11.3112	10.5462	11.8176	11.9963	10.7173	9.74521	10.1563	11.9803	11.3581	11.4197	10.7447	10.6147	10.3152	11.5639	11.6475	10.461	11.4211	11.3798	11.5791	10.581	11.7985	11.5852	11.0284	10.6458	10.4703
PF3D7_0806500	NA	10.4067	11.1979	10.8192	10.0773	11.3952	11.7407	10.7139	9.58346	9.96111	11.7455	10.7286	11.2702	10.4806	10.2934	10.3974	10.9081	10.9284	10.1865	11.2329	10.9894	11.234	10.427	11.42	10.8905	10.7745	10.1664	10.2436
PF3D7_0806400	NA	4.30804	4.37694	4.57653	3.96118	5.49376	4.8926	4.91741	4.28074	4.29989	4.37341	3.95296	3.72163	4.57717	4.15161	4.58604	5.13322	4.85575	4.75768	4.9791	4.41198	4.43986	4.40383	4.96841	4.68776	4.81395	4.09559	4.70219
PF3D7_0805300	NA	6.70388	9.16287	9.20985	9.19803	8.47219	10.4008	10.019	8.79871	8.87509	7.25688	6.9895	7.10811	10.2116	10.4577	10.6429	7.98164	8.77404	10.0456	6.9962	10.1826	9.37762	10.2872	8.44036	10.1204	9.99033	8.46467	8.69135
PF3D7_0805200	NA	6.58875	8.35661	7.81283	7.69485	7.71388	7.85188	7.57432	5.66752	5.79372	7.5232	6.91727	5.80412	6.61545	5.46312	5.47284	7.4731	5.80739	8.24905	7.77712	7.53229	8.50377	7.09945	7.69171	7.12181	7.53547	6.41115	6.00511
PF3D7_0805100	NA	7.22718	8.31577	8.51512	8.00115	7.63256	8.54848	8.09252	7.67666	7.74269	7.11908	7.29177	7.07801	8.83826	9.02316	8.37656	6.6034	7.71449	7.78731	7.07473	8.30073	8.26577	8.13175	7.3443	8.04642	8.17274	8.26715	8.01686
PF3D7_0804900	NA	5.02137	5.85538	5.54958	5.49846	5.79156	5.48523	5.49165	5.9259	5.49577	5.47753	5.1906	5.33164	5.02821	5.27579	4.98369	5.04903	5.57376	5.35904	4.87519	5.37163	5.25856	5.22703	5.15295	5.14876	5.20008	5.32929	4.8768
PF3D7_0804800	NA	6.57152	6.4212	5.94433	6.49559	7.22401	6.31675	6.83432	5.66752	5.3799	5.63702	5.74364	5.99073	5.74006	5.1343	5.06587	6.34281	6.4375	6.32512	6.9131	5.70787	6.01667	5.90663	6.93335	6.35757	6.39574	5.32929	5.3473
PF3D7_0804400	NA	8.4267	7.52668	7.89625	7.96793	8.75726	8.08179	8.38886	8.54605	8.17058	7.90445	8.19044	8.29128	7.88075	8.01504	8.68145	9.04044	8.77404	8.03057	8.41542	7.77635	7.92227	8.06366	8.96862	8.31223	8.07888	8.05085	8.30881
PF3D7_0804300	NA	6.24106	7.21434	6.99954	7.20583	4.97692	7.04167	7.04713	7.65352	7.26322	7.25089	7.02811	7.38696	7.71765	8.20939	8.12133	6.21058	6.11255	7.18165	5.93136	7.34668	7.14459	7.75366	5.49206	6.83539	7.23975	7.36993	7.51195
PF3D7_0804000	NA	9.83396	9.52853	9.43019	8.99217	10.2076	9.67054	9.67743	9.0583	9.21383	9.9203	9.64803	9.5983	9.27511	9.07318	9.30995	9.93141	9.75198	9.57196	9.91829	9.62325	9.69181	9.16677	10.085	9.56416	9.51693	9.04192	9.31047
PF3D7_0803800	NA	11.256	10.2962	9.95605	9.45442	11.5959	10.7198	10.3536	8.85044	9.40462	10.5819	10.2095	10.4988	9.87538	9.63271	10.1375	11.3229	10.848	9.80357	11.4987	9.99656	10.5047	9.5405	11.707	10.5926	10.1929	9.68999	9.64373
PF3D7_0803700	NA	6.4062	5.55334	5.73276	5.67829	5.86601	5.71395	6.07814	6.82423	6.94595	6.20083	6.51044	6.30257	5.90383	6.50411	4.80114	6.30874	6.59747	6.3644	6.07095	5.91875	6.27659	5.34243	5.23618	6.63847	6.12746	6.54351	6.3166
PF3D7_0803500	NA	6.92313	7.80786	7.84549	7.20583	7.81869	9.09053	7.23236	7.05429	6.94595	7.93084	7.78566	7.86865	7.34311	6.85996	7.13945	7.63859	8.39619	7.2767	7.03038	7.5177	7.45728	7.26755	7.97131	8.11826	7.78061	6.92181	7.24698
PF3D7_0803400	NA	9.70652	10.1636	10.2798	9.42292	9.22378	10.5593	9.72267	9.80411	9.96597	9.38872	9.81567	9.35316	10.8036	11.6856	10.9019	9.4902	10.1624	10.2013	9.79	10.4952	10.1944	9.66582	9.59806	10.6126	10.0845	9.79343	9.84885
PF3D7_0803300	NA	5.95012	6.69147	6.65938	6.55087	6.2988	6.09509	5.19485	5.9259	5.88023	5.99892	6.73301	6.7866	6.25027	6.35911	6.03886	5.93583	6.75422	6.57964	6.67416	6.40889	6.27659	6.80971	6.10018	6.41838	6.24874	5.67195	6.1381
PF3D7_0803200	NA	10.2887	10.3819	10.2774	8.91762	10.4798	10.7768	9.35381	8.60748	8.9939	9.94915	10.2352	10.1177	9.47733	9.68792	9.3831	10.1121	11.3729	9.37658	9.89999	10.3745	10.4968	9.71271	10.7171	10.6561	9.9109	8.58711	8.37008
PF3D7_0803100	NA	8.55417	8.40608	8.38795	8.31826	7.86392	8.49465	8.6776	9.20062	9.33881	8.84368	8.72089	8.96506	8.74516	8.96474	9.47402	8.43302	8.58488	8.47026	8.09424	8.88674	8.26083	8.67855	7.97131	8.36785	8.59803	8.90566	9.32429
PF3D7_0803000	NA	8.10841	7.61919	7.53691	7.02332	7.6636	8.15935	8.4646	8.86057	9.01278	8.10981	8.05537	7.8803	7.96249	8.6182	8.54714	8.25182	8.25586	8.15786	7.91732	7.90137	7.71753	7.61405	7.7602	8.06269	8.44765	8.59578	8.75906
PF3D7_0802800	NA	8.80908	9.12793	8.9646	7.60254	9.21683	9.43375	7.79922	7.50624	7.16506	9.06223	8.73723	8.77554	8.22784	8.22331	8.2002	8.19061	9.61116	7.63641	8.82099	8.78707	9.15233	7.61405	9.16051	9.2074	8.47247	7.71888	7.74589
PF3D7_0802700	NA	4.71812	5.71265	5.96864	5.57327	4.97692	5.78242	5.73472	6.14369	5.88023	5.05808	5.03931	4.96694	6.19435	6.20889	6.35014	5.02709	5.80739	6.087	5.1205	5.65426	5.4692	6.13108	5.064	5.32888	5.79542	5.56708	5.69362
PF3D7_0802400	NA	9.90056	9.58115	9.49948	9.41309	9.07802	9.01955	9.56727	9.08446	9.31619	10.192	9.88225	10.2047	9.4808	9.38301	9.42746	9.5997	8.96914	8.62643	9.76494	9.39673	9.69364	9.47149	9.40011	8.81946	9.34403	9.29438	9.33115
PF3D7_0802300	NA	7.6992	7.99203	8.5979	8.43952	7.52397	8.41785	8.14463	8.61946	8.40314	9.3019	8.59587	8.82154	8.93416	8.88472	9.0511	7.9131	7.8619	8.29508	7.81673	8.32044	8.8263	8.24485	7.53631	8.4172	7.94339	8.84516	8.66986
PF3D7_0802200	NA	11.7957	10.7177	10.117	9.81143	12.7943	11.4568	11.4895	10.1313	10.4088	11.4909	11.314	11.4077	10.3214	10.0552	10.4103	13.2968	11.8898	10.7469	12.2746	10.3391	10.8656	9.98303	12.9142	11.8902	11.5384	10.107	10.1862
PF3D7_0802100	NA	11.186	11.4042	11.593	10.7841	11.0819	11.8211	10.1997	10.4047	10.6867	11.3719	11.5868	11.8748	11.2807	10.5417	10.3347	11.2909	12.3347	10.6291	11.2083	11.8748	11.7145	11.0445	10.9898	12.2524	10.8849	10.7906	10.5966
PF3D7_0802000	NA	12.37	11.8357	11.8135	11.2349	11.9136	12.0957	11.541	10.8607	11.2107	12.5279	12.3939	12.6541	12.0241	11.3718	11.1514	12.8624	12.451	10.983	12.2618	12.1058	12.1653	11.3091	12.3504	11.9787	11.5837	11.3016	11.1048
PF3D7_0801800	NA	12.003	11.5068	11.424	11.1375	10.7824	10.7824	10.6878	10.3626	10.5119	12.3362	12.0233	12.2877	11.4424	10.2894	10.5287	11.5149	11.2135	10.2515	11.6776	11.8374	11.8329	11.1185	11.1093	10.9789	11.0129	10.5273	10.4609
PF3D7_0801600	NA	3.56864	4.24337	4.03672	5.24523	3.63448	3.59389	4.23623	3.0349	4.29989	3.43403	3.0349	3.99733	3.57074	4.2631	4.98369	3.0349	3.52633	4.46709	3.54035	3.7155	3.91591	4.40383	4.02503	4.08032	4.02756	3.57413	4.2448
PF3D7_0801500	NA	7.58428	8.15528	7.77941	7.80435	8.10897	8.00682	7.74621	7.37082	7.74269	8.5836	8.0665	8.21518	7.86312	7.87036	7.36964	7.83817	7.4306	7.39438	7.92338	7.61224	7.99843	7.54651	7.87581	7.33824	7.33322	7.99293	7.65025
PF3D7_0801400	NA	4.40324	5.02755	5.64424	5.53638	3.87695	5.10316	6.07814	4.74937	5.49577	4.14018	4.66785	3.87213	5.84649	6.3178	5.68844	3.6282	3.72661	6.1334	3.54035	4.92014	4.72594	5.1862	4.32696	4.62384	5.68385	5.37197	5.09975
PF3D7_0801300	NA	8.89414	9.59685	9.21735	9.59368	9.0626	8.9042	9.14467	9.28575	9.86568	8.22396	7.61401	7.21337	10.1713	9.82831	8.59332	7.45391	6.98053	9.46198	9.05682	9.30505	9.34184	9.57474	9.10373	8.08145	9.22744	8.59145	8.44159
PF3D7_0801000	NA	7.60127	7.41494	7.29324	7.42766	6.09904	7.10202	6.80859	6.33218	6.63894	7.91204	8.3927	8.12996	7.05027	6.62726	6.75272	6.87076	6.60466	7.11459	6.68854	7.63042	7.50406	7.19089	6.33615	7.085	7.27787	7.06654	7.24698
PF3D7_0800800	NA	7.25968	7.49039	7.35814	6.43808	8.29871	7.5875	7.15297	5.46353	3.94324	6.77096	6.34817	6.58672	5.27321	5.10914	4.69848	5.54908	6.46149	5.79993	7.37857	6.55979	7.43989	5.515	8.08242	6.62383	6.81571	4.86521	4.60424
PF3D7_0800500	NA	3.56864	3.0349	3.90671	3.57575	3.0349	3.59389	3.74161	3.92909	4.29989	4.0718	3.0349	3.0349	3.95278	3.78947	4.32034	3.52046	3.94364	3.0349	3.0349	3.0349	3.66263	3.0349	3.0349	3.0349	3.74359	3.79317	3.653
PF3D7_0800300	NA	5.39316	5.1639	5.5165	5.64417	4.20997	5.76562	6.03396	7.1568	6.42833	7.27468	6.57468	6.35407	5.99881	5.90684	5.47284	6.34281	6.16242	4.62152	5.24792	6.16629	6.42656	5.72472	5.81624	6.29403	6.59107	6.57917	5.09975
PF3D7_0800200	NA	3.0349	4.91475	5.33771	4.42039	3.0349	4.67832	4.23623	6.86524	6.18083	4.68824	4.03735	4.1062	4.68909	5.57491	4.46127	4.51222	4.52882	4.46709	3.90175	4.92014	5.1728	5.00863	3.74176	4.62384	5.20008	5.9457	4.09001
PF3D7_0800100	NA	5.02137	5.45316	6.43585	5.49846	4.82714	5.39953	5.19485	7.31285	6.3704	10.1597	8.89746	9.42244	8.87739	6.83104	6.60507	9.13728	8.21911	7.11459	7.43061	8.71657	9.03438	7.90506	7.99423	9.48993	8.77466	7.1036	7.02726
PF3D7_0500100	NA	4.64716	4.55021	4.88477	4.42039	4.05925	4.67832	4.23623	5.66752	4.77442	6.04169	5.03931	5.22106	4.68909	4.7603	3.95837	5.02709	4.71823	4.69157	4.03107	4.88787	5.29942	4.32098	4.41013	4.88783	5.11396	4.41648	3.653
PF3D7_0500800	NA	11.1228	9.75913	10.195	10.178	8.21745	8.48465	9.01637	9.95349	10.023	11.6812	11.4944	12.1446	10.4016	8.31194	8.83208	9.78736	8.669	8.75274	10.7599	10.7248	10.4087	10.3944	8.6278	9.28916	9.09527	9.35943	9.51107
PF3D7_0500900	NA	8.56718	8.79573	8.77436	7.6785	9.08947	8.72883	7.15297	6.69362	6.58914	8.05259	8.59074	8.7248	7.16432	6.56702	6.15046	7.60768	9.32936	7.44069	8.79481	8.03014	8.78047	7.89906	8.5293	8.27547	7.35121	6.71348	6.07318
PF3D7_0501000	NA	10.2093	9.8321	9.66581	10.1367	10.831	10.0672	10.8025	9.63155	9.6595	10.9874	10.404	10.8068	9.55177	8.58625	8.61266	11.1051	10.0454	9.79114	10.4941	9.33994	9.96339	9.76966	10.5112	10.1359	10.1242	10.1296	9.92337
PF3D7_0501100	NA	3.56864	4.00034	4.03672	4.09868	4.20997	4.13318	3.74161	3.0349	3.94324	3.99771	4.25115	4.29169	3.78846	3.0349	4.46127	3.71841	3.72661	4.06753	4.03107	3.90832	4.16121	4.48069	3.74176	4.23383	4.02756	4.09559	3.90258
PF3D7_0501200	NA	7.45937	6.98104	6.40084	7.31575	7.19594	6.82787	6.7285	6.59939	6.03859	7.26284	7.3169	6.35407	5.72416	5.80483	5.41311	7.46546	6.31986	6.52882	7.16977	6.1018	6.83361	6.66088	6.47406	7.03072	5.99471	6.54351	5.85809
PF3D7_0501300	NA	12.8119	12.8119	12.6992	12.69	10.5915	12.3139	12.2074	10.2782	10.8132	14.7332	13.373	13.7076	12.6932	9.69593	10.2426	12.7918	11.8466	11.0642	12.7837	12.8184	13.5337	12.4612	11.7792	11.9559	12.2441	10.247	10.498
PF3D7_0501400	NA	13.5927	12.6033	12.4695	11.6233	11.5288	11.8933	10.8981	11.2535	11.1459	13.4917	13.459	13.8957	12.7098	10.9967	11.3783	11.5107	12.3097	10.3161	13.1871	13.4659	12.8176	12.1296	11.7332	11.7759	11.8122	10.3569	10.3606
PF3D7_0501500	NA	7.24893	7.16141	7.17465	4.98904	8.29871	7.80838	6.93283	4.9278	3.94324	6.77932	6.57468	6.54314	5.05491	5.20696	4.80114	7.02991	8.48977	7.40376	7.75689	6.32131	6.64077	5.44861	7.82557	7.91809	6.28695	4.80131	4.49713
PF3D7_0501600	NA	8.2004	8.34313	7.62237	6.97045	10.6088	8.94125	8.30892	4.9278	4.29989	7.28057	7.60384	7.22257	5.6918	5.89272	4.58604	7.27732	9.15319	7.73628	8.41971	7.69231	8.10424	7.17107	9.54865	7.71674	8.46424	4.92595	4.49713
PF3D7_0501700	NA	5.43305	5.52898	5.84258	5.49846	5.04559	5.37722	5.8418	6.82423	6.53754	4.83592	5.16172	4.8695	5.51741	6.35911	6.46913	5.25005	5.30975	6.22184	5.28778	5.57934	5.25856	5.66801	4.75196	4.88783	6.16906	6.48829	6.16947
PF3D7_0501800	NA	9.58602	9.07183	9.20734	8.66761	8.33126	8.7182	8.38886	8.60748	8.5782	9.39685	9.82662	9.9785	8.85617	8.15524	8.32275	8.93248	9.19279	8.06642	9.19335	9.30646	9.23769	9.17671	8.66396	8.93146	8.53662	8.26171	8.42885
PF3D7_0501900	NA	5.0741	4.79068	4.50374	5.14876	5.04559	4.71679	4.91741	5.66752	4.95486	4.60688	5.00678	5.36654	4.82351	4.65499	4.58604	4.88677	5.00273	5.39855	5.16438	4.67403	4.95612	5.10048	4.80976	4.98904	5.28087	4.73385	4.37851
PF3D7_0502000	NA	8.15514	7.68487	7.92098	7.83417	7.86392	8.02075	8.26251	8.68932	8.23636	8.02486	8.16649	8.14934	8.18593	8.05917	7.98935	8.78391	8.54276	8.15786	8.55848	8.00598	7.86808	8.07435	8.48955	8.32353	8.44765	8.08821	8.39649
PF3D7_0502100	NA	4.57159	4.74635	4.64495	4.7385	4.74478	4.41568	4.02483	3.92909	4.77442	4.31998	4.03735	3.99733	4.15015	4.36334	4.46127	4.19812	4.85575	4.75768	4.81978	4.19332	4.16121	4.23086	4.91775	4.68776	4.56311	4.41648	4.49713
PF3D7_0502200	NA	8.61391	8.29841	8.1578	7.75844	9.09706	8.21489	8.03844	7.12344	7.05969	7.81818	7.96303	7.92597	7.72157	7.26277	7.00882	8.28473	8.21679	7.96245	8.85939	7.94558	8.13695	7.87481	8.74045	7.88185	8.05717	7.22064	7.6612
PF3D7_0502300	NA	6.32604	9.594	9.27118	9.52002	5.82928	9.47222	9.75988	8.48188	8.76801	6.63926	6.84985	7.07801	10.5355	10.3921	10.7027	4.98204	5.43168	10.0781	5.36407	9.83277	9.70912	10.1639	5.81624	9.58495	10.1137	8.80834	9.01483
PF3D7_0502400	NA	4.08513	5.83587	5.94433	5.77584	4.45601	5.35452	6.12096	6.20936	5.70142	5.77982	5.78098	5.80412	5.77131	4.85712	5.21597	4.54573	4.68873	6.34489	4.9791	5.39391	5.6667	5.97783	4.55941	5.27154	5.99471	5.70519	5.64923
PF3D7_0502500	NA	3.94927	4.31233	4.42583	4.32415	3.87695	4.31197	4.40987	3.92909	5.3799	3.99771	4.25115	3.87213	4.2615	4.31445	4.58604	4.10132	3.80646	4.2871	3.74615	4.19332	4.35512	4.32098	3.89644	3.96118	4.23948	4.21454	3.90258
PF3D7_0502800	NA	3.56864	3.90153	3.0349	3.57575	3.0349	3.4314	3.0349	3.92909	3.0349	3.0349	3.85872	3.52276	3.87509	3.57147	3.0349	3.6282	3.52633	3.0349	3.54035	3.43026	3.75788	3.0349	3.0349	3.74015	3.0349	3.0349	3.653
PF3D7_0502900	NA	4.49062	4.95348	4.50374	5.0977	4.97692	4.25591	4.69092	3.0349	4.29989	4.60688	4.03735	4.7071	4.68909	4.41006	4.98369	4.10132	4.11378	4.82034	4.41824	4.74961	4.75721	4.62006	4.75196	4.68776	4.02756	4.41648	5.09975
PF3D7_0503100	NA	7.61806	7.09842	6.58352	7.06173	7.21004	6.53784	6.88442	6.14369	6.18083	7.6284	7.56245	7.66819	6.41563	5.59268	6.03886	7.65884	6.90707	6.28471	7.8679	6.84431	7.07294	6.99049	7.44767	6.66015	6.49676	5.9457	5.81877
PF3D7_0503200	NA	10.1032	9.80532	10.006	9.83739	9.33384	10.1511	10.2409	9.92482	10.2626	9.54199	9.57329	9.90494	10.5466	11.6727	12.0095	9.37579	9.58163	9.94976	9.62709	10.4721	10.197	10.6459	9.537	10.1949	10.556	10.0228	10.1594
PF3D7_0503300	NA	9.87463	9.39285	9.11134	8.88242	9.97825	9.62574	9.31797	9.48871	9.73535	10.0263	10.1696	9.88631	9.33894	9.01998	9.13821	10.6029	10.0668	9.77139	9.67093	9.50155	9.32184	9.33606	9.90036	10.1327	9.72044	9.31552	9.25383
PF3D7_0503400	NA	10.1814	10.0047	9.19979	8.20309	11.5203	10.7209	9.46449	7.94787	8.06591	9.9137	9.2802	9.38004	8.28454	8.29095	8.74126	10.3982	10.2995	9.21577	10.5193	9.51871	10.1057	8.59571	11.2873	10.1139	9.69256	8.17178	8.31575
PF3D7_0503500	NA	6.12707	6.29963	6.53598	6.58656	5.90178	6.18548	5.61859	6.69362	5.88023	6.14976	6.65604	6.23085	6.01186	6.36925	5.47284	5.45663	6.22002	6.15604	6.11454	6.16629	6.36289	6.60266	5.58837	5.70215	5.68385	6.41115	6.20015
PF3D7_0503600	NA	7.7685	8.97247	8.53126	7.06173	8.81822	9.85655	7.36151	7.01843	6.68706	8.64407	8.51962	7.90902	7.56455	7.52383	7.13945	7.69196	8.81615	7.82269	7.48083	8.33159	8.72241	7.04601	8.3851	9.52557	7.96688	6.69737	6.88469
PF3D7_0503800	NA	6.89577	6.75428	6.74538	7.25081	8.13133	7.21557	7.64845	7.1894	6.68706	7.32681	6.76084	6.79897	6.60695	6.27524	6.44031	8.01341	7.18546	7.41308	6.5056	6.62507	7.10092	6.61744	7.62716	7.2365	6.59107	7.06654	7.26145
PF3D7_0503900	NA	6.15062	5.79601	5.78876	6.0588	5.67177	5.23486	5.61859	6.3898	5.60247	6.50426	6.29818	6.38739	5.99881	5.53866	5.95919	6.11499	5.8448	5.39855	6.13584	5.88832	5.83926	6.52636	5.89284	5.55231	5.357	5.86033	5.73661
PF3D7_0504000	NA	10.118	9.07998	9.39315	9.7444	9.64721	9.65279	9.51679	9.79885	9.73535	9.53218	9.76307	10.1287	9.80149	9.19958	9.20768	10.8211	10.5817	9.00738	10.2133	9.95304	9.33599	9.39475	9.97707	10.2574	9.61672	9.46016	9.53504
PF3D7_0504100	NA	4.71812	5.60078	5.21764	4.5905	5.58567	5.71395	4.91741	5.84502	4.562	5.34418	5.00678	5.10027	4.75818	5.15897	4.58604	4.86177	5.09198	5.5459	5.53768	4.98226	5.10456	4.62006	5.19523	4.93946	5.28087	4.66235	4.2448
PF3D7_0504200	NA	10.0173	10.2536	10.0556	9.42781	10.639	10.2258	9.20968	8.45539	8.45931	10.0497	9.79798	10.0639	9.1716	8.63703	8.99325	9.27134	9.88027	9.04077	10.2133	9.69724	10.006	9.42427	10.4862	9.47987	9.19303	8.36676	8.65353
PF3D7_0504300	NA	4.40324	4.49544	4.77083	5.14876	4.20997	4.25591	4.23623	5.34867	4.562	4.31998	4.47925	4.2034	4.79129	4.45482	4.69848	4.28605	4.06069	4.69157	4.49579	4.67403	4.66081	4.96009	4.02503	4.23383	4.23948	4.86521	4.70219
PF3D7_0504400	NA	7.60127	7.06585	6.81328	7.58511	7.41869	7.24558	7.37905	7.65352	7.49622	7.15799	7.64903	7.77191	7.10543	7.00934	7.10333	7.8113	7.6189	7.19253	7.71557	7.13346	7.31183	7.34032	7.44767	7.14243	7.56658	7.50514	7.42466
PF3D7_0504500	NA	5.26578	8.12802	7.93319	7.99457	5.79156	7.71723	8.005	7.1894	8.06591	5.5192	6.4772	6.17456	8.89309	9.88978	9.87992	5.4079	5.55869	8.7564	5.4709	8.41516	7.8583	8.0201	6.16298	8.28936	8.22236	8.16014	8.43523
PF3D7_0504600	NA	4.49062	4.83345	5.03818	4.66684	5.39512	4.41568	4.69092	5.22294	3.94324	4.83592	4.90385	4.64766	4.49596	5.31976	4.32034	4.10132	4.9794	5.27632	4.9791	4.8207	4.31004	4.48069	5.19523	4.93946	3.74359	4.98387	4.95558
PF3D7_0504700	NA	9.33033	9.74255	10.0514	10.0169	8.30528	9.76963	10.0049	10.4854	10.663	9.94083	9.99525	10.1589	11.0538	10.311	10.6584	9.04044	9.22672	10.1811	9.599	10.6727	9.90844	10.0629	8.69225	10.0522	10.2273	10.3181	9.92337
PF3D7_0505100	NA	9.16904	8.7833	9.37092	9.4448	8.74764	8.90982	8.54433	9.565	9.43294	9.17527	9.49172	9.79859	9.25904	9.14801	9.30203	9.06211	9.37181	9.33803	8.81774	9.45519	8.96931	8.97492	8.76063	9.39785	8.72734	9.47198	9.63821
PF3D7_0505200	NA	5.54608	5.28729	5.96864	5.24523	5.97068	6.50829	5.49165	5.56935	5.70142	5.53956	4.93911	4.81775	5.22776	5.64463	4.80114	5.78137	6.00716	5.43693	5.36407	5.32593	5.82568	5.22703	5.52493	5.48743	6.24874	5.23958	5.45563
PF3D7_0505300	NA	5.0741	4.83345	4.70956	4.931	5.86601	5.01717	5.19485	5.46353	3.0349	4.42426	4.57745	4.7637	4.72414	4.31445	3.95837	6.05435	5.38078	4.69157	5.32648	4.25259	4.87477	5.00863	6.18331	4.96449	5.28087	3.57413	4.09001
PF3D7_0505400	NA	8.901	8.41255	8.37012	8.14483	8.56815	8.95218	8.42302	8.2702	8.23636	8.55238	8.82504	8.98675	8.43761	8.69209	8.8099	8.8022	9.18924	8.54835	8.87821	8.52603	8.59877	8.58081	8.7131	8.865	8.25133	8.39187	8.30881
PF3D7_0505500	NA	9.42863	8.9985	9.03135	9.4007	9.09327	9.32303	8.91804	8.97686	8.72285	9.26684	9.43704	9.75344	8.81646	8.42222	8.29108	9.66445	9.48537	8.42957	9.14495	8.90364	8.92787	9.07934	9.05283	9.14257	8.60553	8.87038	8.38335
PF3D7_0505600	NA	7.17132	7.56207	7.18492	7.71902	7.60083	7.74266	6.90883	7.69944	6.42833	7.62378	7.8386	7.37876	7.63276	8.39543	7.90812	7.21023	7.39804	6.76654	6.92527	7.3847	7.57349	7.94055	6.8601	7.42486	7.29656	7.13973	6.92169
PF3D7_0505700	NA	8.35848	7.78309	8.05546	7.86338	8.46634	8.02766	8.27192	8.61946	8.95537	8.32405	8.54902	8.66886	8.24154	8.37563	8.67533	8.88464	8.62756	8.36869	8.11026	8.19485	8.07921	8.21136	8.40661	8.46287	8.25133	8.56962	8.56315
PF3D7_0505800	NA	4.40324	4.37694	3.90671	4.32415	5.17278	4.13318	3.74161	4.53948	4.562	3.82577	4.03735	4.2034	3.78846	4.20896	3.0349	4.78355	4.59548	3.93378	4.24367	3.90832	4.04719	3.89232	5.35191	4.52076	4.41353	4.09559	4.09001
PF3D7_0506000	NA	5.35204	5.28729	5.37543	5.71158	5.75278	5.30795	6.16251	5.08385	5.3799	4.936	4.62353	5.2958	5.47967	5.27579	5.21597	5.80628	5.09198	5.91129	5.5047	4.98226	5.03251	5.63875	5.70703	5.31004	5.79542	4.73385	5.16617
PF3D7_0506100	NA	8.93486	9.34633	9.07052	9.99893	9.31118	8.97915	10.1496	8.64313	8.5782	8.90768	8.89539	8.54271	9.53073	8.99425	9.01764	9.23365	8.64324	9.96249	9.16552	9.22367	9.31947	9.85264	9.34995	8.63594	9.52485	8.8846	8.99337
PF3D7_0506200	NA	4.57159	5.25751	5.33771	5.95242	5.44534	5.23486	5.73472	4.9278	4.95486	5.05808	4.57745	4.81775	5.1067	4.79344	5.58491	4.93531	4.85575	5.77063	5.07509	5.54028	5.4692	5.97783	5.70703	4.93946	5.357	4.98387	5.16617
PF3D7_0506300	NA	6.83943	6.50903	6.45304	5.64417	6.71136	6.7033	6.4899	6.69362	6.42833	6.68452	6.74235	6.9172	6.53707	6.54933	6.46913	7.23294	6.70831	6.64471	6.94931	6.17884	6.5459	6.47854	7.02551	6.2079	5.99471	5.88937	6.03956
PF3D7_0506700	NA	8.78701	8.66909	8.63197	8.12688	8.73311	8.66382	7.83774	7.63	7.83055	8.93771	8.85958	8.98944	8.33142	8.13182	7.82203	8.57988	8.61347	7.66788	8.93625	8.59701	8.80949	8.29596	8.7969	8.31676	8.12136	7.79621	7.58276
PF3D7_0506800	NA	8.76835	8.74538	8.52724	8.41509	8.20345	8.36701	8.10309	8.65481	8.44547	8.75578	8.90575	9.01077	8.74131	8.81845	8.35375	8.57102	8.86749	7.85038	8.39813	8.81711	8.74733	8.26365	8.59446	8.57864	8.53662	8.5519	8.25207
PF3D7_0506900	NA	12.6076	12.5935	12.2046	11.4812	13.5361	13.1387	11.9919	10.5834	10.6719	11.9687	11.9332	12.358	12.2108	12.6767	12.4089	12.2404	13.3543	11.7275	12.787	12.4812	12.8962	11.8196	13.3871	12.8078	12.5295	11.4001	11.1931
PF3D7_0507000	NA	6.65568	6.19726	6.25141	6.82903	7.21004	6.31675	6.78239	6.20936	6.48398	6.2501	6.40828	6.76151	6.48231	5.90684	6.68081	6.75598	6.54613	6.69162	6.92527	6.30997	6.37217	6.3425	7.14326	6.16785	6.28695	6.12666	6.52416
PF3D7_0507100	NA	12.4663	11.9389	11.6173	11.6788	13.0063	12.2232	12.3271	11.4706	11.7331	13.0351	12.3214	12.3307	11.8336	11.7357	11.7998	13.7579	12.565	11.7465	12.6792	11.7176	11.941	11.5766	12.9985	12.5787	12.3911	11.7667	11.73
PF3D7_0507200	NA	8.64288	8.20086	8.03296	7.18279	9.08947	8.67925	6.6142	6.7385	5.25301	7.84223	7.8601	7.92034	6.76797	6.88128	6.98914	7.91028	9.24625	6.99533	8.01702	8.03696	8.46351	7.58443	8.73366	8.44436	7.96688	6.0773	5.60335
PF3D7_0507300	NA	7.17132	7.36902	7.63738	6.7683	8.01589	9.50969	7.23236	6.7385	6.48398	6.65754	6.38454	6.37083	7.57758	7.86681	7.71859	7.28169	8.7772	6.51146	6.5847	7.59845	7.58144	6.93273	8.32312	8.66642	7.67043	6.68107	6.57163
PF3D7_0507500	NA	10.8769	11.3627	10.5311	8.27547	11.462	11.6403	9.06583	7.92872	7.19853	10.8972	10.4408	9.80471	8.80911	8.114	7.63266	9.35219	10.7013	8.61841	10.4147	10.5373	11.2437	8.92859	10.8047	11.0678	9.90788	7.20935	7.0102
PF3D7_0507600	NA	9.41431	9.53596	9.54587	8.67586	9.84717	9.557	8.83171	9.17651	9.04982	9.43683	9.38762	9.27157	9.23733	9.38301	9.06052	8.9961	9.08211	8.58174	9.04576	9.2937	9.24146	8.71996	9.57357	9.14002	9.13206	9.1251	9.232
PF3D7_0507700	NA	6.63924	6.25667	6.36493	6.25003	6.54259	6.7376	7.04713	6.94388	6.53754	6.21331	6.19253	6.28498	6.35586	6.83104	6.22021	6.76851	7.19971	6.97024	6.81181	6.34372	6.5377	6.52636	6.74268	6.77051	7.07622	6.63103	7.20265
PF3D7_0507800	NA	10.8453	11.0167	10.9681	10.2707	10.652	11.6964	10.3041	9.89558	9.97562	11.7322	11.2463	11.6542	11.0944	10.5131	10.4787	10.9868	11.2982	9.73476	10.9842	11.5486	11.301	10.5507	11.0681	10.9728	10.9348	9.96711	10.0597
PF3D7_0508000	NA	7.67533	7.62478	7.75898	7.48522	8.78101	8.25372	8.04942	6.33218	5.79372	6.43162	6.55358	6.83548	7.3833	8.26158	8.00896	7.43054	8.12541	8.43415	7.85528	7.15878	7.21282	7.73356	8.41936	8.28011	7.80688	7.04129	6.72631
PF3D7_0508100	NA	10.1529	9.68362	10.2905	9.20374	10.652	11.1764	9.23392	8.89053	8.73427	9.84307	9.24308	10.1966	9.68203	9.64206	9.26177	10.4647	11.3952	8.90888	10.0855	10.0157	9.77723	9.33384	10.5053	10.9688	9.40971	8.60009	8.37008
PF3D7_0508300	NA	5.80838	5.06302	4.82913	5.0977	6.35103	5.25967	5.5566	4.74937	4.29989	4.90353	5.37669	5.05735	4.49596	3.954	4.58604	6.2914	5.75588	5.0433	5.80329	4.50631	4.59184	5.41415	6.20335	4.8061	4.92214	5.19232	4.37851
PF3D7_0508400	NA	7.73811	7.93921	7.73825	6.58656	8.70854	8.92099	8.32707	6.78201	6.86475	7.27468	7.34771	7.59228	8.01771	7.32617	7.22596	8.08742	8.95106	7.85722	7.5763	7.64391	7.72113	7.21044	8.95117	8.63775	8.1928	6.63103	6.10602
PF3D7_0508500	NA	9.52511	9.11212	9.30207	8.4298	9.69299	10.4492	8.79307	8.37286	7.59993	9.12558	9.22664	9.32789	8.59104	8.92614	8.56711	9.3038	10.9007	8.29004	9.31576	9.32748	9.26629	8.46381	10.0594	10.2426	9.13206	8.16597	7.85476
PF3D7_0508600	NA	10.3664	10.5809	10.0217	9.75417	11.1028	10.4766	10.3777	9.06708	9.13846	10.107	9.80242	9.85422	10.0458	10.3052	10.2954	9.70632	10.2628	10.1241	10.5203	10.1381	10.7285	10.2523	10.7711	10.536	10.3053	9.39214	9.1683
PF3D7_0508700	NA	9.48911	8.87045	9.05665	9.16325	8.34407	8.74149	8.83805	9.23994	9.48795	9.7221	9.42412	9.98525	9.45281	9.07318	9.81184	9.07721	8.98837	8.63441	9.48494	9.67117	9.17874	9.38835	8.75729	8.83848	9.00748	9.49068	9.25743
PF3D7_0508800	NA	6.21899	5.83587	5.84258	5.57327	5.79156	5.10316	4.40987	5.9259	5.11254	5.76276	5.62511	5.75326	4.72414	5.00329	5.21597	5.44058	5.85704	5.27632	5.36407	5.70787	5.78411	6.11019	5.35191	5.31004	4.23948	4.58619	4.79264
PF3D7_0508900	NA	11.8945	11.3395	11.3475	10.5563	10.8813	11.512	10.2143	9.84037	10.1088	11.1099	11.4961	11.8665	10.7657	10.7126	10.8458	10.8319	12.2864	10.1027	11.3677	11.9537	11.4258	11.1909	11.0687	11.2707	10.6765	9.71407	9.43351
PF3D7_0509000	NA	6.55407	6.44686	5.89439	6.13359	7.03086	6.04069	6.07814	6.33218	5.70142	5.95479	6.0931	5.25896	5.77131	5.69468	4.89577	6.45597	6.20108	6.89221	6.79863	6.21583	6.11986	6.11019	6.0118	6.00662	6.3604	5.80035	5.55588
PF3D7_0509100	NA	10.1312	9.00707	9.21984	9.07246	8.90724	8.93575	8.71942	8.66641	8.31457	9.56382	10.0782	10.4312	9.20134	8.40523	8.70567	10.085	10.2412	8.86209	9.70471	9.78899	9.31353	9.44499	9.38719	9.70637	9.17803	8.36169	8.07528
PF3D7_0509200	NA	7.34292	8.43497	8.21887	8.75585	7.19594	7.87506	8.78653	7.31285	8.08389	6.80412	7.27263	7.23171	9.2346	8.53139	8.25869	6.1636	5.90498	8.64629	6.9962	8.43596	7.9895	8.67154	7.06946	7.80972	8.25133	8.31519	8.208
PF3D7_0509300	NA	7.37293	7.67413	7.17465	7.81934	7.92494	7.62447	8.25305	8.17598	8.50004	8.12295	7.37787	7.30279	7.75637	8.05607	8.21715	7.80828	7.47028	8.06642	7.49719	7.39005	7.49145	7.81232	7.59751	7.55727	7.87054	8.38688	8.41599
PF3D7_0509400	NA	9.07199	9.43476	9.80832	9.7888	8.6936	9.65279	9.34047	9.45569	9.31619	10.0158	10.069	10.3042	10.0159	9.33129	9.24121	9.20873	9.25308	9.43255	9.01491	9.91745	9.47777	9.40325	8.51354	9.36763	9.3169	10.078	9.76267
PF3D7_0509500	NA	6.82499	7.70083	6.85252	7.01028	7.95868	7.23963	7.39638	7.34213	7.49622	6.58296	7.17289	7.16648	7.4791	8.03096	8.00896	7.08593	7.25987	6.99533	7.16977	7.34117	7.36351	7.7268	7.7126	7.31575	6.73556	7.44875	7.43746
PF3D7_0509600	NA	7.83462	7.94815	7.82598	7.82677	8.07861	8.30864	7.95916	8.23948	8.38875	7.82624	7.79908	7.60639	8.05234	8.50201	8.50635	7.93539	8.00103	8.19611	7.49719	7.96002	7.83189	7.92882	7.7195	8.22334	8.25133	8.65918	8.208
PF3D7_0509700	NA	5.35204	7.40197	7.37616	7.84885	5.44534	7.15992	8.04942	6.86524	6.82236	5.24723	5.53996	4.7637	7.94918	8.31714	8.307	4.69991	4.95563	8.07817	4.92823	7.70094	7.6511	8.45566	5.31444	7.89403	7.67043	7.34953	7.18756
PF3D7_0509800	NA	9.10507	9.27891	9.35287	8.68814	9.22724	10.3968	9.05498	9.07579	9.28546	9.6193	9.38762	9.54629	9.19713	9.25209	9.32567	9.57331	10.0752	9.01351	9.19835	9.52357	9.2402	9.02533	9.29107	9.86702	9.6388	9.31026	9.26103
PF3D7_0509900	NA	4.30804	4.60245	4.2504	4.32415	4.97692	4.71679	4.80944	3.92909	4.77442	4.31998	4.18515	4.58501	4.3128	4.41006	4.46127	4.54573	4.77513	4.46709	4.81978	4.13016	4.26288	4.40383	4.80976	4.48419	5.28087	4.09559	4.2448
PF3D7_0510000	NA	7.11319	7.65787	7.41153	6.95692	7.63256	8.2742	7.36151	7.90933	7.54901	6.92203	7.28542	7.41929	8.27923	7.88795	7.78837	7.47691	8.05417	7.22468	7.23956	7.47304	7.67358	7.24877	7.94803	8.05458	7.48752	7.55941	6.92169
PF3D7_0510100	NA	10.8372	10.3076	10.4401	10.0362	9.91313	10.2429	9.56727	9.22434	9.59832	10.6756	10.7604	10.975	9.96313	9.27096	9.08842	10.5863	11.1503	9.5678	10.5809	10.696	10.2627	9.84018	10.1842	10.5115	9.81073	9.24565	9.293
PF3D7_0510200	NA	7.51424	7.09842	7.03404	6.98385	7.89039	7.52043	7.36151	6.94388	7.26322	7.27468	7.35985	7.30279	7.07505	7.08469	6.8865	7.63519	7.80721	6.78106	7.28741	7.02746	6.94906	7.07831	8.16047	7.47443	7.27787	7.29722	6.99293
PF3D7_0510300	NA	3.94927	4.24337	4.50374	4.7385	3.63448	3.82064	4.80944	5.08385	5.25301	4.20387	3.95296	3.0349	4.8549	5.78962	5.58491	3.71841	3.72661	4.46709	3.54035	4.36152	3.91591	4.96009	3.89644	3.8945	5.02167	4.58619	4.60424
PF3D7_0510400	NA	3.94927	4.24337	4.70956	4.87013	4.74478	4.46398	4.55912	5.08385	3.94324	4.42426	4.31304	4.1062	4.36164	4.31445	3.95837	4.32728	4.30043	4.75768	4.03107	4.19332	4.04719	4.23086	4.23646	4.40716	4.56311	4.86521	4.60424
PF3D7_0510500	NA	8.41715	8.10822	8.28224	8.00115	8.10897	8.36428	7.9238	7.74394	8.29926	8.44927	8.75798	8.83356	8.39656	7.36694	7.69456	8.47544	8.63977	8.10714	8.02831	8.51385	8.09871	8.23536	8.03348	8.26613	8.02397	7.77344	8.17786
PF3D7_0510700	NA	4.78508	8.21573	7.29324	7.90611	4.34029	7.71723	8.28126	6.86524	6.77867	4.5193	4.66785	4.58501	8.79246	8.41497	8.27497	4.19812	4.4207	8.57761	4.33464	8.00946	7.81176	8.56574	4.69123	7.44158	7.9315	6.71348	6.82734
PF3D7_0511000	NA	9.40468	9.57683	9.2494	9.94366	11.3672	9.73841	10.4561	9.15198	9.23811	8.80142	9.21669	8.83953	9.90063	10.1427	9.73745	10.26	10.0526	10.2695	9.70822	9.29228	9.36847	10.0616	10.7802	9.90434	10.132	9.72201	9.66561
PF3D7_0511100	NA	4.57159	4.08874	3.75026	4.21794	3.87695	3.82064	3.0349	3.0349	3.0349	3.91645	3.62133	3.72163	3.68932	3.57147	4.46127	3.79735	3.80646	4.06753	3.90175	3.98889	3.84117	3.89232	4.13677	4.08032	3.0349	4.21454	3.90258
PF3D7_0511200	NA	7.82018	7.67951	7.79955	7.82677	8.99516	9.2107	8.69866	7.25245	6.94595	6.98837	6.9895	7.37051	8.28982	7.83089	7.79968	9.20071	9.44022	8.90228	8.29913	7.87493	7.50406	8.16712	9.30487	9.12332	8.56765	7.71888	7.54779
PF3D7_0511300	NA	7.24893	7.15369	7.06774	7.18279	6.65039	7.01402	7.86286	8.53344	7.74269	6.86036	7.17289	6.37083	7.31222	8.59055	8.06624	6.93323	6.8235	8.25424	7.03038	7.61224	6.91792	7.19089	7.1535	7.59883	7.71274	7.97973	8.04219
PF3D7_0511400	NA	4.30804	4.31233	4.88477	4.5905	4.34029	4.25591	5.01675	5.34867	3.94324	4.31998	4.25115	3.87213	4.49596	5.03059	4.32034	3.86825	3.94364	3.0349	3.90175	4.13016	4.31004	4.40383	4.4873	4.18538	4.23948	4.86521	4.49713
PF3D7_0511500	NA	12.2065	11.8102	12.1544	11.9653	11.2307	12.1145	11.6753	11.8807	12.1289	12.4408	12.2945	12.6714	12.1328	11.7998	11.8366	12.2122	12.5552	11.645	12.1643	12.5299	11.8574	11.7855	11.6804	12.2394	11.4795	12.079	12.3416
PF3D7_0511600	NA	7.40233	8.02619	7.41153	6.7527	8.86786	8.10811	7.23236	4.9278	5.70142	7.76047	7.70715	7.57804	6.22817	5.52017	5.78471	7.07087	8.40644	7.12598	8.0996	7.21416	7.75667	6.71681	8.44868	7.57631	7.11889	5.49239	5.60335
PF3D7_0511700	NA	4.40324	5.13114	4.50374	4.32415	5.58567	4.82529	3.0349	4.28074	3.94324	4.56393	4.57745	4.96694	4.15015	4.31445	4.15683	4.64068	5.00273	3.7727	4.9791	4.59324	4.78768	4.02033	4.91775	4.44636	4.23948	4.32047	4.09001
PF3D7_0511800	NA	8.04158	8.10822	8.26786	8.50118	8.15335	7.66052	7.82502	7.58176	7.80908	7.91204	8.72558	7.98649	8.31855	8.88822	8.83757	8.25182	8.30928	8.3971	7.43061	8.27209	8.24091	8.21619	8.05544	8.6085	8.07888	8.21745	8.28779
PF3D7_0511900	NA	3.78554	4.08874	4.64495	4.21794	3.87695	4.0652	3.0349	5.46353	5.11254	4.47281	4.31304	4.29169	4.15015	4.36334	4.46127	4.69991	4.52882	4.06753	4.33464	3.81843	3.91591	3.73834	4.13677	4.18538	3.74359	3.79317	5.02971
PF3D7_0512100	NA	4.49062	4.60245	4.64495	4.87013	4.34029	4.13318	4.55912	4.74937	4.29989	4.26361	4.57745	4.2034	4.5373	4.79344	4.46127	4.24306	3.94364	4.82034	4.24367	4.59324	4.51844	4.48069	4.13677	4.18538	3.74359	4.92595	4.60424
PF3D7_0512200	NA	5.61652	5.71265	5.96864	6.56883	5.49376	5.62327	5.73472	6.7385	5.79372	5.74549	6.20618	5.75326	6.0629	5.90684	6.25383	5.23129	5.52804	5.85672	5.60132	5.94852	6.10876	5.9545	5.10924	5.98365	5.74077	5.83066	6.00511
PF3D7_0512300	NA	4.90884	4.43781	5.13102	5.67829	4.65632	4.92492	5.35151	5.56935	4.77442	4.60688	4.83017	5.55877	5.15649	4.57911	5.06587	5.28679	4.77513	5.23293	5.24792	4.98226	5.03251	5.60885	4.69123	5.12712	5.28087	4.98387	5.60335
PF3D7_0512400	NA	5.12473	5.47891	5.25889	5.83723	4.65632	5.07514	4.80944	6.07479	5.70142	5.24723	4.86756	5.01295	6.0248	5.87845	5.63765	4.69991	4.49395	5.61396	5.028	5.39391	5.6667	5.69666	4.32696	4.83395	5.28087	5.97303	5.45563
PF3D7_0512500	NA	5.54608	5.55334	5.58187	5.71158	5.67177	5.76562	6.16251	5.75913	6.31	5.36735	5.4491	5.49769	5.9178	6.22017	6.52508	6.35954	6.12267	6.087	5.24792	5.57934	5.33907	5.88206	5.64899	5.74408	6.12746	5.99984	5.93354
PF3D7_0512600	NA	6.30527	5.96701	6.50338	6.56883	6.73111	6.31675	6.07814	5.56935	5.49577	6.2501	5.81734	5.94637	5.83178	6.00187	6.15046	6.4867	6.40488	7.07984	6.27654	6.07515	6.72971	6.04558	6.8091	7.15263	6.0846	6.32956	6.25958
PF3D7_0512700	NA	4.96636	4.65241	4.77083	5.60918	5.71287	5.15745	6.16251	5.22294	5.3799	5.19594	5.42539	5.14179	5.27321	5.1343	5.21597	5.5639	4.88148	5.82862	4.9791	4.88787	4.69382	4.90959	5.64899	5.29093	5.42901	5.32929	5.28965
PF3D7_0512800	NA	6.82499	6.90016	7.50453	7.6867	5.75278	6.53784	7.13242	8.41472	8.23636	7.02394	6.95785	7.31143	7.8702	7.94283	8.26685	6.6034	6.3799	7.44069	6.19787	7.3631	7.11197	7.52328	6.45754	6.67442	7.20058	8.11861	8.08343
PF3D7_0512900	NA	3.78554	3.47307	4.14967	4.7385	3.63448	4.0652	4.02483	4.28074	4.562	4.0718	4.11423	3.87213	4.15015	4.49781	3.95837	4.15097	4.00419	3.7727	4.24367	4.13016	4.31004	4.32098	3.89644	3.8945	4.56311	4.58619	4.79264
PF3D7_0513000	NA	6.51852	7.52668	7.73825	8.16842	6.65039	7.53507	8.64903	8.76675	8.92579	6.54416	6.95785	6.73598	8.32372	9.07164	9.80064	6.65835	6.21058	8.89566	6.77189	7.78043	7.5695	8.22101	6.64415	7.53798	8.25133	8.90217	9.23566
PF3D7_0513200	NA	8.52334	8.24503	8.32454	8.4683	8.43073	8.75404	8.44811	8.91017	9.21383	8.55965	8.32632	8.51311	8.57165	8.70206	9.11126	8.92415	8.91419	8.55677	8.48668	8.59006	8.08201	8.33202	8.62413	8.7357	8.64244	9.27292	9.16062
PF3D7_0513300	NA	5.74735	4.70031	4.14967	4.98904	6.47375	5.07514	4.02483	4.28074	4.562	5.08686	4.9734	4.96694	4.57717	4.79344	4.69848	6.43247	5.21523	4.69157	5.63206	4.8207	5.08099	4.40383	5.84225	5.52026	5.28087	4.21454	4.09001
PF3D7_0513500	NA	4.71812	5.47891	5.13102	6.1091	5.23198	4.51023	5.42341	5.22294	4.95486	4.99851	4.86756	4.7637	5.00094	5.08349	4.69848	4.81019	4.6274	5.0433	4.63637	5.54028	5.27915	5.60885	4.6272	4.93946	4.92214	5.03925	5.28965
PF3D7_0513600	NA	12.5968	12.0842	12.0689	12.0088	11.6224	12.2439	12.2123	12.4581	12.8715	12.3998	12.49	12.6954	12.6564	12.7771	12.8437	12.4868	12.2173	11.9451	12.3312	12.5995	12.3512	12.0558	12.0479	12.0726	12.1753	12.6979	12.6711
PF3D7_0513800	NA	8.04779	7.52069	6.95219	7.78921	9.00326	7.64711	8.19493	7.12344	7.46908	6.98115	7.25972	7.24079	7.64932	8.72767	8.66919	8.68878	7.89141	7.56296	8.59308	7.33007	7.49567	8.01456	8.56799	7.83522	8.1928	8.14839	8.20053
PF3D7_0513900	NA	4.40324	4.16921	4.14967	4.42039	5.04559	4.31197	4.69092	5.22294	4.95486	4.37341	3.85872	3.99733	4.2615	4.31445	4.69848	4.15097	4.49395	3.93378	5.028	4.46016	4.55573	4.13159	4.91775	4.13433	4.56311	4.73385	4.09001
PF3D7_0514100	NA	10.5035	10.1817	10.0444	10.0088	10.8126	10.6831	10.8377	10.9977	11.2999	10.2663	9.98552	10.3052	10.6717	11.1502	11.7137	10.9078	10.9108	10.801	10.9266	10.5385	10.1775	10.3434	10.9493	10.6204	10.97	11.0427	11.1693
PF3D7_0514200	NA	7.28095	8.10423	7.71722	7.42766	8.06318	8.29439	7.9238	7.42653	7.8517	7.55266	7.78566	8.03939	8.11324	7.54618	7.70662	7.83817	8.24904	7.73628	7.84893	7.74749	7.61282	7.91699	7.90634	8.33474	7.40385	7.84796	8.23753
PF3D7_0514300	NA	8.2004	7.51468	7.69588	7.52235	7.15277	7.71723	7.95916	7.94787	8.48659	8.23308	8.29511	8.61066	8.11324	8.25075	8.21715	8.15307	7.91458	7.75837	7.88042	8.24287	7.69206	7.90506	7.3443	7.7903	7.68467	7.84068	7.96483
PF3D7_0514600	NA	4.49062	4.79068	4.57653	5.19789	4.74478	3.82064	4.55912	4.28074	4.77442	4.64827	4.57745	4.29169	4.4083	4.65499	4.46127	4.51222	4.30043	4.99116	4.49579	4.46016	4.62684	4.68386	4.02503	4.48419	4.02756	4.41648	4.49713
PF3D7_0514700	NA	7.58428	8.4726	8.32916	8.02719	6.78879	8.512	8.71253	9.21648	10.1605	7.93084	7.55192	7.55641	9.59189	9.26425	10.0668	7.27295	7.22315	8.50113	7.77041	8.21906	8.31424	8.67855	7.649	8.14907	8.82689	9.21504	9.10165
PF3D7_0514800	NA	8.21701	7.34211	7.39395	7.26184	7.22401	7.17247	6.97965	8.14316	6.90593	7.97862	7.967	8.21518	7.432	7.0724	6.68081	7.8113	8.03843	6.40262	7.64395	7.67052	7.66238	7.53106	7.43095	7.51448	7.48752	7.04129	6.90331
PF3D7_0514900	NA	7.39259	7.42779	7.06774	6.79899	7.5901	7.26329	6.64364	7.84951	6.98487	7.70909	7.35985	7.66146	7.09335	7.40168	7.17468	7.25086	7.59756	6.54596	7.17995	6.96419	6.79295	7.00177	7.62716	6.66015	6.98689	6.9079	7.12558
PF3D7_0515000	NA	7.40233	7.42138	7.30269	7.11139	7.04668	7.12804	6.31744	6.94388	7.38444	7.97137	7.97884	7.75303	7.23194	7.05377	7.17468	7.20564	7.42657	6.51146	7.38737	7.11417	7.36811	7.01296	7.09094	7.25081	6.76278	7.19798	6.86583
PF3D7_0515100	NA	5.65042	5.81608	5.64424	5.83723	6.45004	5.78242	5.35151	5.9259	5.49577	5.55962	5.4491	5.90056	5.57211	6.18606	6.38084	6.49429	5.76894	5.58036	6.02595	5.30248	5.53828	5.34243	6.38945	5.85004	5.9475	6.1507	5.93354
PF3D7_0515200	NA	4.40324	4.16921	4.50374	5.14876	4.74478	4.36511	5.01675	4.53948	4.77442	4.5193	4.86756	4.44826	5.05491	4.94685	5.14309	4.54573	4.77513	4.93679	4.70071	4.8207	4.72594	5.22703	4.69123	4.96449	4.23948	4.50458	4.37851
PF3D7_0515300	NA	9.9902	9.43476	9.98562	9.83923	9.50616	9.63142	9.33151	10.1602	10.2428	9.87543	10.1471	10.4769	9.9229	10.089	10.4979	10.0069	10.288	9.65272	9.77167	9.9156	9.6509	9.64089	9.60923	9.87472	9.61672	10.2511	10.6318
PF3D7_0515500	NA	7.5928	9.05952	8.94967	8.83164	7.79086	8.92099	8.65623	8.49494	7.91336	7.83825	7.73535	7.50463	9.78755	10.2471	9.6652	6.99309	7.25078	8.83811	7.94141	8.98879	9.18916	8.92564	7.29892	8.72211	9.28458	9.13108	8.723
PF3D7_0515600	NA	6.90952	8.33293	8.4316	8.58679	6.84422	8.3143	8.70561	8.37286	8.67623	7.0169	7.3293	7.26769	9.19291	9.57639	9.30995	6.11499	6.68818	9.07341	6.78532	8.93136	8.19246	8.80257	6.8091	8.6085	8.88963	8.47411	8.3634
PF3D7_0515700	NA	9.90909	9.76925	8.96163	8.19163	11.5047	10.2407	8.64903	7.74394	7.78729	9.22939	9.4555	8.55001	7.70186	8.63078	7.95942	9.765	10.87	8.65416	9.69235	9.53566	9.84638	7.94638	10.6238	10.1825	9.326	7.92571	7.94706
PF3D7_0515800	NA	6.12707	6.83393	6.64453	6.82903	6.76982	7.09544	6.83432	6.27211	5.3799	5.93976	5.87015	6.58672	6.9929	5.40355	5.83043	6.97701	7.22315	6.43984	6.88844	6.25188	6.15264	7.17107	7.04765	6.6673	6.59107	5.80035	6.00511
PF3D7_0515900	NA	9.3655	9.07183	8.63943	8.839	10.2093	8.95762	8.79958	8.5954	8.67623	8.62342	9.04354	8.94026	7.83445	8.93968	8.63175	9.03915	9.65134	8.51848	9.44131	8.70162	8.73314	8.80898	9.98281	9.11554	8.63513	8.53397	9.00629
PF3D7_0516000	NA	7.44061	7.81277	7.73825	7.96119	7.39421	8.05498	7.94747	8.00381	7.97248	8.04571	7.82555	7.99723	8.13397	7.87742	8.1481	7.94366	7.70454	7.89758	7.59921	7.91255	7.72113	7.62136	7.53631	7.95635	8.57531	7.91882	7.98239
PF3D7_0516100	NA	7.80561	7.64142	8.30589	8.74805	7.80947	8.44391	8.53656	9.57733	9.79655	7.82624	8.14564	8.00789	8.68828	8.86888	9.0511	8.45438	8.22608	8.69669	7.53729	8.37533	7.84845	8.21619	7.7195	8.28936	8.42241	9.27022	9.31739
PF3D7_0516200	NA	5.35204	5.71265	5.84258	6.55087	5.75278	5.54612	5.9412	5.08385	6.11152	5.55962	6.00187	5.64553	6.0629	6.20889	5.9996	7.34559	6.21058	7.11459	6.25728	5.70787	5.83926	6.17196	6.42391	6.66015	6.16906	5.97303	6.52416
PF3D7_0516300	NA	6.98933	7.44053	7.57639	7.72699	6.99869	7.49569	7.86286	7.39894	7.35508	7.6284	6.79711	6.82342	7.94918	7.74854	7.92886	7.83224	6.66775	7.93685	7.21996	7.58453	7.57349	7.79949	7.3532	7.55343	7.67043	7.62872	7.48754
PF3D7_0516400	NA	7.92506	9.02195	8.47397	7.96119	9.2614	9.30182	8.35388	8.41472	8.28379	8.00725	8.34473	7.98649	8.84903	10.2437	9.69574	7.89045	8.50129	8.34942	8.23726	8.65803	8.53273	8.78643	8.70965	8.70321	8.83966	8.51124	8.47295
PF3D7_0516600	NA	9.34802	8.99419	8.97348	9.02805	8.48959	9.01087	8.92997	9.0406	9.60455	9.25347	9.23324	9.64849	9.26173	9.63792	9.58262	9.63329	9.46885	8.50983	9.28553	9.43209	8.88521	9.17175	8.96862	9.32668	9.05752	9.41436	9.24659
PF3D7_0516700	NA	9.50046	9.99607	10.0928	9.28416	9.72027	10.2429	9.07122	8.4284	8.8118	10.1943	10.2741	10.353	9.2671	8.50657	8.50635	9.36455	10.4448	8.90558	9.17317	9.70047	9.87088	9.19884	9.24885	9.74971	9.10588	9.11005	9.02756
PF3D7_0516800	NA	10.6884	10.5103	10.4873	10.0378	9.28817	9.92101	9.91185	9.84548	10.1732	10.1348	10.7649	10.8673	10.3252	10.4653	10.1263	10.0731	10.2913	10.0077	10.2059	11.0916	10.4526	10.0111	9.6018	10.2102	10.0354	10.1995	10.2831
PF3D7_0516900	NA	11.0498	10.5773	9.8919	10.0522	12.0884	10.9862	10.7563	9.55879	9.9217	11.7708	10.5373	10.4788	10.5863	10.1688	9.77512	12.6528	11.3543	10.0575	11.5885	10.1333	10.2099	10.0249	11.9312	11.6759	11.1083	10.1459	10.0347
PF3D7_0517000	NA	6.83943	6.36846	6.14928	7.02332	7.34396	6.3281	6.7285	6.82423	6.53754	6.7284	6.46594	6.31995	6.13612	6.88128	6.41089	7.84408	6.81115	7.09152	6.9131	6.08854	6.39053	6.25031	7.3443	6.95692	6.56033	6.32956	6.76758
PF3D7_0517200	NA	8.70698	9.71796	9.4473	9.14554	8.31832	9.57361	9.02195	9.33015	8.75685	9.24899	9.05662	8.92909	10.0744	9.55565	9.32957	9.52182	9.0327	8.85528	8.61195	9.85802	9.42691	9.44704	8.69574	9.35447	9.55999	8.76288	8.50365
PF3D7_0517300	NA	8.98742	9.05126	8.71555	8.23136	8.7904	8.7582	8.69866	8.55855	8.01058	9.17684	9.31171	9.04478	8.43761	8.54475	8.44292	9.19841	8.5297	8.63441	8.86569	8.59469	8.57709	8.67154	8.6817	8.46491	8.57531	8.63836	8.6203
PF3D7_0517400	NA	10.2189	9.80286	9.76293	9.46873	9.4301	9.53415	9.36702	10.3732	10.7272	9.97019	10.5492	10.7245	10.0881	10.0637	10.4681	10.0955	10.0506	9.5426	9.74969	10.2168	10.0933	9.31595	9.53114	10.1632	9.326	10.8424	11.0785
PF3D7_0517600	NA	6.48206	7.34889	7.03404	6.78373	6.32516	7.02098	7.55903	7.12344	7.41321	6.56369	6.49945	6.4674	7.88425	7.74468	7.93912	5.95814	6.14268	7.297	6.92527	6.94247	7.24324	6.96767	6.75621	6.10557	7.45463	7.24294	7.82588
PF3D7_0517700	NA	10.4762	10.2795	9.88564	9.84106	10.3761	9.87006	10.7697	10.5369	10.9517	10.6218	10.6402	10.1589	10.0844	10.6977	10.5886	10.6262	9.91656	9.79471	10.3123	10.0848	10.0417	9.47954	10.3707	9.99329	10.7099	10.709	11.152
PF3D7_0518100	NA	7.90469	7.57945	7.56858	8.02719	7.27856	7.72576	8.005	8.22386	8.01058	8.12622	8.19383	8.11032	8.21122	8.99911	8.4785	8.24514	7.87378	7.65223	7.89282	7.88632	7.61669	8.17707	7.4724	7.86028	7.83268	8.09434	8.25929
PF3D7_0518400	NA	3.0349	4.37694	4.14967	4.8061	4.05925	3.99155	4.02483	4.53948	4.77442	3.91645	3.95296	4.1062	4.5373	5.05731	4.80114	4.44201	4.2116	4.54695	3.0349	4.13016	4.51844	4.62006	3.89644	4.28	4.41353	4.66235	3.90258
PF3D7_0518500	NA	8.60553	8.35325	8.30119	8.5603	7.99978	8.00332	7.95916	8.80921	8.93572	8.97259	9.05476	9.3215	8.61017	8.54917	8.59332	8.67561	8.20509	8.20685	8.29446	8.85428	8.51002	8.25428	8.14007	8.08677	8.24174	8.57401	8.58628
PF3D7_0518600	NA	9.88159	9.69427	9.63814	9.35521	9.18514	9.89859	9.38445	10.1967	10.4509	9.67941	9.84181	9.95531	10.4431	10.6299	10.5185	9.40799	9.63836	9.33803	9.66552	10.0396	9.99121	9.49949	9.5331	9.66436	9.64971	10.034	9.80024
PF3D7_0518700	NA	8.01015	9.39612	9.5889	9.44962	6.89759	9.53051	9.46038	9.8857	10.0089	8.59778	8.75109	8.72803	10.6395	10.6299	10.0621	7.41474	7.56128	9.8316	7.88042	10.2742	9.35348	9.73307	7.44767	9.56796	9.71352	9.94524	9.66561
PF3D7_0518900	NA	5.12473	5.77563	6.86537	5.64417	5.75278	5.98409	5.98835	6.94388	6.11152	5.79667	4.93911	4.81775	5.58986	6.00187	5.78471	4.98204	5.7427	5.64676	6.42183	5.37163	6.15264	5.90663	5.64899	5.50394	5.79542	5.63788	6.57163
PF3D7_0519000	NA	6.79566	6.98104	7.0788	7.22849	6.35103	6.98582	6.78239	7.05429	6.90593	6.92956	7.2203	7.01583	6.95333	6.3386	6.57891	6.73059	6.40488	6.75187	6.75833	6.74729	7.05589	7.58443	6.10018	6.57899	6.49676	6.87966	6.49982
PF3D7_0519200	NA	9.61762	10.3093	9.48091	10.4676	10.4176	9.61087	10.7344	8.38695	8.47301	9.41564	9.3456	9.06021	10.0995	10.0086	10.0738	9.02235	8.39413	10.6391	10.2903	9.97629	10.1457	10.1763	10.3486	9.69946	10.0299	9.29969	9.06508
PF3D7_0519300	NA	6.70388	6.98976	7.0788	7.06173	6.45004	6.53784	6.80859	7.12344	7.41321	6.77932	6.91727	6.52831	6.9929	7.71344	6.57891	6.8995	6.64703	6.59619	6.21795	6.5693	6.84027	7.22012	6.33615	6.6673	6.5289	6.98942	6.70521
PF3D7_0519400	NA	8.25504	8.12013	7.981	8.22575	9.178	8.32276	8.90602	7.74394	7.8931	8.38257	8.03661	8.16371	7.98874	7.48734	7.22596	9.26146	8.4801	8.2748	9.29256	7.78043	7.82186	7.88699	9.02808	8.18172	8.12136	8.02539	7.8737
PF3D7_0519500	NA	9.75848	9.64432	9.85873	9.83371	9.26814	9.87676	9.52074	10.4624	10.7997	9.89278	10.0928	10.172	10.3342	10.3679	10.7087	10.1888	10.2234	9.60278	9.7817	10.2077	9.47031	9.58037	9.70602	10.2929	9.69608	10.717	10.6701
PF3D7_0519600	NA	7.42159	7.22911	7.50453	7.6785	7.64298	7.85577	7.89973	7.28297	6.94595	7.69595	7.79014	7.83313	7.48372	7.241	6.94897	8.20673	7.91171	7.66788	7.63659	7.51281	7.52895	7.59189	7.69171	7.42065	7.31501	7.15157	6.99293
PF3D7_0519800	NA	8.71089	8.74281	8.60173	8.6085	7.94191	8.49963	8.52087	8.63134	8.60334	8.97982	9.31949	9.34268	8.80727	8.63911	8.39902	8.40735	8.29169	8.52708	8.02831	9.00105	8.70253	8.67154	7.98282	8.6823	8.29836	8.64255	8.77425
PF3D7_0519900	NA	6.89577	6.4082	6.552	6.78373	7.5684	6.95705	7.27046	7.31285	7.16506	6.68452	6.5851	6.90581	6.79063	7.22999	7.60713	7.49955	7.20443	6.90551	6.94931	6.44038	6.70799	6.89693	7.4967	7.07966	6.98689	6.83622	7.43746
PF3D7_0520000	NA	9.61554	9.60393	9.01423	9.77926	10.5367	9.74889	10.3821	9.55256	9.71819	10.3257	10.0718	9.90636	9.59082	9.14509	9.41283	11.4873	10.0342	10.5449	9.68347	9.14219	9.28586	9.73979	10.3206	10.2108	9.7713	9.94524	9.6131
PF3D7_0520200	NA	7.30191	7.00702	7.11147	7.54056	7.18169	7.30378	7.77296	8.03993	8.23636	7.56235	7.61906	7.65469	7.25379	7.62806	7.15717	8.00816	7.78851	7.63641	7.23956	7.10117	7.09537	7.7268	7.24251	7.4122	7.25894	7.86959	7.45015
PF3D7_0520300	NA	5.0741	4.83345	5.13102	5.80687	4.82714	4.51023	5.49165	5.22294	5.49577	4.68824	5.07102	5.72711	5.40087	4.49781	4.89577	4.86177	4.82947	5.27632	5.32648	4.85475	5.05698	5.14405	5.35191	4.86119	4.92214	4.86521	5.16617
PF3D7_0520400	NA	4.40324	3.0349	4.03672	4.32415	3.87695	4.63855	4.91741	4.74937	4.29989	4.20387	3.95296	4.81775	4.15015	4.20896	3.0349	5.25005	4.16395	4.69157	5.028	3.7155	3.91591	4.62006	4.02503	4.32415	4.6952	4.50458	4.2448
PF3D7_0520500	NA	6.10312	6.61451	6.41845	6.29403	8.16784	7.24558	6.55341	6.14369	4.77442	6.30937	6.93364	6.24913	5.87546	6.45741	5.68844	6.44034	7.63992	6.43984	5.74855	6.36578	6.48748	6.15167	7.55957	6.80979	6.16906	5.63788	5.7783
PF3D7_0520700	NA	5.54608	5.3728	5.5165	5.60918	5.58567	5.44306	6.03396	6.94388	6.03859	5.84603	5.56175	5.52857	5.65866	5.86404	6.18577	6.1636	5.86918	5.91129	5.66212	5.77625	5.37756	5.77918	5.84225	5.86273	6.20946	6.56145	6.23018
PF3D7_0520800	NA	9.00664	8.5002	8.7296	8.72835	8.84099	8.97201	9.08728	9.48871	9.43294	9.08422	9.37275	9.61754	8.924	8.83304	9.00305	9.914	9.64876	8.92847	8.83711	8.87155	8.45273	8.95194	8.91862	9.14639	8.94386	9.23736	9.34816
PF3D7_0520900	NA	11.497	10.152	10.0736	10.5189	12.0232	10.6967	10.9251	9.11015	9.46756	11.0528	11.2418	11.2451	9.78288	9.12892	9.05582	12.2349	11.702	10.6311	11.7394	9.97895	10.4783	10.4539	12.1066	10.5838	10.5961	9.28904	9.53504
PF3D7_0521000	NA	8.56718	9.02828	9.32769	9.53823	8.3248	9.16131	10.4436	10.3838	10.5086	9.65363	9.15373	9.39025	10.3514	9.97609	10.8674	9.38087	8.98973	10.212	8.81449	9.63454	9.18916	10.0643	8.72342	9.25182	10.0574	10.1533	10.276
PF3D7_0521100	NA	4.96636	5.40012	5.29889	5.3351	4.65632	4.75406	4.55912	5.34867	5.11254	4.68824	4.71055	4.8695	5.40087	4.61767	5.21597	4.47768	4.71823	5.43693	5.028	5.07007	4.95612	5.48221	4.32696	4.40716	5.49735	5.09232	4.2448
PF3D7_0521300	NA	7.74577	7.67951	7.67422	7.93391	7.35669	7.94245	8.54433	8.4284	8.52656	7.98942	7.95106	7.71449	8.29246	8.38309	8.82103	8.15545	7.67769	8.42957	7.91124	8.18874	7.82521	8.20651	7.90029	7.78376	8.29836	8.21182	8.42885
PF3D7_0521400	NA	6.46347	6.24205	6.56785	7.02332	6.60824	6.7376	7.28914	7.34213	6.63894	6.65754	6.53218	6.97283	6.46358	6.5582	6.60507	7.65549	7.01858	6.98284	6.79863	6.1018	6.00472	7.13058	7.02551	6.74371	6.39574	7.22064	7.26145
PF3D7_0521500	NA	5.50945	4.91475	4.70956	5.19789	5.67177	4.95643	4.80944	5.66752	4.95486	5.24723	5.35165	4.91917	5.08107	5.57491	5.35059	5.25005	4.88148	5.51054	5.20682	5.30248	5.33907	5.60885	5.31444	4.98904	5.49735	5.88937	5.73661
PF3D7_0521700	NA	5.22043	4.60245	4.88477	5.71158	5.04559	4.98717	5.61859	6.07479	5.70142	5.3206	5.35165	5.05735	5.13183	5.05731	5.47284	5.13322	4.6274	5.58036	4.9791	5.12542	5.21638	5.30508	4.80976	5.05994	4.56311	5.37197	5.22936
PF3D7_0521900	NA	8.43619	8.90297	9.22729	8.93491	7.78146	9.14553	9.29971	10.1271	10.2348	8.71733	8.91604	9.18743	10.4336	10.8922	11.2648	8.35459	9.29779	9.89438	8.89372	10.191	9.55741	9.92079	8.85748	9.99823	10.1855	10.4422	10.5606
PF3D7_0522000	NA	8.24428	8.19711	8.34751	8.16842	7.6738	7.16621	7.95916	7.58176	8.15366	8.94697	8.58042	8.82154	8.54979	8.0838	8.93298	7.82331	7.08666	8.30512	8.93025	8.55246	8.86421	8.73686	8.30948	7.75064	8.1828	8.91262	9.03598
PF3D7_0522100	NA	8.60553	8.6528	8.45294	7.52235	7.99978	8.22093	7.70512	7.84951	7.99165	9.23696	9.23324	9.13981	8.28189	8.18399	8.33056	7.38667	8.2939	7.98759	8.69923	9.02698	9.18135	8.69595	8.56416	8.09734	8.27973	8.17178	8.48531
PF3D7_0522200	NA	8.80176	8.628	8.49057	8.91762	8.88987	8.10157	8.71253	7.72186	8.18731	9.25347	8.7919	8.96232	8.6353	8.39051	8.56049	8.35252	8.26715	8.51848	9.57036	8.71232	9.11042	9.43466	9.2127	8.03821	8.83329	8.94689	9.01057
PF3D7_0522600	NA	9.5924	8.65552	8.51917	8.59552	11.3055	9.90984	8.55976	7.86973	7.69666	8.33538	8.63627	8.41248	7.88774	8.51564	8.29906	9.43852	10.5598	8.74539	9.65465	9.19346	9.49469	8.58828	11.1721	10.3197	9.54837	8.61723	8.55731
PF3D7_0522700	NA	4.08513	3.78817	3.75026	4.87013	4.5606	3.59389	4.23623	4.28074	3.0349	4.37341	4.25115	4.7637	4.08913	4.20896	3.69336	4.60989	4.16395	4.46709	4.81978	4.19332	4.26288	5.00863	5.064	4.28	3.74359	4.09559	4.49713
PF3D7_0522800	NA	6.24106	5.83587	5.44781	6.67205	5.90178	4.95643	5.61859	7.22127	6.24689	6.71101	6.79711	6.30257	6.32501	6.29668	5.78471	6.36783	5.91671	6.78106	6.1775	6.1018	6.10876	6.52636	6.31793	6.01797	5.02167	6.66459	7.07726
PF3D7_0522900	NA	8.17228	9.54187	9.48713	9.27061	7.01486	8.96303	9.41446	9.57733	9.91167	8.18378	8.83592	8.87195	10.2755	10.5729	10.3425	7.34975	7.8619	10.2266	7.89899	10.5968	9.71183	9.73475	7.69871	9.77213	9.94379	10.2206	10.1322
PF3D7_0523000	NA	10.2515	10.5446	10.9021	11.124	9.41804	10.3376	10.5323	9.64918	9.76905	11.7325	11.2504	11.148	11.2965	10.6537	10.3974	11.0356	10.072	11.2207	10.7325	11.2361	11.0413	11.3454	10.1257	10.9984	11.0655	10.5905	10.3059
PF3D7_0523100	NA	7.33278	6.84359	7.59956	7.47579	7.26512	6.63213	7.32578	7.72186	7.74269	7.6145	8.22397	8.19201	7.4791	7.20771	7.19198	7.2464	7.42657	7.44069	7.46429	7.65283	7.4659	7.8439	7.41404	7.14754	7.33322	7.81862	8.17786
PF3D7_0523200	NA	8.51441	8.30885	8.07211	8.62137	9.05872	8.73939	9.11365	8.89053	9.02213	8.72381	8.38679	8.45202	9.17732	9.41124	9.50884	9.46459	9.24739	9.02265	8.82423	8.78707	8.52862	9.28411	9.64765	9.14002	9.47663	9.38965	9.4462
PF3D7_0523300	NA	9.32523	8.93926	8.63943	8.99217	9.55931	8.74987	8.8939	8.55855	9.10366	9.11576	8.92422	9.31508	9.05233	9.3119	9.47754	8.94076	8.51462	8.41111	9.95273	8.71445	8.7942	9.06603	9.76046	8.51504	8.8711	9.56317	9.54097
PF3D7_0523400	NA	9.73369	9.94903	9.99582	9.43268	10.0108	10.2896	9.63801	9.01362	9.26985	9.79363	9.61683	9.64508	9.48541	9.30275	9.29007	9.7866	9.83168	9.64878	9.87834	9.51015	9.81811	9.52501	9.83369	9.95459	9.51693	9.23181	9.50198
PF3D7_0523600	NA	4.71812	4.60245	3.5433	5.04453	4.65632	4.41568	3.74161	4.28074	4.562	4.42426	4.18515	4.64766	3.95278	3.954	4.15683	4.36693	4.49395	4.75768	5.028	4.59324	4.66081	4.80197	4.23646	4.83395	3.74359	4.58619	5.09975
PF3D7_0523700	NA	6.02871	6.27113	6.71728	6.47668	5.04559	5.81542	5.89239	6.94388	6.58914	5.93976	6.15078	6.11592	6.6572	6.70912	6.49738	5.54908	5.72939	5.98932	6.23775	5.96317	6.17407	6.88479	5.27589	5.88777	5.89863	6.0773	6.34428
PF3D7_0523800	NA	5.7782	5.52898	5.76105	5.9245	5.49376	5.48523	5.19485	6.07479	5.3799	5.77982	5.51781	5.22106	5.49867	5.53866	5.35059	5.51896	5.51245	5.98932	5.85595	5.69023	5.604	5.57828	5.38834	5.14876	5.49735	5.63788	6.16947
PF3D7_0524000	NA	9.03189	8.4726	8.31524	8.75195	8.75726	8.70318	8.82534	8.30029	8.15366	9.32054	9.06589	8.97595	8.23881	8.08989	8.25869	9.70713	9.14831	8.62643	9.0402	8.5381	8.67125	8.26365	8.983	8.99782	8.57531	8.50205	8.26647
PF3D7_0524100	NA	7.75339	7.56207	7.64482	7.59385	7.0778	8.02766	8.01623	8.48188	8.56546	7.87756	7.89385	8.1004	7.89122	8.39789	8.4785	7.89615	7.80101	7.67564	7.59161	7.98495	7.27304	7.48369	7.37085	7.67497	7.74027	8.47411	8.70726
PF3D7_0524200	NA	6.57152	5.81608	5.5165	5.71158	7.6738	5.86349	5.7893	5.08385	6.42833	5.29659	5.78098	5.25896	5.57211	5.98869	5.83043	5.28679	6.52354	5.74069	6.87595	5.72529	6.20562	5.54701	7.19375	5.8243	5.357	5.2852	5.22936
PF3D7_0524300	NA	6.75051	6.90016	7.01113	7.86338	6.56481	6.7033	7.48	7.65352	7.69666	7.50322	7.34771	7.34549	7.38824	6.89531	6.86505	7.36217	6.85391	7.39438	6.9131	6.65216	6.86008	7.73356	6.68721	6.97429	6.46388	7.50514	6.88469
PF3D7_0524400	NA	9.11986	8.61963	8.52321	8.04642	9.83134	8.93759	8.51297	8.35864	8.45931	8.68227	8.59843	8.50561	8.48215	8.70206	8.4138	8.93938	9.03402	7.8366	8.98048	8.17951	8.68789	7.68555	9.49548	8.52094	8.38804	8.70397	8.34994
PF3D7_0524500	NA	7.72267	6.94566	7.11147	7.29443	8.78571	7.6381	8.02738	7.05429	6.7336	7.79784	7.25323	7.49708	7.19853	7.45463	6.94897	8.46208	7.69788	8.05457	7.94737	7.02746	7.45728	7.92292	8.43618	7.33824	7.25894	7.12779	7.71471
PF3D7_0524600	NA	6.28419	6.00231	6.14928	5.97978	6.47375	5.64189	5.27551	5.22294	6.11152	5.89369	6.3234	5.92365	5.75577	5.52017	5.73741	6.09507	5.89315	6.11039	6.38688	6.0342	6.00472	6.02336	6.2618	5.68789	5.20008	5.63788	6.3166
PF3D7_0524700	NA	3.78554	4.31233	4.34182	4.21794	3.63448	3.99155	4.23623	4.53948	3.0349	3.91645	4.52943	4.1062	4.4083	4.09052	3.0349	3.86825	4.30043	4.46709	3.0349	4.06235	3.84117	3.89232	3.5372	4.40716	3.0349	4.21454	4.37851
PF3D7_0524800	NA	4.84852	5.55334	5.17505	5.67829	5.11075	5.54612	5.5566	5.75913	5.49577	5.14255	5.00678	5.52857	5.18068	5.44356	4.98369	4.64068	5.19549	5.31833	5.53768	5.20426	5.31939	4.68386	4.91775	5.25186	4.81395	5.56708	5.89633
PF3D7_0524900	NA	8.63053	8.4254	8.29648	8.66346	7.6738	8.44133	8.345	9.24768	8.83321	9.56141	9.17959	9.35524	9.18016	9.03267	9.10672	8.51296	7.88555	8.2122	8.43251	8.87155	8.77875	8.7602	8.14519	8.28475	8.53662	9.1895	8.66986
PF3D7_0525000	NA	11.0241	10.5563	10.8724	10.287	9.46863	9.76757	9.23392	10.1354	10.3432	11.1787	11.0552	11.1587	10.3026	10.508	10.635	9.35838	9.25194	9.06753	10.6373	10.9136	10.8697	9.94426	9.61663	9.44411	9.68197	10.4289	10.3301
PF3D7_0525100	NA	10.0361	10.5005	10.163	9.55397	10.1116	10.0256	9.5442	8.49494	8.55261	10.4098	10.7466	10.0804	9.57034	9.10508	8.42843	9.70632	9.64789	9.29842	9.89538	10.29	10.3885	9.33828	9.64765	9.99329	9.25629	8.9401	8.55145
PF3D7_0525200	NA	8.89757	8.46951	8.74698	8.04642	8.52941	9.15974	8.29976	8.44196	8.50004	8.61647	8.62125	8.99748	8.41119	8.45561	8.90187	9.08719	9.43822	8.06051	8.71328	8.92586	8.64117	8.34531	8.89448	9.01882	8.55996	8.56079	8.86687
PF3D7_0525300	NA	5.39316	5.91231	6.10626	5.77584	5.82928	6.12151	5.67789	5.75913	5.70142	5.08686	5.35165	5.61722	5.75577	6.38932	6.55225	4.86177	5.54345	5.67879	4.87519	5.97767	6.09758	5.9545	5.61902	5.93653	5.68385	5.63788	5.64923
PF3D7_0525400	NA	6.07876	6.5686	6.47002	6.45751	7.38181	7.14088	6.16251	6.64728	6.03859	5.57939	6.03295	6.13574	6.58115	6.88831	6.25383	6.87076	6.66088	6.98284	6.21795	6.22795	6.47894	6.3425	7.38828	6.92749	6.91602	5.99984	6.03956
PF3D7_0525500	NA	8.06624	8.62521	8.75043	8.82052	8.21745	9.70434	9.02751	9.50171	9.4607	9.25645	8.82941	8.78176	9.30673	9.42213	9.6836	9.18917	9.09357	8.42957	8.00564	9.02355	8.54293	8.82488	8.85748	8.98792	9.11641	9.47902	9.33797
PF3D7_0525600	NA	8.91124	9.04503	8.69421	8.76748	9.37187	9.38484	9.12924	8.48188	8.86473	8.89434	8.89954	9.078	9.03514	9.29882	9.38685	9.28982	9.16651	8.71562	9.39849	9.24298	9.11999	8.88678	9.2393	9.17535	8.69959	8.92642	9.28242
PF3D7_0525700	NA	5.65042	5.89359	5.13102	5.86693	6.671	6.02675	5.98835	6.33218	5.96166	5.49853	5.72458	6.17456	4.88551	5.44356	5.58491	5.78137	6.13271	5.47424	5.4709	5.32593	5.53828	5.72472	6.0786	5.48743	5.42901	5.45344	6.1381
PF3D7_0525800	NA	11.8491	12.7528	12.6358	9.88263	13.5354	13.5938	11.0668	9.23216	8.29926	12.063	11.7058	11.602	10.6065	9.64723	9.26991	11.1767	12.4571	10.7515	12.0451	11.4908	12.124	10.4145	12.3198	12.3612	11.734	8.83787	8.89029
PF3D7_0526000	NA	6.30527	6.1666	5.86873	6.51426	5.97068	6.14745	6.90883	6.9051	6.42833	6.42093	6.23308	5.99073	6.6572	6.50411	6.63077	6.55352	6.25714	6.57964	6.5847	6.19128	6.22626	6.54195	6.12143	6.2564	6.65064	6.89385	6.88469
PF3D7_0526100	NA	3.94927	4.70031	5.03818	5.60918	4.97692	5.04648	4.91741	4.53948	5.25301	4.14018	4.31304	4.58501	5.84649	5.72706	5.83043	4.57826	4.25701	5.39855	4.87519	5.12542	5.23764	5.80563	4.96841	5.03675	5.20008	5.23958	5.81877
PF3D7_0526300	NA	9.4982	9.14162	8.90083	9.22357	9.9762	9.51093	9.78634	9.43551	9.76905	9.7307	8.96245	9.2627	9.29758	10.0054	10.1595	9.68101	9.38223	9.00122	9.75139	8.93136	9.36847	9.45728	10.081	9.27411	9.3838	9.79719	9.68448
PF3D7_0526400	NA	4.71812	4.87477	4.82913	4.8061	5.67177	5.52613	4.80944	3.92909	5.60247	4.37341	4.25115	4.44826	3.78846	5.03059	4.80114	4.69991	5.44823	5.0433	5.1205	4.13016	4.39833	4.80197	5.15295	4.71846	4.92214	4.41648	4.2448
PF3D7_0526500	NA	9.39255	8.88681	8.79789	9.10336	8.07092	8.79712	8.76672	9.33015	9.43993	9.73177	9.56678	9.89207	9.44336	9.1304	8.97344	9.51074	8.94545	8.96689	9.23288	9.31209	9.16823	9.13651	8.74721	9.16031	8.93198	9.54986	9.31739
PF3D7_0526600	NA	10.9867	10.5658	10.9923	11.0314	8.58444	9.32162	9.04405	10.5432	10.6419	11.1247	11.533	11.6465	10.8633	9.88628	10.0691	9.2167	9.68118	9.78578	10.4158	11.2599	10.5223	10.7311	9.01134	10.1133	9.22257	10.713	11.1325
PF3D7_0526700	NA	7.63466	7.09035	7.16431	7.65362	7.41869	7.28657	7.43041	7.7871	7.5747	7.48805	7.74924	7.90332	7.26997	7.3416	7.36964	8.19061	7.84692	7.30704	7.71557	6.99266	7.4355	7.81869	7.65621	7.83206	7.48752	7.53253	7.30403
PF3D7_0526800	NA	5.58176	5.75496	6.3281	6.13359	5.82928	5.54612	5.8418	7.01843	6.63894	6.46321	6.25948	6.17456	5.83178	6.07848	5.73741	6.35954	6.11255	5.91129	6.02595	5.61731	5.91808	6.17196	5.23618	5.83723	5.42901	6.32956	6.61757
PF3D7_0526900	NA	5.97681	5.69099	5.86873	5.29093	6.37644	6.24667	5.67789	6.07479	5.88023	5.92457	5.76244	5.05735	5.35966	5.7587	5.58491	6.085	6.18188	5.67879	6.02595	5.37163	5.604	5.34243	6.0118	5.81125	6.0846	5.32929	5.85809
PF3D7_0527000	NA	10.5718	10.1257	10.0074	9.36033	10.7466	10.339	9.28586	9.67236	10.0276	9.91559	10.4055	10.5333	9.89804	10.0269	9.87459	10.636	10.6909	9.49958	10.2643	10.3569	10.313	9.34711	10.5465	10.4841	9.85542	10.0872	9.856
PF3D7_0527100	NA	4.49062	4.83345	3.75026	4.5087	4.82714	4.71679	4.91741	4.53948	4.95486	3.91645	4.42667	3.99733	3.95278	5.38309	4.80114	4.83625	4.88148	4.82034	4.56826	4.25259	4.43986	4.02033	4.41013	4.77759	4.6952	4.80131	4.2448
PF3D7_0527200	NA	9.14321	8.95928	8.9646	8.27003	9.86949	9.80322	8.25305	8.22386	8.26816	9.24148	9.25934	9.21984	8.44237	7.73304	7.41451	9.53555	10.0296	8.01231	8.906	8.82304	9.03871	8.55815	9.60738	9.39571	8.62041	8.01249	7.82588
PF3D7_0527300	NA	4.20303	4.08874	4.03672	4.32415	3.87695	3.99155	4.40987	3.92909	3.94324	4.26361	4.47925	4.37289	3.68932	4.02497	4.80114	4.15097	4.16395	4.2871	4.03107	3.98889	4.04719	3.89232	4.32696	4.18538	4.02756	4.09559	4.2448
PF3D7_0527400	NA	5.17346	5.66899	5.61341	5.86693	6.42593	5.58524	5.61859	5.56935	5.88023	6.20083	5.87015	5.43372	5.86105	5.66152	5.58491	5.90168	5.43168	5.14158	5.66212	5.41582	5.4692	5.41415	6.12143	5.71627	5.62448	5.83066	5.85809
PF3D7_0527500	NA	11.4059	11.079	10.8787	10.8746	11.9061	11.0281	11.4641	10.8301	11.1735	11.6498	11.3333	11.3313	11.3975	11.1126	11.0332	12.0786	11.1384	11.1086	11.7522	11.0043	11.2286	11.0866	11.811	11.4387	11.3727	11.5514	11.344
PF3D7_0527900	NA	6.57152	6.47205	6.51978	6.92947	6.71136	6.13454	6.20287	7.31285	6.7336	7.15158	7.10233	6.93971	6.35586	6.38932	6.63077	6.93878	6.18188	6.40262	6.36908	6.52109	6.57021	6.54195	6.40678	6.82265	6.3604	7.0285	7.24698
PF3D7_0528000	NA	6.78077	6.81443	6.68862	7.22849	7.48973	6.89771	7.21292	6.49846	6.3704	6.14976	6.72361	6.48288	7.06271	7.20208	7.52772	7.00898	6.72817	7.57961	6.77189	6.35479	6.62539	6.88479	7.57487	6.85429	7.07622	6.76076	6.95775
PF3D7_0528100	NA	10.1898	10.0248	9.93801	9.24866	10.6938	10.7762	9.60494	10.1602	9.98998	10.2634	9.94087	10.2413	9.60466	10.1398	9.88788	10.4294	10.5474	9.4952	10.7505	9.88474	9.86764	9.26792	10.6457	10.5615	10.1602	10.305	10.0284
PF3D7_0528200	NA	11.2249	10.3703	10.352	10.761	11.7196	11.2332	10.9604	9.96761	10.5831	10.8257	10.4387	10.495	9.67498	9.97116	9.71675	11.1863	10.8996	10.4899	11.0249	10.4261	10.8169	10.122	11.3651	10.7793	10.8347	10.1838	10.3301
PF3D7_0528300	NA	7.27036	7.76296	8.26304	6.67205	8.58983	8.52914	7.13242	5.84502	4.95486	7.18963	6.72361	6.97283	7.11143	6.01493	6.03886	7.16841	8.51651	6.99533	7.89899	7.54193	7.73189	6.11019	8.20042	9.17784	6.84145	5.49239	5.40256
PF3D7_0528400	NA	9.08712	9.45055	8.95865	7.51316	10.4008	10.0091	8.76672	6.44517	7.44142	8.62573	8.54902	8.82756	8.27923	8.91932	8.71763	8.60094	9.89853	8.52708	9.49106	8.68651	9.10079	8.06901	9.94511	9.37307	8.90794	7.55941	7.3589
PF3D7_0528500	NA	8.72644	9.14162	8.11023	8.37003	8.99109	8.48966	9.17504	7.86973	7.5747	8.12622	7.967	7.86279	9.09068	8.26965	8.21715	8.18597	7.48972	8.95101	8.84351	8.31484	8.54902	8.73013	9.16556	8.05458	8.63513	7.95971	7.78644
PF3D7_0528700	NA	3.94927	3.0349	4.42583	4.42039	3.87695	3.4314	4.55912	4.53948	3.0349	3.59758	4.03735	3.72163	3.68932	3.4154	3.69336	3.71841	3.0349	4.06753	3.0349	4.30851	3.66263	4.23086	3.5372	3.53604	3.74359	3.57413	4.37851
PF3D7_0528800	NA	6.32604	6.63693	6.65938	6.90149	5.90178	6.50829	7.0025	6.64728	6.77867	6.93704	6.6854	6.6968	6.6323	6.57578	6.38084	6.62426	6.11255	6.59619	6.48924	6.21583	6.64077	6.80971	5.98881	6.07336	6.96365	6.3084	6.20015
PF3D7_0529000	NA	8.901	9.06158	8.53126	7.82677	9.40892	9.16602	8.51297	8.14316	8.40314	8.64861	8.68763	8.51684	7.60756	7.90533	7.86572	8.59745	9.00059	8.06642	8.67072	8.40728	8.48272	7.6067	9.18808	8.95489	8.27973	7.81119	8.04219
PF3D7_0529100	NA	5.22043	4.65241	4.77083	5.41927	5.54049	5.13059	5.5566	5.46353	4.29989	5.08686	5.03931	5.05735	5.44085	5.18318	4.80114	5.63564	5.25386	5.47424	5.43623	4.63434	5.05698	5.41415	5.55702	5.34745	5.5624	5.70519	5.02971
PF3D7_0529200	NA	6.67193	7.48425	6.89072	7.28365	7.15277	7.12158	7.48	7.94787	7.35508	6.56369	6.21969	5.77893	7.52918	7.57254	7.20907	6.38427	6.24795	7.56296	6.97294	6.87524	7.03863	7.06762	7.04765	6.6673	7.50368	7.62024	6.92169
PF3D7_0529300	NA	6.05396	5.91231	5.89439	6.37813	6.27194	5.71395	6.28028	5.9259	5.11254	6.04169	6.19253	6.17456	6.40584	6.15111	5.73741	6.19198	5.71595	6.79544	6.1775	6.35479	6.15264	6.41215	6.33615	6.33069	6.20946	5.73764	6.16947
PF3D7_0529500	NA	4.57159	4.55021	4.42583	6.03295	4.5606	4.63855	4.40987	5.22294	5.25301	4.64827	5.21885	4.64766	4.82351	5.03059	5.14309	4.72845	4.88148	5.88427	4.81978	4.95158	4.31004	5.26663	4.80976	5.01312	4.56311	4.86521	5.09975
PF3D7_0529700	NA	5.74735	6.10317	6.45304	5.95242	5.86601	6.33936	5.7893	7.53186	6.82236	6.12351	5.72458	5.52857	6.32501	6.65232	6.11424	5.90168	6.24795	6.06321	5.82987	5.99202	6.13087	6.06745	5.81624	6.2275	6.16906	6.86533	6.52416
PF3D7_0529800	NA	8.51441	8.09218	8.51512	8.37511	7.90777	8.30864	7.74621	8.88061	9.23006	8.56687	8.88075	9.13739	8.42566	8.30672	8.68145	8.50553	8.74687	8.18528	8.42825	8.75639	8.18205	8.56195	8.16047	8.53266	8.31675	8.80461	8.97596
PF3D7_0529900	NA	10.6904	10.593	10.2448	9.73851	11.5946	10.7107	10.288	9.12703	9.30857	10.3718	10.2781	10.5804	9.86303	9.3517	9.4311	10.4435	10.7034	9.95295	10.876	10.0473	10.4778	9.84798	11.4067	10.022	10.1111	9.27562	9.65744
PF3D7_0530000	NA	5.95012	5.81608	6.40084	5.77584	5.97068	5.66026	5.89239	6.27211	6.24689	5.47753	5.81734	5.52857	5.87546	5.52017	5.53003	5.59305	5.71595	5.96379	5.66212	5.57934	6.01667	5.93077	5.67832	5.64417	5.5624	6.3084	6.25958
PF3D7_0530100	NA	4.71812	5.55334	5.5165	4.87013	5.93666	5.37722	4.69092	5.46353	4.29989	5.728	5.32614	5.46608	4.68909	4.65499	5.06587	4.54573	5.00273	5.23293	5.32648	5.25428	5.69701	4.62006	5.45837	4.98904	5.11396	4.66235	5.02971
PF3D7_0530200	NA	8.29209	7.64693	7.47976	7.73492	8.79973	8.14988	8.31802	8.25492	8.26816	7.54779	7.50898	7.72745	7.83083	7.98594	8.09404	8.61653	8.98973	7.49437	8.30842	7.65283	7.61282	8.10594	9.26777	8.45672	8.16261	8.4263	8.25929
PF3D7_0530400	NA	6.21899	6.75428	7.13284	7.29443	6.24456	6.85153	7.30758	8.4009	8.0477	6.50426	6.72361	6.05472	7.59906	7.57254	7.32333	6.8938	6.79242	7.26645	6.40446	7.10117	6.57823	7.34916	6.40678	6.72327	7.59702	7.51433	7.26145
PF3D7_0530600	NA	6.57152	6.82422	7.06774	6.84382	6.32516	6.59516	7.51213	7.22127	7.46908	7.09254	6.71416	6.60095	7.23194	7.36694	7.35437	6.80544	6.17218	7.4767	6.52178	6.61593	6.8925	7.02406	6.2618	6.65296	7.18059	7.44875	7.53594
PF3D7_0530700	NA	7.31227	7.22911	7.03404	7.44711	7.12325	7.18492	7.89973	7.94787	8.29926	7.45722	7.13805	7.56365	7.83445	8.02461	8.12133	7.33304	6.89543	7.85038	7.4391	7.31327	7.20253	7.54651	6.96861	7.38221	7.71274	8.17757	8.55731
PF3D7_0530900	NA	10.7704	10.851	10.8787	10.407	10.5339	11.0448	10.2265	10.7588	10.4578	9.94083	10.1027	10.3277	11.2827	11.0655	10.8071	9.79195	11.107	10.2618	10.2451	11.487	10.5448	10.813	10.5997	10.8269	10.8569	10.026	9.68448
PF3D7_0531000	NA	11.8455	11.6695	10.9908	11.2618	11.4752	10.8853	10.9878	10.8732	11.2371	12.3295	11.7513	11.726	11.6786	11.5053	11.3069	11.4022	11.0759	10.8702	11.9273	11.6213	11.8472	11.5643	11.6296	11.1373	10.8458	11.6695	11.5615
PF3D7_0531100	NA	8.59286	8.62521	8.83411	8.65931	8.86342	9.51707	8.98243	8.86057	8.41739	7.64216	7.8601	8.16371	9.2791	9.56988	10.0096	8.37918	9.89416	8.87561	8.75462	9.41517	8.53273	9.05259	8.983	9.70637	9.5288	8.33086	8.04219
PF3D7_0531200	NA	7.15988	7.3353	6.86537	7.17114	7.44276	7.10857	7.60443	7.34213	7.2945	7.0169	6.80604	7.00521	7.59906	7.321	7.42916	6.99309	6.9471	7.33675	7.59161	6.93515	7.13379	7.32247	7.61241	7.11661	7.40385	7.43913	7.33172
PF3D7_0531300	NA	6.57152	6.69147	6.81328	6.33671	7.48973	6.56679	7.0025	6.7385	7.41321	6.1102	6.31084	6.21234	6.81293	6.68505	6.65601	6.30874	6.56099	7.34651	6.60001	7.02746	6.72971	7.25819	7.14326	6.50095	7.00975	6.79142	6.84671
PF3D7_0531400	NA	8.20595	7.76296	7.62237	7.47579	7.29188	6.68584	7.32578	7.55703	7.13079	7.8541	8.04789	8.29997	7.67785	7.10292	6.86505	6.6034	6.98053	7.06807	7.65857	8.10351	8.00139	7.70632	6.6295	6.38395	7.13975	6.96276	7.53594
PF3D7_0532100	NA	12.4515	12.4271	12.005	12.3562	13.5814	12.7176	12.535	10.6695	10.932	13.4516	13.41	13.2871	12.4586	10.7553	10.4874	13.7421	13.0416	11.8417	12.176	12.0268	12.3174	11.9758	13.5053	12.6707	12.5122	10.4766	10.543
PF3D7_0532200	NA	6.89577	6.52115	6.552	6.88729	6.69132	5.94008	5.67789	5.46353	5.79372	7.10587	6.49945	6.49818	6.0629	5.66152	5.95919	6.33437	5.63242	6.087	6.83781	6.48131	6.80663	6.23113	6.05669	5.75778	5.11396	5.37197	5.89633
PF3D7_0532300	NA	9.32778	9.17434	9.07878	9.96232	8.02388	9.67824	10.5841	7.58176	7.09568	10.4038	10.1357	10.3425	9.22635	6.69312	6.41089	9.79271	9.18924	9.40949	8.93924	9.37267	9.86439	9.58785	9.00853	9.56606	10.0465	7.12779	6.59479
PF3D7_0532400	NA	9.93274	9.01559	9.33919	9.2459	9.84266	9.51093	9.64526	9.23216	9.13846	10.2357	10.3065	10.2231	9.02091	7.73693	7.68239	10.5946	9.76955	9.25252	9.8923	9.22815	9.46817	9.26092	9.87283	10.1002	9.50495	8.85602	8.81398
PF3D7_0532500	NA	5.02137	4.55021	5.29889	6.00662	4.5606	4.25591	4.69092	4.74937	4.562	5.47753	5.5832	5.55877	5.49867	4.65499	4.46127	4.67067	4.4207	4.46709	5.28778	4.55061	5.15045	5.90663	4.91775	4.28	4.6952	4.98387	4.8768
PF3D7_0532900	NA	4.08513	4.31233	6.08424	5.24523	4.74478	4.13318	3.74161	5.46353	5.49577	5.29659	3.95296	4.2034	3.95278	5.31976	5.21597	4.36693	5.17544	3.0349	4.03107	4.25259	4.47985	3.0349	4.32696	4.36648	4.6952	4.73385	3.0349
PF3D7_0900100	NA	4.64716	4.79068	6.34664	5.14876	3.87695	4.8926	5.10888	7.1894	6.98487	7.33814	6.49945	6.13574	6.435	6.30728	5.63765	6.63114	5.96267	5.27632	5.40063	6.14085	6.77218	6.00078	5.45837	6.59409	6.89159	6.54351	4.95558
PF3D7_0900300	NA	4.96636	4.83345	5.33771	4.66684	3.87695	4.36511	3.74161	5.84502	5.11254	5.19594	4.47925	3.99733	4.08913	5.18318	4.98369	4.54573	4.16395	4.2871	4.70071	4.55061	4.72594	3.89232	4.23646	3.64716	3.74359	5.60294	4.2448
PF3D7_0900600	NA	3.78554	3.0349	3.5433	3.57575	3.63448	3.0349	3.0349	3.0349	3.0349	3.43403	3.0349	3.0349	3.57074	3.0349	3.0349	3.37905	3.0349	3.0349	3.54035	3.5923	3.39922	3.73834	3.0349	3.39015	3.0349	3.57413	3.0349
PF3D7_0901000	NA	4.08513	4.00034	3.75026	4.32415	3.0349	3.91077	3.0349	5.56935	4.77442	3.99771	3.75072	3.0349	4.02367	4.91766	4.15683	4.15097	3.52633	3.7727	3.74615	3.90832	3.91591	3.0349	3.5372	4.28	4.23948	5.09232	3.0349
PF3D7_0901400	NA	3.0349	3.90153	4.57653	3.96118	3.0349	3.4314	3.0349	4.53948	4.562	4.20387	3.45099	3.72163	3.87509	4.36334	3.69336	3.86825	4.00419	3.7727	4.14344	3.5923	4.21337	3.0349	3.0349	3.39015	4.02756	4.32047	3.0349
PF3D7_0901500	NA	3.0349	3.47307	3.75026	3.79543	3.0349	3.4314	3.0349	3.0349	3.0349	3.43403	3.0349	3.0349	3.87509	3.78947	3.0349	3.0349	3.38323	3.0349	3.0349	3.0349	3.39922	3.53475	3.0349	3.0349	3.74359	3.57413	3.0349
PF3D7_0901900	NA	4.08513	4.08874	4.34182	4.09868	4.20997	3.99155	4.02483	4.74937	3.94324	4.31998	3.85872	4.64766	4.02367	3.6902	3.95837	3.93301	3.63535	4.2871	4.14344	4.06235	4.16121	4.23086	4.02503	3.96118	4.23948	4.32047	3.0349
PF3D7_0902100	NA	7.00221	7.2069	6.95219	6.2046	7.27856	7.59218	6.28028	5.08385	4.77442	7.02394	6.67568	6.88275	6.0248	5.00329	5.47284	5.89011	7.10192	5.85672	6.9131	6.9785	7.32136	6.26924	6.8601	6.6673	5.9475	5.09232	4.70219
PF3D7_0902300	NA	8.23343	8.71953	8.94967	9.25143	5.90178	7.70001	7.9238	8.28533	7.76516	9.05882	8.90368	9.31508	8.89829	7.59415	7.41451	7.0037	6.75422	7.74368	7.80364	9.00105	8.98585	9.14919	6.53829	7.38653	7.90742	7.75806	7.75614
PF3D7_0902500	NA	6.07876	6.54507	6.552	6.43808	5.28862	5.99846	6.12096	5.75913	5.11254	6.73701	5.98607	5.94637	5.87546	4.79344	4.98369	5.60739	4.77513	6.087	6.07095	5.88832	6.00472	6.28791	5.01711	5.31004	5.49735	5.86033	5.22936
PF3D7_0902800	NA	8.901	8.29841	8.01009	8.51043	8.07092	7.58282	7.46366	7.82901	6.24689	8.71517	9.10239	8.96779	7.3833	6.57578	6.68081	8.86592	8.09023	7.23523	8.56624	8.10026	8.54902	8.09023	8.21513	8.30084	7.64152	7.62872	7.26145
PF3D7_0902900	NA	4.08513	4.31233	4.42583	3.79543	4.05925	3.4314	4.23623	5.56935	4.29989	4.5193	3.0349	3.72163	3.68932	4.49781	4.32034	3.79735	4.11378	3.55941	3.74615	4.19332	3.75788	3.73834	3.0349	3.39015	4.92214	5.19232	3.653
PF3D7_0903000	NA	7.46866	7.25099	7.20523	8.0779	7.6636	6.85933	8.19493	6.49846	6.58914	6.35506	7.10233	6.85931	7.31742	7.49655	7.24266	6.61734	6.363	7.71384	7.66582	7.58918	7.54531	7.7268	7.6198	6.44366	7.45463	7.15157	7.91999
PF3D7_0903100	NA	4.40324	4.65241	4.98909	5.0977	4.74478	4.41568	5.61859	4.74937	4.562	4.60688	4.37139	4.29169	4.4083	5.18318	4.80114	4.04879	4.52882	4.54695	4.24367	4.67403	4.26288	4.90959	4.6272	4.40716	4.56311	4.09559	4.2448
PF3D7_0903400	NA	9.35804	9.31042	9.37539	9.58057	8.4427	9.34807	9.54807	9.34465	9.62923	9.95375	9.76648	10.1103	9.4622	9.15963	8.86471	9.84877	9.40795	9.29591	9.22064	9.64462	9.24895	9.33162	8.85436	9.51477	9.43096	9.85609	9.65744
PF3D7_0903500	NA	9.48455	9.3863	9.73708	9.28955	8.92867	9.87772	9.42291	9.55256	9.72393	9.98823	9.96287	10.3457	10.0567	9.36556	9.37934	10.1023	9.97485	8.92197	9.72737	9.91003	9.60491	9.51329	9.29338	9.88847	9.76462	9.65103	9.31393
PF3D7_0903700	NA	7.06492	7.85616	7.23517	8.27547	7.72373	7.28078	7.23236	8.4284	8.23636	7.2267	8.25674	7.53444	7.4272	8.21776	8.09404	7.06581	7.18546	8.46131	6.15682	7.56575	7.84185	7.34032	6.87257	7.9794	7.05441	8.67563	8.81887
PF3D7_0903800	NA	6.46347	9.95569	9.8762	10.2734	5.67177	10.5581	10.0466	10.6047	10.8661	6.68452	6.89236	6.73598	11.3846	12.3054	12.0496	6.19198	7.28681	10.3815	6.15682	10.9695	10.4098	10.9418	5.70703	10.9955	10.9729	10.5959	10.3589
PF3D7_0903900	NA	10.1572	9.97766	9.43663	9.89504	11.264	10.1629	11.0146	9.565	9.6595	10.3524	9.93481	9.57522	9.6567	9.76316	9.54955	11.6998	10.0473	10.7697	10.172	9.89603	10.0214	9.67812	11.3108	10.4444	10.6129	10.104	9.97684
PF3D7_0904000	NA	9.84824	9.74639	9.81492	9.62809	9.48608	9.94492	10.4907	9.24768	9.68327	9.27569	9.36976	9.93593	10.1749	10.1131	10.1508	9.81314	9.46297	10.5171	9.456	10.1841	9.95501	9.64984	9.62399	10.6268	10.1111	9.99522	10.0242
PF3D7_0904100	NA	8.50993	8.25226	8.46139	8.29167	7.68392	8.33951	8.32707	9.09308	8.98436	8.4203	8.58559	8.62802	8.89309	8.84028	8.92784	8.75446	8.55571	8.32498	8.44939	8.80716	8.37261	8.24957	8.21999	8.82424	8.47247	8.83787	8.69135
PF3D7_0904200	NA	8.69517	12.7024	12.2249	12.3649	8.35044	12.2823	13.148	11.9416	12.3491	8.23913	9.20498	8.88356	13.402	13.6917	13.9322	7.86164	6.7798	12.7738	8.2275	12.6589	12.905	13.3038	8.35886	12.4555	13.0705	12.4559	12.6613
PF3D7_0904400	NA	9.57533	8.58855	8.31524	8.73231	10.4711	8.94125	8.85065	7.67666	7.54901	7.67824	8.28879	8.42843	8.36436	8.31973	7.56798	9.34076	9.50934	8.88901	9.40066	8.41778	8.83628	8.62143	9.96987	8.63594	8.95564	7.96642	8.28779
PF3D7_0904500	NA	4.64716	4.70031	4.70956	5.80687	5.93666	4.67832	5.10888	5.22294	5.3799	4.87018	4.93911	5.18203	4.57717	5.27579	5.87469	5.0706	5.13438	5.18806	5.07509	4.95158	5.05698	5.05538	5.19523	5.03675	5.28087	5.86033	5.93354
PF3D7_0904600	NA	8.44562	8.51531	8.60173	8.18586	7.47813	8.52182	8.17502	8.72302	8.97477	8.5836	8.93843	8.80941	8.30034	8.07461	8.25048	8.22493	8.61524	8.25941	8.35397	8.86198	8.40877	8.61779	7.83195	8.25437	8.37054	8.27257	8.42243
PF3D7_0904700	NA	9.30208	9.06979	9.11134	9.02159	9.84717	8.64597	8.48899	7.7871	7.67308	8.45966	9.03789	9.20835	8.27391	7.02218	7.45802	8.75446	8.83902	8.58586	9.20333	8.2663	8.66004	9.03629	9.14269	8.75251	7.97848	8.33086	8.1156
PF3D7_0904800	NA	7.02762	7.07407	6.8781	7.398	6.96577	6.92769	7.17324	6.59939	6.53754	7.0169	7.27904	7.07801	6.45412	6.58449	6.03886	7.59021	7.3001	7.1031	7.15951	6.59746	6.96134	7.28609	6.88494	6.69556	7.18059	6.77617	6.63999
PF3D7_0904900	NA	10.1253	9.11609	9.47467	9.27333	9.34344	9.49482	9.08194	9.64333	9.70664	9.47445	9.78232	10.1397	9.25094	8.98937	9.33734	10.4082	10.3375	9.0043	9.8276	9.79	9.28707	9.43466	9.60552	9.88694	9.17299	9.57418	9.51409
PF3D7_0905000	NA	3.0349	3.47307	4.14967	3.79543	3.63448	4.0652	4.02483	4.53948	3.94324	3.72191	4.18515	4.44826	4.02367	3.78947	4.46127	3.9929	4.11378	4.2871	4.14344	3.7155	3.66263	4.02033	4.02503	3.96118	4.02756	4.41648	4.2448
PF3D7_0905100	NA	8.24967	8.4726	8.37012	8.05909	8.27882	8.23891	7.60443	7.67666	7.76516	8.4203	8.5277	8.58955	7.95585	7.69357	7.70662	8.34214	8.48204	7.92388	8.08346	8.47669	8.41323	7.81869	8.20042	8.31449	7.85803	8.14249	8.18545
PF3D7_0905200	NA	5.54608	5.73396	5.99254	6.31553	5.28862	5.58524	5.5566	6.49846	5.49577	6.23794	6.25948	6.28498	6.19435	5.87845	5.53003	5.69044	5.70238	6.30506	5.63206	5.85722	5.82568	5.75222	5.23618	5.73025	5.68385	6.3084	6.34428
PF3D7_0905300	NA	8.69122	9.15711	9.52588	9.18653	7.72373	9.03848	8.18501	9.77763	9.72393	8.50301	8.63128	8.84251	9.74396	9.34789	9.06521	7.31612	9.43522	8.69669	8.06165	9.43597	8.8196	8.71314	7.64176	8.69801	8.77466	9.34409	9.02333
PF3D7_0905400	NA	11.7749	11.8068	11.6125	10.0346	12.4516	12.776	10.2216	7.90933	7.09568	11.5805	12.0907	12.0918	9.99824	8.50429	8.4138	11.2454	12.9718	9.70667	11.4418	11.7072	11.8878	10.3729	12.1183	12.2611	11.1841	7.61171	7.27579
PF3D7_0905500	NA	9.59874	9.67692	9.01423	7.87777	11.2882	10.1792	9.13955	6.44517	6.48398	8.61415	8.14913	8.59662	7.95252	7.65298	7.45802	9.35632	10.0493	8.49238	9.85795	8.82501	9.35926	8.10594	10.8391	9.46159	9.23712	6.48829	6.7471
PF3D7_0905600	NA	3.78554	5.47891	6.08424	5.3351	4.97692	5.78242	5.73472	6.78201	5.25301	5.34418	4.90385	4.7071	5.88971	6.0407	6.18577	4.69991	5.80739	5.96379	4.49579	5.45859	5.23764	5.72472	4.41013	5.21159	6.04038	5.60294	4.70219
PF3D7_0905800	NA	8.55417	7.89366	8.11023	8.06539	7.62206	7.92033	7.28914	8.05765	7.8931	8.12948	8.45049	8.61066	7.55139	7.70949	7.64525	8.02125	8.16701	7.19253	7.69446	8.10026	7.92227	7.89304	8.039	8.04642	7.51967	7.83337	7.26145
PF3D7_0905900	NA	6.8104	6.54507	6.64453	6.67205	6.54259	5.96957	6.12096	6.82423	5.88023	6.29771	6.63613	6.23085	6.435	5.52017	6.22021	6.49429	6.40488	6.64471	6.31428	6.41946	6.52945	6.19196	5.94165	6.53268	5.68385	6.57917	6.82734
PF3D7_0906100	NA	6.90952	6.15101	5.94433	6.73693	7.25155	6.24667	6.93283	5.84502	6.7336	5.89369	6.2725	6.26717	6.01186	6.25347	6.35014	6.56076	6.2387	6.72206	6.68854	5.93371	5.82568	6.28791	6.56935	6.29403	5.79542	6.24297	6.70521
PF3D7_0906200	NA	6.26279	6.25667	6.51978	7.28365	6.24456	6.17292	7.13242	6.54982	6.63894	6.42093	6.31084	6.54314	6.49159	6.17451	6.63077	6.23804	6.52354	6.66052	6.70278	5.88832	6.25668	7.06762	6.673	6.27534	6.32415	6.82144	6.57163
PF3D7_0906300	NA	5.7158	6.15101	6.3281	6.51426	5.23198	5.99846	6.20287	6.98164	6.77867	6.21331	6.17875	5.92365	6.72155	6.70114	6.60507	5.50364	5.55869	5.96379	5.53768	5.94852	6.21598	6.97912	5.15295	5.50394	6.32415	6.37094	6.28838
PF3D7_0906400	NA	6.34651	6.91854	6.7314	6.91555	5.17278	6.68584	7.09041	7.05429	6.58914	5.98436	6.21969	5.90056	7.88425	8.06227	8.18304	5.50364	5.60341	6.42135	5.74855	7.11417	6.73688	7.28609	5.81624	6.64573	7.03225	7.20935	7.04412
PF3D7_0906500	NA	5.7158	7.23644	6.91563	7.75064	6.69132	6.60449	7.13242	7.25245	7.76516	6.84452	6.74235	6.43593	7.01228	7.39677	7.99919	6.15401	5.70238	7.92388	6.04863	6.9785	7.44861	7.34916	5.67832	7.09032	7.00975	7.89089	7.53594
PF3D7_0906600	NA	8.39786	8.04714	8.66891	8.84633	7.41869	8.5723	8.31802	7.9854	8.28379	9.06903	8.90781	9.08556	8.14568	7.57689	7.91853	8.35252	7.3045	8.05457	8.16752	8.78909	8.51832	8.61413	7.66338	7.90009	7.98998	8.16597	8.42885
PF3D7_0906910	NA	7.20509	6.88155	6.91563	7.81934	7.22401	6.62298	7.36151	7.28297	7.52286	7.37161	7.36588	7.17598	6.96664	7.05377	6.94897	7.22843	6.64703	7.35621	6.97294	6.85986	7.28771	7.6067	6.96861	6.63847	6.86674	7.41969	7.48754
PF3D7_0907100	NA	5.61652	6.1193	6.10626	6.2046	5.49376	6.05449	6.28028	6.7385	6.18083	6.27411	6.43163	6.28498	6.57244	6.286	6.41089	5.78137	5.6467	6.34489	5.77619	5.91875	5.93079	5.97783	5.84225	6.01797	6.56033	6.68107	6.61757
PF3D7_0907200	NA	9.03189	8.88913	9.11134	8.53331	8.07092	8.37786	7.60443	8.12646	8.4315	9.01371	9.32258	9.39634	8.69427	8.14065	8.06624	7.92149	8.87931	7.69104	8.29446	9.22367	8.96628	8.63953	8.09308	8.57487	8.11085	8.10653	8.1156
PF3D7_0907300	NA	6.86788	7.01557	6.67408	7.56745	5.11075	6.38352	7.25154	7.88966	6.90593	7.5232	7.55719	7.43519	6.77557	6.92297	7.10333	7.33724	6.82963	7.21404	6.82487	6.5693	6.97955	7.22973	6.70128	6.43528	7.05441	7.85521	7.38557
PF3D7_0907400	NA	8.73799	8.30885	8.35659	7.84885	8.70358	8.39933	7.74621	7.48016	8.06591	8.23611	8.83376	8.45592	7.41756	7.56818	7.41451	8.5185	9.04848	8.10714	8.06165	8.54769	8.54089	7.88699	8.63146	8.56157	7.88294	7.87673	8.02535
PF3D7_0907500	NA	10.9173	11.4521	10.9305	10.7917	12.0469	11.7304	11.5497	9.6666	10.423	10.8673	10.364	10.4941	11.5738	11.2922	11.6797	10.2299	11.1013	11.007	11.3622	10.9525	11.3802	11.3271	11.9076	11.1193	11.435	10.8784	10.8928
PF3D7_0907600	NA	6.86788	7.02408	6.67408	6.87295	6.71136	6.94244	7.09041	7.25245	7.44142	7.17073	7.02811	6.9172	7.10543	6.75607	6.60507	6.80544	6.93008	6.66052	6.38688	7.02746	6.86663	7.14081	6.89719	6.86054	6.81571	7.28653	7.1569
PF3D7_0907700	NA	6.53641	6.84359	6.34664	6.2275	6.82598	5.90995	6.03396	5.75913	5.70142	6.63003	6.84985	5.99073	5.93163	5.55691	4.46127	6.73059	6.7798	6.17832	6.42183	6.12795	6.50442	6.15167	6.72901	6.48482	5.89863	5.63788	5.22936
PF3D7_0907800	NA	6.12707	6.21235	5.96864	6.35757	6.18815	6.09509	6.64364	5.84502	5.60247	5.728	5.85277	5.70045	6.46358	6.32824	7.02823	6.30874	6.15259	6.28471	6.09291	6.28702	6.27659	6.39506	6.35414	6.35757	5.84799	6.43083	6.57163
PF3D7_0907900	NA	8.42193	7.4965	7.2645	7.87777	9.24783	7.62903	8.21456	7.65352	8.13653	7.80601	7.91043	7.75303	8.07395	8.33006	8.29906	8.85427	8.2694	7.95609	8.92121	7.47807	7.51241	8.02562	8.76063	7.47849	8.27033	7.5858	8.73857
PF3D7_0908200	NA	8.57579	8.61683	8.91012	8.24806	8.46046	9.07894	8.04942	7.90933	7.95304	8.56447	8.79636	8.98675	8.35934	8.02779	8.0474	8.11697	9.19398	7.75837	8.46193	8.74602	8.76661	8.68205	8.5293	8.6048	8.1928	7.80372	7.83557
PF3D7_0908400	NA	4.90884	4.31233	4.34182	4.7385	5.23198	4.55463	4.23623	3.0349	4.29989	3.72191	4.18515	3.72163	3.95278	4.15161	4.58604	4.47768	5.27275	4.87994	4.14344	4.25259	4.21337	4.13159	5.10924	4.71846	4.23948	4.21454	4.2448
PF3D7_0908600	NA	5.0741	4.79068	5.37543	5.57327	4.97692	4.59736	5.27551	5.75913	4.95486	5.45621	5.35165	5.87707	5.15649	5.27579	5.06587	5.09181	5.09198	4.54695	4.87519	4.95158	5.37756	5.26663	4.6272	5.23188	5.02167	4.98387	5.02971
PF3D7_0908700	NA	4.96636	5.40012	4.98909	5.0977	5.17278	4.7902	5.35151	5.22294	4.77442	4.56393	4.7916	4.8695	5.40087	4.91766	4.98369	4.57826	5.11336	5.5459	4.41824	4.8207	5.00755	4.74437	5.35191	4.8061	5.11396	4.66235	5.09975
PF3D7_0908800	NA	5.26578	5.85538	6.29027	5.74408	6.06804	6.01268	5.89239	6.44517	6.24689	5.82977	5.95392	6.03372	5.98563	5.93466	5.53003	6.27383	6.16242	5.85672	6.09291	5.79283	5.604	5.69666	6.24258	6.1474	5.20008	5.83066	5.64923
PF3D7_0908900	NA	5.74735	5.47891	5.91958	6.00662	5.6294	6.59516	5.98835	6.27211	5.88023	6.38838	6.28539	5.87707	5.74006	6.07848	5.95919	6.40857	6.13271	5.74069	5.97946	5.77625	5.69701	5.54701	5.91746	6.05146	5.84799	5.91782	5.02971
PF3D7_0909000	NA	6.82499	8.03461	8.19374	8.26457	6.98233	8.35333	8.95935	9.11015	9.50138	6.76255	7.61906	7.08811	9.255	9.49159	9.97014	6.2198	6.9471	8.90228	6.75833	8.73347	7.94708	8.68902	7.1535	8.31223	9.16287	9.07639	9.14123
PF3D7_0909200	NA	4.08513	5.13114	5.25889	5.04453	4.5606	5.28403	5.01675	4.74937	4.95486	4.31998	4.42667	3.99733	5.51741	5.89272	5.28499	3.71841	4.30043	5.39855	4.14344	4.88787	5.19478	5.14405	5.01711	5.01312	5.42901	4.98387	4.60424
PF3D7_0909300	NA	4.49062	5.02755	5.03818	5.53638	4.34029	4.51023	5.19485	5.08385	5.3799	4.83592	5.1906	5.46608	5.08107	4.69115	4.80114	4.86177	5.13438	5.09338	4.49579	4.74961	5.08099	4.90959	4.96841	5.27154	4.6952	5.83066	5.89633
PF3D7_0909400	NA	9.47768	9.48164	9.47675	9.6864	8.46634	9.39422	8.75336	8.75594	9.18082	9.48973	9.73661	9.9177	9.9229	9.82649	9.45272	9.49771	9.54315	8.99194	9.06506	9.87715	9.39799	9.62645	8.67108	9.47178	9.13206	9.18088	9.33797
PF3D7_0909500	NA	6.02871	6.4212	7.80621	7.69485	6.4014	7.56391	7.46366	7.08928	5.70142	6.32093	5.00678	5.10027	6.94663	6.72494	6.8865	4.86177	6.28436	7.59607	5.4709	7.12063	7.39996	7.24877	6.03443	7.52235	7.33322	6.72942	5.22936
PF3D7_0909600	NA	11.6838	11.1758	10.7056	10.4853	12.3273	11.4462	10.7173	10.2126	10.4335	11.1893	11.5094	11.4749	10.6758	10.6614	10.7973	11.7875	12.0121	10.6201	11.6322	11.0702	11.1067	10.7038	12.3884	11.4176	10.7341	10.4825	10.5176
PF3D7_0909700	NA	7.45002	7.73223	7.67422	7.48522	7.22401	7.22162	6.88442	7.76568	8.17058	7.62378	8.19721	7.42726	7.24291	7.87742	7.77697	6.28264	7.08666	7.59607	6.97294	7.96002	7.49567	7.07831	6.87257	7.03624	7.35121	7.63716	7.97364
PF3D7_0909900	NA	8.26039	7.8609	7.96325	7.43742	7.71388	7.84014	7.02499	7.9854	8.52656	8.01079	8.54372	8.40847	7.81257	8.02779	7.86572	7.80223	7.81339	7.34651	7.82323	7.98848	7.8583	7.97518	7.88197	7.96793	7.56658	8.34636	8.14707
PF3D7_0910000	NA	5.74735	5.81608	6.53598	5.86693	5.79156	6.40509	5.42341	6.82423	5.25301	5.82977	5.30012	6.03372	5.42101	6.0407	5.63765	5.25005	6.53111	4.75768	6.15682	6.04799	5.6667	5.60885	6.12143	5.81125	6.20946	5.70519	4.8768
PF3D7_0910200	NA	10.8354	10.1158	10.2762	10.5016	9.55931	9.63028	9.69849	10.3803	11.0578	10.536	10.8279	10.9668	10.3746	10.3451	10.8979	10.0874	10.3577	9.48421	10.3985	10.9343	10.2694	10.6593	9.68858	10.063	9.83005	10.5057	10.6769
PF3D7_0910300	NA	9.18601	9.35475	9.2494	9.60884	9.9429	9.26723	9.85984	9.67236	9.67143	9.19871	9.1624	9.18743	9.10123	9.60642	9.42746	9.28874	9.58525	9.79293	9.59711	8.71232	9.07712	9.43674	9.7721	9.02298	9.35296	9.87756	10.0221
PF3D7_0910400	NA	7.06492	6.80458	7.01113	6.84382	7.70397	7.51551	7.27046	7.86973	7.71986	7.2267	6.92548	7.08811	7.13518	7.59843	7.91853	7.99761	7.63644	7.22468	7.60676	6.94975	7.06728	6.93273	7.54411	7.63195	7.59702	7.57706	7.4998
PF3D7_0910500	NA	8.05397	8.62243	8.83085	8.27547	8.31832	9.0436	7.98226	8.20808	8.48659	8.56687	8.38679	8.88356	8.32114	7.89144	8.15691	8.10227	9.03005	7.8708	8.01134	8.56195	8.09594	8.37154	8.44036	8.44436	8.04619	8.1948	8.33636
PF3D7_0910600	NA	6.79566	7.74768	6.92792	7.92701	8.03973	7.92774	7.34376	5.84502	6.03859	7.42039	6.63613	7.06783	7.66975	7.06622	7.58115	6.085	6.63305	7.12598	7.65128	7.80864	7.86482	8.10072	6.58463	7.04174	7.45463	6.19759	6.16947
PF3D7_0910700	NA	4.20303	5.31641	5.54958	5.29093	4.34029	5.79902	5.27551	5.56935	3.94324	4.31998	4.9734	5.10027	5.44085	5.15897	5.41311	4.19812	5.6467	5.18806	4.33464	4.74961	5.15045	4.90959	4.86494	5.03675	5.49735	5.2852	5.02971
PF3D7_0910800	NA	6.51852	6.00231	6.01604	6.08418	6.98233	5.89463	5.89239	6.44517	6.18083	6.48388	6.63613	6.40375	5.70807	6.02788	5.58491	6.38427	6.27535	6.15604	6.63014	5.94852	6.30595	6.00078	6.74268	6.48482	5.99471	6.3084	6.44985
PF3D7_0911100	NA	9.24386	9.74767	9.74748	8.75974	9.67282	11.0797	9.23392	8.05765	7.83055	9.81401	9.66521	9.78936	9.46571	9.26291	9.41283	9.13367	10.2785	8.97004	9.36107	9.95844	9.90607	9.36026	9.69907	10.1562	9.77463	8.20617	8.26647
PF3D7_0911200	NA	4.40324	4.49544	4.64495	5.24523	4.82714	4.36511	4.55912	4.74937	4.95486	3.99771	4.86756	4.64766	4.68909	4.69115	4.89577	4.28605	5.09198	4.82034	4.70071	4.67403	4.35512	4.80197	4.6272	4.40716	4.6952	4.80131	5.55588
PF3D7_0911300	NA	5.95012	6.35496	7.21528	6.60407	5.58567	7.16621	6.03396	8.49494	7.23124	6.21331	5.30012	5.85318	6.34565	7.04122	6.79872	6.00172	6.74775	6.28471	5.66212	6.59746	6.9735	6.28791	5.70703	6.11614	6.96365	7.56826	6.3166
PF3D7_0911400	NA	7.95178	7.67413	7.42024	8.26457	7.86392	7.80436	7.99368	7.74394	7.59993	8.60013	7.97096	8.42048	7.96249	7.99246	8.28305	8.20902	7.58316	7.61234	7.77712	7.86729	7.78448	8.03659	7.98854	7.76066	7.95518	7.36993	7.62811
PF3D7_0911700	NA	7.52318	7.0576	7.6596	7.20583	7.19594	7.14088	6.78239	7.42653	7.19853	7.47271	7.94303	8.13969	6.68167	6.66878	6.52508	7.83521	7.97921	7.37542	7.21006	7.10117	7.37728	7.52328	6.8601	7.40795	7.31501	6.97615	6.78778
PF3D7_0911800	NA	6.90952	6.55688	5.84258	5.53638	7.63256	6.94976	6.20287	6.20936	5.60247	6.28596	6.24634	5.80412	5.57211	5.72706	5.78471	7.32883	7.5089	6.15604	7.37857	5.94852	6.28645	5.37877	7.83829	7.34714	6.43022	5.86033	6.23018
PF3D7_0911900	NA	9.11396	9.48164	9.36192	8.98886	9.53996	9.23029	9.21456	9.18459	9.40462	9.26684	9.53909	9.08052	8.80543	9.12003	8.98832	8.95173	9.51029	9.47758	8.87509	9.13585	9.14163	8.91379	9.68858	8.73231	9.55226	9.28369	9.40453
PF3D7_0912000	NA	7.76096	7.08223	7.30269	7.31575	7.26512	7.70001	7.48	7.72186	7.35508	7.71778	7.48148	7.66819	7.21534	7.39184	7.79968	8.54409	8.2307	7.26645	7.80364	7.40598	6.95521	6.8602	7.78012	8.02442	7.29656	7.61171	7.76631
PF3D7_0912100	NA	5.97681	5.85538	5.89439	6.37813	5.54049	5.74861	5.5566	6.64728	5.88023	5.99892	6.21969	5.87707	5.64178	5.89272	5.91758	5.74313	5.70238	6.30506	5.60132	6.37668	6.02852	6.23113	5.73516	5.36577	5.42901	6.41115	6.23018
PF3D7_0912200	NA	6.12707	9.18571	8.60554	8.56475	6.15907	9.1707	9.39309	7.53186	8.32972	6.28596	6.37252	6.61505	9.97547	9.99567	9.36801	6.18258	6.27535	8.65023	6.48924	9.04062	9.18396	9.33384	6.0786	8.83375	9.08459	7.89089	8.09961
PF3D7_0912400	NA	10.1135	9.35475	8.94967	8.61281	10.0813	9.31458	8.76006	8.64313	8.67623	9.17999	9.03412	9.39837	8.62279	9.15673	8.9381	9.79727	9.31094	8.61438	10.2108	8.84459	9.23644	8.26365	10.0431	9.21833	9.02435	9.35434	8.8286
PF3D7_0912600	NA	5.86682	5.47891	6.06188	6.25003	5.75278	5.9251	5.61859	6.54982	6.53754	5.76276	5.68565	5.05735	6.32501	6.64401	6.11424	5.54908	5.76894	6.26406	5.85595	6.36578	6.00472	6.60266	5.76272	6.13706	5.99471	6.05195	5.64923
PF3D7_0912700	NA	4.40324	6.27113	6.25141	5.86693	5.17278	5.99846	5.49165	6.49846	6.03859	4.47281	5.32614	5.05735	6.09999	5.90684	6.35014	4.44201	4.71823	5.74069	4.63637	5.79283	6.10876	5.57828	4.75196	6.69556	5.357	5.80035	6.07318
PF3D7_0912800	NA	5.12473	6.01964	6.34664	6.78373	5.28862	5.30795	6.16251	6.33218	6.24689	6.27411	6.80604	6.13574	6.435	5.89272	5.73741	5.51896	5.72939	6.43984	5.88154	6.15363	6.30595	6.97912	5.58837	5.8243	6.43022	5.80035	6.39804
PF3D7_0912900	NA	9.48911	9.0901	8.85349	8.67996	10.2524	9.36453	9.27188	8.82997	8.86473	9.22939	9.15199	9.24706	8.73164	8.53586	8.61266	10.2841	9.6453	9.07927	9.86268	8.65803	9.18916	8.9891	10.1386	9.5421	9.23712	9.13108	8.78928
PF3D7_0913000	NA	7.99738	8.26662	8.24847	8.86087	8.1964	7.49569	8.40604	7.88966	7.95304	8.91901	8.50333	8.23798	8.30557	7.5057	8.24222	7.879	7.28236	8.04861	7.78379	8.09045	7.97751	8.36285	8.039	7.66434	7.68467	8.33604	8.72821
PF3D7_0913100	NA	5.02137	5.1639	5.41211	6.08418	5.28862	5.01717	5.7893	5.9259	6.18083	5.65571	5.5832	5.10027	5.88971	5.48241	5.58491	5.96917	5.32787	5.31833	5.77619	5.20426	5.27915	5.77918	5.38834	5.62929	5.42901	6.1022	5.7783
PF3D7_0913200	NA	10.3401	9.55654	9.11402	9.70666	11.235	10.0864	10.6085	9.6077	9.56672	10.6678	10.0855	10.0498	9.68904	8.96308	9.60532	11.6068	10.4111	10.1536	10.7539	9.21167	9.70186	9.84486	11.3205	10.4841	10.401	9.69806	9.89587
PF3D7_0913300	NA	5.50945	5.64663	5.5165	5.71158	5.39512	5.18377	5.01675	5.66752	5.49577	5.53956	5.76244	5.96872	5.47967	5.52017	5.14309	6.13464	5.70238	5.71009	5.28778	5.52031	5.3964	5.60885	5.31444	5.41927	5.74077	5.63788	5.64923
PF3D7_0913400	NA	5.30961	7.10645	6.27098	6.43808	5.93666	6.35053	6.97965	6.3898	6.18083	5.34418	6.23308	5.05735	6.53707	7.35685	7.55468	5.28679	5.43168	6.67615	5.53768	6.66107	6.57823	6.8225	5.35191	6.40127	6.32415	6.43083	6.8077
PF3D7_0913500	NA	6.34651	5.47891	4.93802	5.29093	6.73111	5.62327	5.5566	5.46353	5.11254	5.3206	5.35165	4.96694	4.88551	5.59268	5.68844	6.62426	6.10236	5.31833	6.55359	5.15224	5.45137	4.90959	6.96861	5.70215	5.68385	5.70519	5.40256
PF3D7_0913600	NA	7.48707	7.00702	7.38508	7.42766	7.25155	7.56866	7.82502	7.86973	8.15366	7.06549	7.30439	7.12783	7.4698	8.26158	8.25869	7.756	7.73091	7.69104	7.48903	7.40598	7.16593	7.71318	7.59751	7.77061	7.58188	7.96642	7.91999
PF3D7_0913700	NA	7.90469	7.979	7.97511	7.75064	8.36309	8.46442	8.01623	8.2702	7.76516	8.00014	7.97884	7.72099	7.84167	8.18114	8.33833	8.82773	8.24219	8.10714	8.00564	7.89386	7.86156	8.14702	8.33214	8.10784	8.06807	8.29404	8.02535
PF3D7_0913800	NA	7.08926	7.43418	6.85252	5.77584	8.66325	8.18739	7.09041	4.9278	5.25301	7.24488	6.3234	6.23085	6.48231	6.23135	6.65601	6.87656	7.03458	6.4761	7.20009	6.80468	7.4267	6.37775	8.42779	7.37787	7.20058	5.49239	5.69362
PF3D7_0913900	NA	6.17378	6.59174	6.78651	7.27278	6.06804	6.55721	6.80859	6.86524	7.83055	6.44223	6.43163	6.35407	6.72939	7.97939	8.3149	6.05435	5.93988	6.32512	6.1775	6.77217	6.39053	7.32247	6.20335	6.33971	6.62117	7.36993	7.59423
PF3D7_0914000	NA	7.79826	8.40284	8.13156	7.84885	7.98348	8.96663	7.99368	8.41472	8.61574	8.24815	8.24045	8.27814	8.77749	8.80925	8.97842	8.41331	8.10541	7.9042	8.07259	8.24287	8.27314	7.9347	8.3411	8.28243	8.47247	8.60009	8.39649
PF3D7_0914200	NA	7.65107	8.12802	7.79955	8.28089	8.3248	7.10857	6.90883	7.48016	7.2945	8.05259	7.82555	7.50463	7.24836	7.20208	7.64525	7.2464	7.28681	7.61234	7.45594	8.14833	7.93783	6.96767	7.59	7.12699	7.11889	7.73468	7.8924
PF3D7_0914400	NA	8.30769	9.57827	9.1167	9.09416	9.50901	9.15502	8.89997	7.45359	7.54901	7.28057	8.2073	7.99723	9.30151	10.0552	9.91409	7.9159	9.06539	9.33559	8.7715	9.31771	9.4236	9.47954	8.93054	9.63475	9.32145	8.73569	8.99769
PF3D7_0914500	NA	8.63053	8.24865	8.4273	8.4298	7.75288	8.2596	7.70512	8.66641	8.4315	8.55965	8.57783	8.89795	8.14568	8.1465	8.18304	8.51665	8.7501	7.93685	8.50698	8.61079	8.13964	8.59571	8.09308	8.32577	8.23208	8.31519	8.59201
PF3D7_0914600	NA	8.82722	8.89376	8.81447	8.41015	10.1757	9.24518	9.04953	7.86973	8.20385	8.31263	8.28562	8.36356	8.10427	8.4414	8.29906	8.97341	8.86303	8.77094	9.36107	8.3618	8.69888	8.14702	9.76878	8.64857	8.82047	8.71197	8.70198
PF3D7_0914700	NA	10.5181	9.71926	9.53191	9.9351	11.289	10.058	10.5401	9.92482	10.1176	10.4924	9.79352	9.99465	9.88151	10.7663	10.2508	11.8219	10.1679	10.5533	10.9431	9.70476	9.96945	9.78762	11.1282	11.3002	10.4117	10.5465	11.1921
PF3D7_0914800	NA	7.79826	7.91662	7.54489	7.44711	8.52379	8.1562	7.95916	7.1568	7.5747	7.03095	7.08779	6.9285	7.72547	8.46969	7.86572	7.33304	7.67769	7.66788	7.59161	7.65728	8.05659	7.74699	8.33663	7.12181	8.36172	8.1306	7.6612
PF3D7_0914900	NA	7.9845	8.14754	8.2582	7.71902	7.75288	7.5875	7.64845	8.67791	8.59082	8.01079	8.72558	8.27814	7.77912	8.52915	7.69456	7.06074	7.80101	7.61234	7.56082	7.97787	7.8583	7.96373	7.30811	7.36478	7.36897	8.38688	8.44159
PF3D7_0915000	NA	6.30527	5.89359	6.17031	6.43808	6.42593	7.07551	6.52201	6.54982	6.90593	5.89369	6.4546	5.94637	6.0629	6.43829	6.35014	6.10507	6.75422	6.52882	6.19787	6.08854	6.16339	6.06745	6.16298	6.06245	6.28695	6.41115	6.82734
PF3D7_0915100	NA	11.6597	10.6618	10.2606	10.7376	11.9481	10.7	11.0573	9.89558	9.98521	11.1909	10.8618	11.1102	10.769	11.4878	11.2658	11.9426	10.7732	10.5554	12.2612	10.5167	10.8194	10.9101	12.0717	10.9067	10.8895	10.407	10.8974
PF3D7_0915200	NA	3.94927	4.16921	4.14967	3.79543	3.87695	4.1965	4.80944	4.53948	4.29989	4.0718	4.47925	4.1062	4.36164	4.65499	3.95837	3.79735	4.11378	4.54695	4.33464	4.36152	4.10598	4.32098	4.4873	4.02282	4.41353	4.09559	4.09001
PF3D7_0915300	NA	5.30961	5.3449	5.84258	5.37785	4.97692	5.01717	5.67789	5.84502	6.42833	5.53956	5.5832	5.55877	5.49867	5.87845	5.58491	5.04903	5.6467	6.01438	5.24792	5.54028	5.31939	4.90959	5.19523	5.47071	5.9475	6.02614	5.85809
PF3D7_0915400	NA	9.87638	9.37144	9.27118	9.61957	9.14177	9.21221	9.3225	8.88061	8.8118	9.80691	9.97374	10.0368	9.14124	8.68205	8.4785	9.60144	9.65134	9.17807	9.30653	9.28513	9.36272	8.98061	9.11944	9.18405	8.99612	8.99683	8.86215
PF3D7_0915500	NA	4.84852	5.22705	5.44781	5.89602	5.23198	5.44306	5.8418	6.54982	5.25301	5.55962	5.07102	5.99073	5.80188	5.25324	5.28499	5.8548	5.44823	5.98932	5.66212	4.59324	5.19478	6.37775	5.064	5.29093	5.68385	5.70519	5.16617
PF3D7_0915600	NA	7.7685	7.74768	7.96919	8.30236	6.89759	7.08883	8.15483	8.61946	8.37422	8.52048	7.93495	8.14934	8.08006	7.72524	7.90812	7.45391	7.47419	7.66008	7.56082	7.73914	7.60504	8.43093	7.4724	7.14754	7.95518	7.99948	7.95597
PF3D7_0915700	NA	7.21618	8.34988	8.36112	8.3547	8.08626	7.71723	8.51297	7.96675	8.29926	6.75409	7.4074	7.49708	8.29509	7.87742	7.90812	7.30331	7.50509	8.90888	7.70857	8.23992	8.29746	8.27295	7.60498	7.8065	8.15241	8.24527	8.50971
PF3D7_0915800	NA	8.4027	11.8969	11.0183	11.4906	8.85896	11.6985	12.5778	10.4219	10.7611	8.12622	8.65359	8.18264	12.7216	12.5955	12.754	7.83521	7.62243	12.0295	8.4068	11.8989	12.3082	12.4168	8.52144	11.5185	12.0484	10.9845	10.8612
PF3D7_0915900	NA	4.57159	4.91475	4.82913	4.5087	4.5606	4.8926	4.91741	4.74937	4.77442	4.83592	4.62353	4.96694	4.88551	4.88776	5.28499	5.09181	4.9314	5.09338	5.56987	4.67403	4.84643	4.68386	4.86494	4.44636	5.02167	5.14329	5.3473
PF3D7_0916000	NA	8.34343	8.5914	8.65425	8.20309	8.29871	8.9951	7.98226	8.00381	8.48659	8.12295	7.967	7.97568	8.46824	9.16252	9.43472	7.37855	8.95943	8.42037	7.90513	8.73976	8.48272	8.55434	8.15539	8.80018	8.60553	8.01249	8.37673
PF3D7_0916200	NA	7.11319	6.84359	6.79996	7.398	6.89759	7.26329	7.70512	7.42653	7.54901	7.56717	7.6241	7.70142	7.59906	7.22999	7.61995	7.89899	7.29568	7.38493	7.3428	7.37933	7.02701	7.45941	7.0586	7.57252	7.31501	7.7268	7.52399
PF3D7_0916300	NA	6.42555	6.01964	5.96864	4.66684	6.12938	5.04648	4.55912	4.74937	4.95486	5.05808	5.30012	5.33164	4.4083	4.82569	4.46127	4.86177	5.81997	4.18363	6.02595	5.32593	6.09758	5.10048	5.89284	5.19098	4.6952	4.09559	4.60424
PF3D7_0916600	NA	3.78554	3.0349	4.03672	4.42039	3.87695	3.59389	3.74161	4.53948	4.562	3.82577	3.62133	3.52276	4.08913	3.78947	4.15683	3.52046	3.52633	4.06753	3.54035	3.7155	3.91591	3.73834	3.5372	3.53604	3.74359	4.21454	4.2448
PF3D7_0916700	NA	7.43113	7.93472	7.59188	6.94326	8.02388	7.85577	7.49616	6.14369	6.7336	7.53309	7.4306	6.97283	6.56368	7.09079	6.72915	7.32461	7.42253	7.20332	7.65128	7.04794	7.04441	6.68912	7.83195	7.18279	7.23975	6.28692	6.99293
PF3D7_0916900	NA	6.48206	6.13524	6.29027	6.18133	5.97068	6.05449	6.42342	4.9278	5.60247	6.3324	6.24634	6.15529	6.03761	5.92082	5.78471	6.73698	6.4375	6.42135	6.40446	5.77625	5.90525	6.36024	6.50654	6.2564	6.12746	5.9457	6.28838
PF3D7_0917000	NA	8.78329	8.03461	8.23867	8.14483	8.21745	8.32556	7.79922	7.60608	7.67308	8.63263	8.73025	8.58955	7.86666	7.88094	7.56798	8.76538	8.87045	7.78013	8.29913	8.2663	8.0336	8.14195	8.36766	8.46695	7.87054	7.7268	7.37229
PF3D7_0917100	NA	7.84891	8.11617	8.44444	7.49459	7.4065	7.53991	7.61926	9.15198	8.53965	8.21785	8.17337	8.22434	8.21122	8.34031	7.98935	7.86455	8.0437	7.98135	7.85528	8.01638	7.8583	7.99219	7.4724	7.95635	8.03512	8.59145	7.93809
PF3D7_0917200	NA	3.56864	4.37694	3.5433	4.21794	3.0349	3.71743	3.74161	4.28074	5.11254	3.72191	3.62133	3.52276	4.45301	3.954	4.15683	3.6282	3.72661	4.54695	3.74615	3.81843	4.04719	3.89232	3.74176	3.53604	3.0349	4.09559	3.0349
PF3D7_0917300	NA	3.94927	4.74635	4.34182	4.5087	5.54049	5.35452	3.0349	4.9278	4.29989	4.47281	4.66785	4.1062	3.78846	4.09052	4.32034	4.57826	5.46457	4.75768	4.41824	4.55061	4.75721	4.32098	5.01711	5.12712	3.74359	4.21454	3.90258
PF3D7_0917400	NA	8.07842	7.93021	8.16299	7.64524	8.09387	8.78494	7.43041	8.22386	7.67308	7.49312	7.73069	8.21977	8.01452	7.96289	8.07557	7.71792	9.33259	7.40376	7.86161	8.25463	7.78792	7.83135	8.54102	8.35028	8.02397	7.60312	7.24698
PF3D7_0917500	NA	4.84852	4.74635	5.5165	4.931	4.34029	4.85941	5.01675	6.20936	5.70142	4.5193	5.10197	4.58501	5.08107	5.10914	4.32034	5.19294	5.43168	4.2871	4.76172	5.07007	4.66081	4.96009	4.80976	5.23188	5.02167	5.03925	4.8768
PF3D7_0917600	NA	5.43305	5.25751	5.17505	5.49846	4.5606	5.20956	4.55912	6.00233	5.25301	5.59887	5.56175	5.2958	5.27321	5.05731	5.14309	5.35734	5.54345	5.0433	5.63206	4.98226	5.4692	5.00863	4.6272	5.19098	5.42901	5.67195	5.40256
PF3D7_0917700	NA	6.24106	6.38183	6.78651	7.49459	7.54636	7.12158	7.55903	7.96675	6.94595	7.50322	6.54292	6.76151	6.92634	6.83833	6.57891	7.8113	6.68818	7.64434	7.49719	7.22618	7.4616	7.22012	6.99164	7.04174	6.65064	6.3084	6.44985
PF3D7_0917800	NA	4.40324	4.55021	4.2504	4.09868	4.34029	4.1965	3.74161	3.92909	4.29989	4.14018	3.85872	4.1062	3.78846	4.41006	4.15683	4.44201	4.00419	3.7727	4.14344	3.81843	4.04719	4.02033	4.75196	3.96118	4.23948	4.09559	4.09001
PF3D7_0917900	NA	13.2021	12.6158	12.0445	10.9135	13.4018	12.488	11.5631	10.92	10.907	12.3763	12.8384	12.4941	11.0727	10.8852	10.4213	13.2588	13.1147	11.0032	12.6919	12.2213	12.2968	10.9671	13.1843	13.021	11.9325	10.8524	10.9294
PF3D7_0918000	NA	11.7399	11.127	11.0571	10.0006	13.0485	11.8564	10.4887	9.64918	9.64747	10.6873	11.1406	10.9503	9.43743	10.0341	9.90889	11.5887	12.4368	10.4373	11.9412	10.4946	11.1571	10.1813	12.6364	11.6073	10.6222	10.335	10.3904
PF3D7_0918300	NA	6.28419	6.31367	6.01604	6.41838	7.48973	5.90995	6.58413	6.14369	6.48398	6.1627	6.4772	5.92365	5.72416	6.25347	5.78471	6.81754	6.6814	6.20025	6.60001	5.85722	6.25668	6.04558	7.12256	6.16785	6.0846	6.0773	6.44985
PF3D7_0918600	NA	6.73514	6.07036	6.30931	5.9245	6.24456	6.33936	6.70077	6.49846	6.48398	6.34377	6.67568	6.54314	6.55487	6.43829	6.07706	6.88233	6.4375	6.45808	6.64496	6.0342	6.42656	6.64655	6.6295	6.33069	6.32415	6.0773	5.89633
PF3D7_0918700	NA	8.87683	9.44268	9.53791	7.6785	9.50045	10.3181	8.40604	8.05765	7.44142	10.0184	9.13799	9.3677	8.70815	7.6027	7.22596	8.91016	8.83902	7.92388	8.7981	9.48543	9.49258	8.18695	9.44443	8.79532	9.29389	7.0285	6.5481
PF3D7_0918800	NA	8.1436	8.05129	7.86474	8.57361	7.33112	8.4073	7.17324	8.52072	8.0477	8.72811	8.03283	7.99187	7.66162	7.90187	7.8109	7.9131	7.97921	7.50313	7.89282	7.66612	8.04227	7.86253	7.98854	7.4622	8.25133	7.78866	7.60561
PF3D7_0918900	NA	9.08411	9.13967	9.27358	9.09416	7.85499	8.31713	8.38019	9.0406	9.00337	9.49857	9.50132	9.56083	9.0461	9.07931	9.45272	7.74658	7.96541	8.50113	8.41971	9.19346	9.1349	8.92859	7.28967	8.23535	8.51289	9.4168	9.09361
PF3D7_0919000	NA	9.50497	9.0901	9.10327	9.15147	9.93869	8.97915	9.52468	8.57094	9.38302	9.49353	9.70847	9.2403	8.72385	8.44615	8.61905	10.2748	9.71372	9.30343	9.45182	9.43855	9.2098	9.21341	9.64041	9.92599	8.97312	8.94689	9.53504
PF3D7_0919100	NA	8.92478	8.57708	8.48644	8.29167	9.5757	8.91914	8.78653	8.61946	8.40314	9.12231	8.64867	8.97595	8.59745	8.48363	8.1032	9.77507	9.23824	9.03174	9.29956	8.43079	8.32374	8.78967	9.38935	8.86191	8.67843	8.17757	8.23753
PF3D7_0919200	NA	9.40709	9.9027	9.35741	8.34955	10.5739	10.6907	9.3714	6.9051	6.90593	10.1404	9.1881	9.4422	8.54538	7.37695	7.76548	8.89887	9.67526	8.83811	9.77502	9.26493	9.89656	8.71996	10.4317	9.30748	9.16287	7.25396	7.09355
PF3D7_0919300	NA	4.40324	5.13114	4.88477	5.0977	6.00389	5.23486	5.01675	5.22294	5.25301	4.56393	5.10197	4.7637	4.72414	4.69115	5.41311	4.36693	4.88148	4.62152	4.87519	4.71243	5.05698	4.90959	5.38834	4.52076	4.92214	4.58619	5.02971
PF3D7_0919400	NA	8.0228	7.22175	7.2645	7.58511	8.39423	7.64711	7.86286	7.65352	7.71986	6.89921	7.66378	7.40322	6.97983	7.30535	6.92845	7.85289	8.12293	7.39438	8.49076	7.04115	7.10092	7.21044	8.50957	7.62831	7.2203	7.79621	7.78644
PF3D7_0919500	NA	4.49062	4.55021	4.34182	4.42039	4.74478	4.1965	4.02483	5.66752	4.77442	4.14018	3.85872	4.1062	4.15015	4.36334	4.98369	3.79735	4.4207	3.7727	4.03107	3.90832	4.16121	3.73834	4.23646	4.36648	3.74359	4.32047	4.2448
PF3D7_0919600	NA	4.90884	4.49544	4.57653	5.0977	4.97692	4.85941	4.55912	5.9259	3.0349	4.64827	4.42667	4.2034	4.91538	4.85712	4.32034	5.19294	4.82947	5.43693	4.03107	4.67403	4.16121	5.34243	4.6272	4.44636	4.6952	5.19232	4.60424
PF3D7_0919700	NA	4.20303	3.90153	4.42583	3.96118	3.63448	4.0652	3.0349	3.92909	4.562	3.91645	3.45099	3.52276	3.87509	4.02497	3.69336	3.52046	3.72661	3.55941	3.54035	3.81843	3.66263	3.53475	3.74176	3.53604	4.02756	4.09559	3.90258
PF3D7_0919800	NA	11.4999	11.0289	11.2406	10.923	11.0353	11.3671	11.2982	11.0737	11.2941	11.3364	11.3287	11.844	11.503	11.6345	11.8584	11.1325	11.6903	11.2014	11.5327	11.3734	11.2374	11.4216	11.3607	11.182	11.5453	11.5022	11.5141
PF3D7_0919900	NA	11.2982	10.6365	10.739	10.1895	10.84	11.3705	10.1798	10.2438	10.7611	10.3517	10.6872	10.8091	10.7234	11.0288	11.295	10.8922	12.0492	10.4166	11.0465	11.2777	10.5519	10.4981	11.2389	11.4601	10.655	10.3884	10.5311
PF3D7_0920200	NA	8.43619	7.88438	7.981	7.96119	8.25865	8.21792	8.10309	8.55855	8.29926	8.3382	8.71383	8.80025	8.11324	8.12294	8.06624	9.08594	8.99789	7.89093	7.89899	8.3807	8.20022	8.2868	8.64237	8.61587	8.48064	8.43599	8.08343
PF3D7_0920300	NA	4.08513	5.6239	5.81594	5.80687	4.05925	5.48523	5.7893	4.9278	4.95486	4.42426	4.52943	3.87213	5.60739	5.83475	6.03886	3.93301	3.80646	6.28471	4.14344	5.85722	5.43329	6.08898	4.23646	5.88777	5.74077	5.09232	5.40256
PF3D7_0920400	NA	5.89515	5.28729	5.73276	6.2722	5.79156	5.56582	6.6142	6.7385	6.90593	5.71028	6.0175	6.19358	5.94533	6.20889	5.95919	6.65835	6.3459	6.087	6.65964	5.93371	5.83926	6.3425	6.24258	6.38395	6.5289	6.59667	7.02726
PF3D7_0920500	NA	9.44046	9.84171	9.37539	8.39524	10.8746	10.1263	8.77335	6.3898	6.77867	8.60247	8.56742	8.33424	8.20564	7.82724	7.04737	8.79461	9.55977	8.63441	9.83565	9.21768	9.9649	8.19187	10.3431	8.86036	8.8586	6.77617	7.06079
PF3D7_0920600	NA	7.54091	7.61919	7.6887	7.53149	7.95868	8.50211	7.86286	7.96675	7.93333	7.61915	7.64408	7.92597	7.39317	7.46406	7.54126	7.8933	8.70929	8.14674	7.75009	7.57517	7.57349	7.81232	8.2911	8.05458	7.97848	7.62872	7.75614
PF3D7_0920700	NA	10.4259	11.1753	10.8436	8.86449	11.0733	11.737	10.0106	9.52736	9.3009	10.4778	10.3034	9.93872	9.44099	10.2134	9.56948	9.83551	11.3265	9.89272	10.5213	10.7211	10.8591	9.33828	10.472	10.7014	10.5128	9.45064	9.56445
PF3D7_0920800	NA	6.07876	5.83587	6.43585	5.60918	4.20997	5.81542	5.42341	6.78201	5.11254	6.14976	6.03295	6.37083	5.87546	6.07848	4.98369	5.30478	5.8448	5.43693	4.56826	5.37163	6.07494	5.48221	5.064	5.59902	5.42901	5.9457	4.8768
PF3D7_0920900	NA	7.04016	7.16909	6.86537	7.04904	7.34396	7.11509	7.54356	7.28297	7.2945	7.44679	7.1934	6.95084	7.07505	6.8671	7.02823	7.52184	7.36893	7.37542	6.94931	6.71343	6.96134	7.56938	7.14326	7.16779	7.00975	7.34953	7.02726
PF3D7_0921000	NA	6.21899	6.85317	6.53598	6.63847	7.36931	6.35053	7.34376	6.3898	5.60247	5.67414	6.33584	4.7071	7.23194	7.55942	7.19198	6.92767	5.86918	7.01999	6.47268	6.23996	6.57021	6.90896	6.98017	6.60158	6.76278	6.80651	7.04412
PF3D7_0921300	NA	3.56864	4.49544	4.57653	5.41927	4.74478	4.0652	4.80944	5.75913	5.3799	5.05808	4.90385	5.10027	4.65297	4.65499	3.95837	4.24306	4.38212	4.93679	4.56826	4.59324	4.10598	4.96009	3.89644	4.23383	3.74359	4.80131	4.49713
PF3D7_0921400	NA	4.84852	4.43781	4.2504	4.09868	4.20997	4.36511	5.10888	5.66752	4.29989	4.42426	4.03735	4.64766	4.65297	4.20896	4.58604	4.44201	4.38212	4.62152	4.87519	4.59324	4.95612	4.62006	4.02503	4.40716	4.23948	5.14329	4.8768
PF3D7_0921500	NA	3.94927	4.08874	4.14967	3.79543	4.5606	3.82064	4.23623	4.28074	4.29989	3.72191	3.62133	3.52276	3.87509	4.02497	3.69336	4.28605	4.25701	3.55941	4.14344	3.7155	4.69382	4.48069	4.23646	3.64716	3.0349	3.95846	3.653
PF3D7_0921600	NA	8.31285	8.12013	8.32454	8.3392	7.94191	8.38056	8.81895	8.95812	9.21383	8.76628	8.5933	8.83953	8.8274	8.6055	8.73539	8.74818	8.33526	8.45682	8.63427	8.33713	8.30227	8.79291	8.3851	8.40022	8.63513	8.74741	8.71777
PF3D7_0921700	NA	9.54058	8.62521	8.62822	8.39524	9.08566	8.48465	8.18501	8.80921	8.52656	9.06053	9.43418	9.6262	8.46824	8.09898	8.39902	9.43169	9.27672	8.11286	9.34537	8.78302	8.99182	8.65384	9.41716	9.02851	8.20272	8.79335	8.71253
PF3D7_0921900	NA	10.6502	10.3401	10.2858	9.87906	10.7038	10.2511	10.4684	10.1102	10.4647	11.5486	10.7455	10.9965	10.298	10.15	10.6584	11.1961	10.3434	10.2657	11.0713	10.2936	10.6822	10.0372	10.8454	10.1856	10.1294	9.90571	10.1184
PF3D7_0922000	NA	5.61652	6.52115	6.47002	6.78373	5.39512	6.31675	6.24211	7.1894	6.82236	5.93976	5.47239	6.05472	7.04401	6.66057	7.04737	5.17334	5.29138	6.5629	5.60132	6.19128	6.3156	6.80971	5.55702	5.78477	6.24874	6.26512	6.3166
PF3D7_0922100	NA	9.57103	9.02195	9.23716	9.04725	8.67851	8.88722	9.63437	9.80934	10.3944	9.8559	9.63688	10.114	9.53963	9.30406	10.1173	9.50703	9.2508	9.48201	9.39196	9.63454	9.15765	9.44704	8.76063	9.1927	9.42674	9.73579	10.0782
PF3D7_0922200	NA	10.475	9.24126	9.50765	8.39023	10.7515	9.09217	8.97669	7.42653	7.78729	9.08757	9.68099	9.40845	7.77535	7.83452	7.68239	10.1877	9.8788	8.45682	10.3622	8.81711	9.44007	8.60679	10.472	9.81677	8.93198	7.66217	7.28998
PF3D7_0922400	NA	5.43305	8.36664	7.66693	7.73492	5.17278	7.95701	8.13436	7.01843	7.23124	6.04169	5.90427	5.77893	8.785	9.12003	9.16028	5.00476	5.38078	8.17438	5.4709	8.63797	8.66379	8.20165	5.19523	8.29626	7.84541	7.71888	7.65025
PF3D7_0922500	NA	8.0228	7.32159	7.14341	8.27003	8.43673	7.56391	7.93568	7.69944	7.62473	8.19003	8.22397	8.05489	7.05027	6.99639	6.98914	8.36899	8.13037	8.11286	7.54518	7.3245	7.56148	7.31346	7.7195	8.38305	7.84541	7.7029	7.95597
PF3D7_0922700	NA	7.96496	7.79801	8.09401	8.09646	7.68392	7.62447	8.43143	8.15966	8.41739	8.03532	7.88129	8.26931	8.2497	8.39051	8.82656	7.9187	7.29568	8.43415	8.28978	8.09699	8.03071	8.46381	7.75349	7.94469	8.35283	8.39187	8.79425
PF3D7_0922900	NA	5.02137	5.60078	5.61341	5.95242	5.23198	5.35452	6.31744	6.20936	5.88023	4.83592	5.62511	5.72711	6.57244	6.3178	6.44031	4.72845	4.49395	5.82862	5.028	5.80921	5.29942	5.97783	5.10924	5.31004	6.32415	6.05195	5.93354
PF3D7_0923000	NA	5.39316	6.34133	5.61341	5.86693	6.18815	5.56582	5.7893	6.49846	6.42833	6.1367	6.21969	5.72711	5.97232	6.18606	5.9996	6.01241	5.55869	6.42135	5.63206	5.22951	6.02852	5.97783	5.70703	5.78477	5.68385	7.05398	5.64923
PF3D7_0923100	NA	3.56864	4.16921	4.42583	4.21794	3.63448	3.99155	4.02483	4.53948	3.0349	3.99771	4.03735	3.72163	4.49596	4.2631	3.95837	3.71841	3.72661	4.54695	3.0349	3.81843	4.39833	4.48069	3.74176	3.64716	4.41353	4.41648	4.60424
PF3D7_0923300	NA	4.96636	5.3728	6.01604	5.53638	3.63448	5.56582	4.69092	7.69944	6.48398	6.02758	5.1906	5.25896	5.31714	6.89531	6.41089	5.23129	5.38078	5.35904	5.028	5.25428	5.58787	5.60885	5.01711	5.12712	4.92214	6.69737	6.1381
PF3D7_0923400	NA	7.00221	7.40197	7.18492	7.17114	5.82928	6.94244	7.55903	7.65352	8.64024	7.62378	7.5833	7.30279	7.80889	7.96289	8.26685	7.26856	7.20443	7.89093	6.45593	7.73074	7.14459	7.59931	6.28076	7.35599	7.50368	7.85521	7.7964
PF3D7_0923500	NA	4.20303	4.55021	4.88477	4.32415	5.49376	4.51023	4.02483	3.0349	3.94324	4.68824	4.9734	4.7637	4.49596	4.49781	3.69336	4.15097	5.17544	4.18363	4.87519	4.06235	4.81741	5.00863	4.02503	4.62384	4.41353	4.21454	4.37851
PF3D7_0923600	NA	5.35204	4.87477	4.50374	5.24523	4.65632	4.92492	5.42341	5.9259	4.77442	4.7269	4.71055	4.64766	4.36164	5.08349	5.14309	5.45663	5.15507	5.35904	5.66212	4.71243	4.87477	4.68386	5.35191	4.96449	5.62448	5.19232	4.49713
PF3D7_0923900	NA	11.3322	11.2727	10.5929	10.6419	11.418	11.164	11.0655	10.1271	10.1263	11.6284	10.8511	11.0701	11.0319	10.6393	10.7413	11.6875	10.7814	10.5214	11.6673	10.7767	11.0388	10.8414	11.7306	10.7545	10.8694	10.5442	10.5489
PF3D7_0924000	NA	10.2475	10.4424	10.2126	9.6002	10.5685	10.7415	9.58623	9.38028	9.67736	10.3136	10.1994	10.2105	9.6036	9.51213	9.76363	9.58744	10.5794	9.53196	10.2145	10.3671	10.57	9.51329	10.5696	10.1152	9.6278	9.89522	10.1381
PF3D7_0924100	NA	8.12611	7.84184	7.48806	7.94762	7.50123	7.15992	7.28914	8.46869	7.8517	8.63033	8.45332	8.26043	7.32775	7.58555	7.2916	7.25086	7.31762	7.4767	7.70857	8.02328	8.16629	7.83135	7.1535	7.279	7.33322	7.80372	7.20265
PF3D7_0924200	NA	6.003	6.55688	6.56785	6.47668	6.49707	6.7291	6.95643	7.60608	7.05969	6.55396	6.75162	6.43593	6.22817	7.17362	6.63077	6.71772	6.95272	7.11459	6.53777	6.52109	6.71527	6.71681	6.37191	6.61645	6.46388	7.09136	6.63999
PF3D7_0924400	NA	10.6256	10.8764	10.7562	9.94195	10.5492	11.5142	10.4227	10.1684	10.4335	11.1284	10.7345	10.8303	10.4903	10.4931	10.6429	10.4348	10.8408	10.3576	10.5713	11.1728	11.0818	9.97593	10.6118	10.7607	10.7544	10.6226	10.4484
PF3D7_0924600	NA	9.14611	10.4281	10.5746	10.6834	8.79507	10.8132	10.7597	10.5463	11.186	8.40962	8.98804	9.3	11.4421	12.4157	12.8876	8.42713	9.58615	11.2068	8.82099	11.3808	10.5073	11.3547	8.89752	11.1916	11.3098	10.719	11.034
PF3D7_0924700	NA	6.89577	6.68073	6.89072	6.87295	6.71136	6.76279	7.19321	6.86524	7.52286	7.58629	6.80604	7.39511	6.7981	6.92297	6.63077	6.97161	6.79869	6.95753	7.0964	6.61593	6.85351	6.96767	6.59974	6.82265	7.05441	7.39999	6.92169
PF3D7_0925100	NA	4.64716	7.15369	7.02263	6.87295	4.34029	6.6946	7.4135	7.1568	7.19853	4.936	5.07102	4.58501	7.62021	8.21776	8.06624	4.47768	4.52882	7.39438	4.87519	7.11417	6.95521	7.38399	5.064	6.64573	7.67043	6.72942	7.1569
PF3D7_0925200	NA	6.36669	6.5686	5.94433	6.49559	6.09904	6.31675	7.46366	6.44517	7.52286	7.0169	6.75162	6.51333	6.93313	7.0724	7.19198	6.30874	5.98509	6.78106	6.31428	6.37668	6.59412	7.00177	6.16298	6.31248	7.09771	6.86533	7.06079
PF3D7_0925300	NA	6.65568	5.98477	6.19103	6.55087	7.39421	6.74605	6.7285	6.14369	6.24689	6.27411	6.42	6.37083	5.98563	6.09085	6.07706	7.49204	7.24163	6.86522	6.9131	6.11494	6.1418	6.74398	7.23289	6.73693	6.5289	6.0773	6.16947
PF3D7_0925400	NA	5.54608	5.87462	6.36493	6.49559	5.39512	4.71679	5.89239	5.66752	5.25301	6.09677	6.03295	6.05472	5.58986	5.77425	5.35059	4.57826	4.8026	5.74069	5.85595	5.90362	5.98051	6.55737	4.75196	5.85004	4.92214	6.0773	6.28838
PF3D7_0925600	NA	6.90952	6.95459	6.83956	8.15667	7.43078	7.40825	7.93568	7.37082	6.63894	6.44223	6.4772	6.82342	7.81257	7.47807	7.47223	6.92208	6.51593	7.70628	6.94931	6.75563	6.57021	7.50757	7.20363	7.085	6.94003	7.44875	7.17231
PF3D7_0925700	NA	7.15988	6.90016	6.43585	6.60407	7.50123	6.35053	6.07814	6.49846	6.98487	6.05567	7.13097	6.6968	5.6918	5.78962	6.46913	6.68504	6.49285	6.89221	7.45594	6.35479	6.65598	6.3425	6.55391	6.31248	6.24874	6.19759	6.03956
PF3D7_0925800	NA	9.66679	9.40912	9.18202	9.48759	8.84099	9.88439	9.74646	9.98159	10.4578	9.54808	9.9469	9.83193	10.056	10.0529	10.2048	10.109	9.69378	9.76777	9.31115	9.74489	9.29554	9.57098	9.25123	9.68727	9.71352	9.96042	10.0741
PF3D7_0925900	NA	6.26279	6.35496	6.08424	5.19789	7.13809	5.96957	6.12096	4.74937	5.11254	6.36625	6.13658	6.40375	5.42101	5.4237	4.98369	6.47908	6.67459	5.58036	6.02595	5.80921	6.13087	5.515	6.64415	5.8753	5.68385	4.58619	5.28965
PF3D7_0926000	NA	8.19482	7.7374	7.85835	7.86338	7.64298	8.10811	7.87525	8.07517	8.10165	8.13597	8.08122	8.35107	8.51411	8.22608	8.48552	8.36694	7.86785	7.59607	8.16752	8.31765	8.09038	7.8439	7.93031	8.08411	8.27033	8.08205	7.78644
PF3D7_0926100	NA	9.91589	9.53448	9.57923	9.41801	8.79973	9.20614	9.21456	8.96752	9.67143	9.48084	9.7061	10.2231	9.611	9.79517	9.19062	9.33554	9.59244	9.29087	9.67273	9.76865	9.26136	9.47552	9.0691	9.30064	9.17299	9.75139	9.62989
PF3D7_0926500	NA	9.04435	9.03668	9.21735	9.52687	8.18219	8.83502	8.52874	9.52736	9.68915	8.77463	9.20331	9.31294	9.32614	9.28164	9.75205	8.52952	9.25534	9.06163	8.8339	9.45264	8.93718	9.37761	8.41512	8.90765	8.49686	9.83976	10.1044
PF3D7_0926700	NA	6.70388	5.6239	5.54958	6.58656	6.47375	6.21028	6.45705	6.07479	6.3704	6.02758	6.0175	5.77893	5.44085	6.12731	6.38084	7.43837	6.76707	6.06321	6.67416	5.32593	5.82568	5.90663	6.7829	6.65296	5.74077	6.69737	6.28838
PF3D7_0926800	NA	9.2653	8.94819	8.88836	8.39524	8.87671	9.46079	9.08194	9.37322	9.71243	8.92652	8.60861	8.6655	9.09068	9.78958	10.2733	9.22915	9.38119	8.83465	9.06779	9.12948	9.03003	8.91973	9.39582	9.14512	9.20295	9.27831	9.32772
PF3D7_0926900	NA	8.08447	7.8514	7.56858	8.18586	8.68356	8.13395	7.85035	6.98164	7.2945	7.79373	7.99058	7.9538	7.87724	7.41632	7.06627	8.13874	8.30271	8.01231	8.38063	7.61224	8.0278	8.12663	8.49759	7.72358	7.72657	7.78866	7.6612
PF3D7_0927000	NA	4.30804	4.24337	4.42583	4.32415	5.28862	4.59736	4.55912	3.0349	4.29989	4.14018	4.11423	4.37289	4.4083	4.36334	4.32034	4.60989	4.65847	4.54695	4.49579	3.90832	4.04719	4.23086	4.55941	4.36648	4.02756	4.86521	4.60424
PF3D7_0927100	NA	5.97681	6.4212	6.36493	6.63847	6.62947	6.43685	7.02499	6.86524	6.24689	5.24723	5.60431	5.87707	6.79063	7.45935	7.06627	5.67694	5.79469	7.11459	6.5847	6.48131	6.30595	6.95612	6.16298	5.8243	6.3604	7.35976	7.17231
PF3D7_0927300	NA	10.3526	9.61378	9.42372	8.4298	10.1882	9.80724	8.81895	8.96752	9.28546	9.61814	9.46253	9.71497	8.73164	9.45315	9.4311	9.99772	10.3932	8.58586	10.5203	9.43597	9.76595	8.38876	10.5221	9.63838	8.96149	9.37965	9.10566
PF3D7_0927600	NA	10.7572	11.1126	10.6651	10.4557	10.7235	11.2591	11.0076	10.2516	10.6659	10.393	10.3275	10.5044	11.1843	11.8803	11.84	10.5183	10.9108	11.092	10.7291	11.2148	11.4655	11.2152	10.7678	11.2242	11.0101	10.4895	10.6136
PF3D7_0927700	NA	5.12473	4.24337	5.25889	4.5905	5.34294	4.67832	3.0349	4.53948	3.94324	4.37341	4.93911	4.96694	4.45301	4.94685	4.46127	4.44201	5.49668	4.54695	4.41824	4.55061	4.39833	4.23086	4.86494	4.8061	4.56311	4.86521	5.16617
PF3D7_0927800	NA	6.19657	5.73396	6.383	5.19789	6.5867	6.06815	5.49165	5.84502	5.49577	5.24723	5.53996	5.55877	5.4604	6.25347	6.41089	6.03353	5.70238	5.77063	6.21795	6.21583	5.83926	6.00078	6.03443	5.86273	5.99471	5.56708	5.55588
PF3D7_0927900	NA	5.58176	6.21235	5.81594	5.0977	6.27194	5.96957	5.10888	4.28074	3.0349	5.29659	5.42539	5.22106	4.2615	4.5392	4.58604	5.32253	5.88122	5.14158	5.63206	5.07007	5.52134	4.74437	5.64899	5.10512	5.28087	4.92595	4.2448
PF3D7_0928000	NA	8.39299	8.25226	8.04425	7.92701	9.52878	8.92099	7.82502	6.78201	7.26322	8.18064	8.5543	8.67889	8.06164	8.12886	7.36964	7.72114	8.62053	7.74368	8.87197	7.88632	8.63546	7.86253	9.01134	7.69601	7.33322	7.44875	7.18756
PF3D7_0928100	NA	6.57152	8.12802	8.4316	8.28089	6.21663	8.05836	9.08728	9.03166	9.48795	7.66032	7.62912	7.8211	9.17303	8.86356	9.6528	6.59638	6.68818	9.05273	6.68854	8.70805	8.11522	8.97207	6.6147	8.06539	8.846	8.71595	8.73857
PF3D7_0928200	NA	6.42555	6.35496	6.34664	6.51426	6.35103	6.09509	6.42342	6.78201	7.32511	7.0723	6.91727	6.48288	6.5008	6.56702	5.78471	7.2553	6.67459	7.41308	7.08561	6.67874	6.56215	6.83518	6.28076	6.54828	5.99471	6.86533	6.66207
PF3D7_0928400	NA	4.64716	4.49544	4.70956	3.79543	5.28862	4.59736	4.02483	3.92909	4.29989	4.31998	4.31304	4.51873	4.57717	4.57911	5.28499	4.81019	4.59548	3.7727	5.20682	4.30851	4.66081	4.40383	5.49206	4.5905	4.6952	4.32047	3.90258
PF3D7_0928500	NA	6.8819	7.35563	7.39395	7.15939	6.73111	7.25151	7.39638	7.74394	7.64911	7.89298	7.32311	7.61339	8.31855	7.97611	8.56049	7.2239	6.71496	7.40376	7.20009	7.5079	7.4267	7.97518	7.10156	6.91555	7.48752	7.43913	7.53594
PF3D7_0928600	NA	6.94998	7.64693	7.62989	7.71902	6.91494	6.64122	7.21292	6.69362	6.86475	6.9666	6.88396	6.57234	6.42535	6.70114	7.06627	6.74967	6.3799	7.61234	6.53777	7.45274	7.58144	7.01296	6.59974	7.24129	6.73556	7.35976	6.95775
PF3D7_0928700	NA	5.7782	5.73396	6.19103	6.37813	5.67177	5.62327	6.12096	6.9051	6.82236	5.96965	5.87015	6.11592	6.34565	6.50411	6.7759	5.99095	5.79469	6.45808	5.82987	6.11494	5.87923	6.39506	5.98881	6.2372	6.28695	6.68107	6.70521
PF3D7_0928800	NA	8.41235	8.17063	8.40119	8.24251	7.95868	8.28577	8.43979	8.57094	8.61574	8.35778	8.37788	9.0704	8.96586	8.86888	9.08381	8.42122	8.19566	8.51848	8.21274	8.20094	8.30707	8.50387	7.97131	8.30313	8.5049	8.52946	8.58054
PF3D7_0928900	NA	7.9183	8.17445	8.5029	9.78117	8.47801	8.37245	9.17002	7.65352	7.91336	8.95434	8.64372	8.70531	8.74516	7.9662	7.52772	8.24959	8.11794	9.58231	8.7782	8.27498	8.34722	10.0331	7.93031	8.96647	8.20272	8.81578	8.05883
PF3D7_0929000	NA	4.71812	4.83345	4.57653	4.8061	4.90429	4.25591	5.35151	5.08385	5.11254	4.76435	4.66785	5.14179	4.2615	4.72623	4.98369	4.75632	4.65847	4.69157	4.63637	4.41198	4.78768	5.05538	4.80976	4.28	4.81395	4.98387	5.85809
PF3D7_0929100	NA	6.15062	6.36846	6.41845	6.43808	6.35103	6.43685	6.52201	6.20936	6.48398	6.29771	6.16483	5.92365	6.41563	6.066	5.87469	7.04026	6.49285	6.5629	6.40446	5.80921	6.20562	6.54195	6.68721	6.58656	6.20946	6.43083	5.60335
PF3D7_0929300	NA	6.89577	7.03253	6.90323	7.03624	6.4014	7.09544	7.34376	7.63	7.26322	7.17706	6.81491	7.22257	7.77535	7.28422	7.78837	7.13019	7.02927	7.21404	6.98462	7.0547	7.00939	7.40958	7.08024	6.73693	6.98689	7.29722	7.04412
PF3D7_0929600	NA	7.49618	8.90067	8.45294	7.7428	7.94191	8.64372	8.54433	7.7871	7.35508	7.53801	7.35379	7.50463	9.1427	9.12152	8.99325	6.12485	7.74067	8.38769	7.86161	8.59469	8.77875	8.592	7.95388	8.16925	8.47247	7.40988	7.42466
PF3D7_0930000	NA	4.08513	7.35563	7.14341	7.78158	4.34029	7.06881	7.58946	6.14369	6.82236	3.91645	4.37139	4.81775	7.8199	8.28034	8.76451	3.52046	4.16395	8.12425	4.03107	7.53229	7.1553	7.69943	3.89644	7.65362	7.61201	6.64791	7.12558
PF3D7_0930300	NA	15.8976	15.8028	15.795	13.435	16.4767	17.4664	14.5882	11.5941	11.4769	15.7512	15.6636	16.0508	13.9601	13.477	12.921	16.0742	17.3232	14.071	15.6929	15.9733	15.9879	13.9295	16.3972	16.7209	15.545	12.1302	11.9559
PF3D7_0930500	NA	9.91589	10.2473	9.99582	9.40567	9.88052	10.8021	9.78634	9.37322	9.92669	10.4618	9.90206	10.3009	9.69503	9.78958	10.0668	9.93072	10.9126	9.75136	10.0896	10.3315	10.3016	9.73138	9.95244	10.3695	10.1678	9.6531	9.50502
PF3D7_0930600	NA	7.93178	7.72184	7.73128	7.50391	7.62206	7.69568	8.23394	8.22386	8.29926	8.17434	7.85154	8.2425	8.02406	8.07154	8.38409	8.17899	7.85293	8.3299	7.99417	7.68363	7.80159	7.86253	7.93624	7.97654	7.9315	8.23421	8.05883
PF3D7_0930700	NA	3.94927	3.90153	4.34182	3.79543	3.0349	3.59389	4.02483	3.92909	4.29989	4.42426	3.95296	3.87213	4.02367	4.2631	3.0349	3.93301	3.52633	4.18363	3.0349	3.7155	4.10598	4.23086	3.0349	3.53604	4.23948	4.66235	4.09001
PF3D7_0931000	NA	7.68333	7.02408	7.37616	7.15939	7.79086	7.51058	7.48	7.7871	7.5747	7.80193	7.11672	7.20411	7.2646	7.47342	7.88707	8.34005	8.1549	7.38493	7.89899	6.99969	7.18173	7.43471	7.90634	7.37352	7.62684	7.38002	7.12558
PF3D7_0931100	NA	12.3635	12.3371	11.9532	12.0648	11.9991	12.0966	12.6124	11.6077	12.0534	13.474	12.4183	12.8817	12.6177	11.7724	12.6665	12.1701	11.4893	11.9725	12.7066	12.6583	12.7111	12.4249	12.3156	11.4315	12.5067	11.7381	11.7809
PF3D7_0931300	NA	6.82499	6.90016	6.383	7.58511	4.74478	5.18377	6.64364	7.34213	7.32511	7.48296	7.45344	7.71449	7.44629	7.37695	7.87643	4.10132	4.4207	6.087	6.5056	6.65216	7.10092	7.61405	5.10924	5.38384	6.24874	7.13973	7.12558
PF3D7_0931600	NA	5.26578	5.91231	5.73276	5.24523	5.71287	5.67839	5.67789	6.20936	6.03859	5.27214	4.93911	4.81775	5.49867	6.286	6.11424	5.21226	5.86918	5.31833	5.16438	5.22951	5.74125	5.14405	5.61902	5.61424	4.81395	5.86033	5.64923
PF3D7_0931800	NA	7.55841	7.65241	7.463	7.53149	9.13072	7.975	7.91181	7.22127	7.59993	7.6145	7.65396	7.05758	6.77557	6.98332	6.7759	8.5018	8.53718	7.89093	7.89282	7.04115	7.73545	7.7669	8.66752	8.17425	7.20058	7.86242	7.21758
PF3D7_0932200	NA	10.9054	10.7216	10.1988	9.25418	12.8729	11.5788	10.4765	8.12646	7.97248	10.3601	10.2709	10.3551	9.25229	9.84009	9.42746	11.0366	11.3165	10.4293	11.1023	10.0732	10.6808	9.74815	12.2609	10.9731	10.4887	9.32597	8.90876
PF3D7_0932300	NA	6.83943	7.11443	6.70303	6.45751	7.50123	7.37064	6.7557	6.94388	6.7336	6.78764	6.93364	6.57234	7.16432	7.58555	6.82117	7.9409	7.31326	6.76654	6.67416	6.79662	7.02701	6.57263	7.31725	7.28364	7.11889	7.23183	6.59479
PF3D7_0932400	NA	7.45002	7.09035	7.11147	6.51426	7.31816	7.17871	6.03396	6.78201	7.26322	7.57197	7.62912	7.37051	6.7981	6.50411	5.87469	6.91083	7.09685	6.01438	6.92527	7.17748	7.12837	6.39506	6.9214	6.50895	6.20946	6.1507	6.47505
PF3D7_0932500	NA	7.89094	7.75789	7.81283	7.90611	7.91638	8.03454	7.23236	7.05429	7.64911	7.28057	7.40154	7.57087	7.61601	7.22999	7.20907	8.03421	8.49746	7.00771	7.98841	7.93099	7.59721	7.45122	8.11415	7.95926	7.40385	7.13973	7.18756
PF3D7_0932600	NA	6.003	6.21235	5.67438	6.2275	6.24456	5.62327	5.89239	6.49846	5.60247	5.89369	6.39646	6.21234	5.38043	6.12731	5.78471	6.44034	5.61799	5.61396	6.35105	5.52031	5.45137	6.06745	6.31793	6.21773	5.62448	5.88937	5.96978
PF3D7_0932800	NA	8.44562	7.86563	7.3399	7.81187	8.45457	8.1562	7.95916	7.76568	7.71986	8.34102	7.94303	8.13483	7.66975	8.36814	8.05685	9.05577	8.52218	7.75104	8.44519	7.79662	7.8583	7.90506	8.90961	8.27314	8.40532	8.11258	7.82588
PF3D7_0932900	NA	4.30804	5.19586	5.61341	5.24523	4.82714	5.58524	5.19485	4.53948	5.49577	4.76435	4.90385	5.14179	5.9178	5.05731	4.98369	4.69991	4.90669	4.2871	4.49579	4.67403	4.47985	5.00863	4.02503	4.96449	5.357	4.73385	4.79264
PF3D7_0933000	NA	7.30191	7.57368	7.39395	6.85846	6.91494	7.29233	6.7557	7.1894	6.42833	7.98583	7.79462	7.62729	7.0314	6.77898	6.18577	7.01424	7.25987	6.72206	7.12831	7.43215	7.39545	7.04601	6.9452	7.12699	7.07622	6.80651	6.07318
PF3D7_0933500	NA	8.74182	8.83959	9.08971	8.98555	8.31832	9.10529	8.87552	9.55256	9.20565	8.68449	8.91809	8.78795	9.49001	10.007	9.57934	9.3303	9.40182	9.0557	8.7715	9.25619	8.68052	8.82488	8.67817	9.79503	9.18305	9.66138	9.1683
PF3D7_0933600	NA	9.31241	8.74024	8.13685	8.37003	9.80841	9.10529	9.31342	8.44196	8.82255	9.28302	8.94849	9.07294	8.77561	9.01679	8.79305	10.1157	9.32289	8.53988	9.94383	8.41778	8.75085	8.40578	9.98424	9.23876	8.72046	9.15473	9.11761
PF3D7_0933800	NA	5.02137	5.13114	5.41211	5.14876	5.44534	5.44306	5.49165	5.46353	5.60247	5.27214	4.83017	4.58501	5.31714	5.97537	5.87469	5.35734	5.54345	5.27632	4.63637	5.04147	5.03251	5.34243	5.35191	5.34745	5.357	5.49239	4.8768
PF3D7_0933900	NA	8.06012	7.80294	7.85193	7.71902	8.30528	8.1843	8.5826	8.05765	8.66433	8.43354	8.28244	8.23798	8.33142	7.95624	8.42843	8.55852	7.92888	8.54412	8.51903	7.77635	8.01612	8.0201	8.63874	8.02995	8.30758	8.39187	8.50971
PF3D7_0934000	NA	8.01649	7.71662	7.56858	7.52235	8.11646	7.48568	7.78615	8.05765	7.62473	8.04916	7.81237	8.15415	7.98222	7.81258	7.91853	8.35459	7.84993	7.74368	7.88042	7.77226	7.77758	7.8439	8.46517	7.56491	7.36897	7.6786	7.5712
PF3D7_0934100	NA	8.48729	8.07188	8.57083	8.48248	7.63256	7.77178	7.9238	8.68932	8.38875	8.96532	8.88913	9.19909	8.60382	8.16969	8.29108	8.59045	8.16459	7.93685	8.24695	8.12289	8.16365	8.15207	7.69871	8.08677	7.83268	8.63416	8.51575
PF3D7_0934200	NA	4.40324	4.31233	4.03672	3.96118	4.34029	4.1965	3.74161	4.74937	3.0349	3.43403	3.45099	3.52276	3.57074	3.4154	3.69336	3.6282	3.63535	3.7727	4.33464	3.81843	3.66263	3.89232	4.41013	3.53604	4.02756	4.09559	3.0349
PF3D7_0934300	NA	5.6835	5.64663	5.96864	5.71158	6.7506	6.38352	6.12096	6.07479	5.25301	5.14255	4.93911	4.81775	5.80188	6.0407	6.03886	5.47248	6.27535	5.98932	5.97946	5.17851	5.3964	5.44861	6.7829	5.77134	6.04038	6.28692	6.42418
PF3D7_0934400	NA	9.39011	9.29475	8.85349	8.8018	10.6686	9.40354	9.28586	8.02198	8.20385	8.72165	8.96047	9.24931	9.29889	8.8294	9.16901	9.59358	9.40284	9.02872	9.94234	8.82895	9.19694	9.16177	10.1842	9.23637	9.02435	8.71992	8.93151
PF3D7_0934500	NA	7.75339	8.04714	7.47141	7.19436	7.95032	7.25151	6.7557	6.9051	6.94595	7.49818	7.81678	7.58518	6.91951	6.59315	6.44031	7.40278	7.82567	6.90551	7.20009	7.60306	7.3166	7.03507	8.09837	7.39084	7.00975	7.0285	7.47519
PF3D7_0934600	NA	4.30804	5.3728	5.29889	3.96118	5.28862	5.35452	3.74161	4.53948	4.562	5.34418	5.10197	4.37289	4.65297	4.15161	4.58604	4.28605	4.90669	4.54695	4.92823	4.95158	5.27915	4.40383	5.15295	4.96449	4.81395	4.09559	4.09001
PF3D7_0934700	NA	12.1253	11.8713	11.6701	10.959	12.2023	11.5694	11.3016	11.1017	11.4546	11.9349	11.9416	12.2126	11.5155	11.6042	12.2523	11.2938	11.601	10.7478	11.9975	11.7083	11.9108	11.1866	12.182	11.3354	11.3393	11.4204	11.599
PF3D7_0934800	NA	9.68082	9.22298	9.18457	7.04904	11.0791	10.2481	8.32707	6.27211	5.49577	8.4309	8.28562	8.82455	6.90575	7.06001	6.44031	8.70021	10.0473	8.14115	10.1959	8.87727	9.67429	7.22973	10.1817	9.34453	8.57531	6.22046	6.10602
PF3D7_0934900	NA	7.01497	6.92764	7.49632	6.98385	7.34396	7.96783	7.30758	7.80821	7.67308	7.25688	7.27263	7.39511	7.16432	7.67341	7.70662	7.6985	8.12541	6.80967	7.0964	7.29056	7.29741	6.88479	8.10891	7.50258	7.13975	7.2649	7.27579
PF3D7_0935000	NA	6.26279	6.01964	5.99254	5.89602	7.06232	6.37261	6.03396	4.53948	5.96166	6.18823	5.35165	5.72711	5.6918	5.71097	5.06587	6.54625	6.28436	5.96379	6.25728	5.54028	5.90525	5.85705	6.56935	5.88777	5.9475	5.49239	5.16617
PF3D7_0935200	NA	10.8532	10.4064	10.2288	10.2748	10.6775	11.4225	10.2599	9.8301	10.3282	10.9279	10.8425	11.2052	10.5097	10.521	10.7457	10.9912	11.0839	9.74031	10.8276	10.7296	10.8628	10.2952	11.0408	10.8225	10.3595	10.1809	10.0597
PF3D7_0935300	NA	6.21899	5.79601	5.64424	4.32415	5.86601	6.35053	5.61859	4.28074	4.77442	5.29659	5.00678	5.52857	5.08107	5.62753	6.11424	5.69044	5.8448	5.18806	5.97946	5.17851	5.33907	5.1862	6.55391	5.81125	5.74077	5.67195	5.09975
PF3D7_0935400	NA	7.93848	7.67951	7.48806	6.99713	7.91638	7.69133	7.37905	7.63	7.44142	7.56235	7.70715	7.66819	7.44629	7.70155	7.32333	8.77158	8.11295	7.17069	8.19282	7.62136	7.4659	7.39257	8.45282	7.78703	7.71274	7.44875	6.70521
PF3D7_0935600	NA	4.84852	4.60245	4.57653	4.66684	4.05925	3.59389	3.0349	4.9278	4.77442	4.37341	4.7916	4.29169	4.4083	4.2631	4.15683	3.52046	4.00419	3.55941	3.54035	4.71243	4.35512	3.89232	3.74176	3.82149	4.02756	4.58619	4.60424
PF3D7_0935700	NA	6.07876	7.0576	6.43585	5.24523	7.26512	6.9715	6.12096	5.22294	5.3799	6.12351	6.48836	5.94637	5.31714	6.29668	5.58491	5.71704	6.28436	5.61396	5.69154	5.91875	6.45299	5.48221	6.89719	6.2079	5.84799	5.53025	5.81877
PF3D7_0935800	NA	8.93151	8.31577	8.26786	7.81187	9.69549	9.52197	7.88754	7.08928	6.24689	7.82624	8.48409	7.99187	6.9399	7.15627	6.7759	8.95445	10.4806	7.69868	8.41112	8.11	8.3261	7.83135	9.81292	9.53337	8.3349	6.71348	6.63999
PF3D7_0935900	NA	10.6235	10.946	11.2387	11.0169	8.58983	11.3134	11.2251	9.92482	10.1981	12.7334	12.0041	12.5271	11.71	9.24256	9.69574	11.6953	10.9838	10.7181	10.4849	11.6827	11.4061	11.2509	10.0649	11.0283	11.8817	9.09179	9.20984
PF3D7_0936000	NA	5.22043	5.52898	5.13102	5.37785	4.5606	5.33144	5.73472	3.92909	3.94324	6.36625	5.85277	5.52857	5.31714	3.87621	3.0349	5.73015	5.29138	5.64676	5.1205	5.09804	5.41497	5.26663	5.10924	5.45378	5.79542	3.79317	3.90258
PF3D7_0936100	NA	8.79071	7.25099	7.52081	6.95692	10.0736	8.64148	8.14463	7.1894	7.62473	7.51325	7.86437	8.20132	6.27203	6.35911	6.60507	8.69042	9.00465	7.53763	9.12407	7.34117	7.44425	7.37536	9.61478	8.4193	8.1828	6.76076	7.10965
PF3D7_0936200	NA	5.17346	5.71265	5.84258	6.2722	5.28862	5.04648	6.03396	5.08385	6.11152	6.0832	5.90427	6.07542	5.88971	6.15111	6.03886	4.86177	4.65847	6.15604	5.1205	5.69023	5.81196	6.26924	4.13677	4.77759	5.02167	6.22046	6.59479
PF3D7_0936300	NA	8.70698	9.36645	9.48091	9.47819	7.73352	9.42331	8.79307	8.4284	7.97248	10.7362	10.0107	10.2581	9.48771	7.6112	7.97944	9.2855	8.9636	8.62643	8.73065	8.73976	9.15765	8.98061	8.47334	8.68581	9.56384	7.67041	7.73558
PF3D7_0936400	NA	6.58875	7.22175	6.71728	8.13887	6.24456	6.05449	6.90883	8.35864	7.46908	7.2267	7.36588	6.97283	7.21534	7.65298	7.42916	5.00476	5.21523	6.86522	6.65964	7.21416	7.21282	7.80592	6.2618	5.9245	6.67951	7.92571	7.53594
PF3D7_0936500	NA	5.47179	6.79466	6.43585	6.45751	5.67177	6.23464	7.27046	8.4009	8.01058	5.77982	5.92102	5.87707	7.20416	7.99246	8.22556	5.75599	5.92834	7.31701	6.42183	6.26369	6.35356	6.54195	5.78974	5.6589	6.39574	8.41655	8.59201
PF3D7_0936600	NA	3.78554	4.70031	4.88477	5.3351	4.20997	3.91077	4.55912	5.22294	5.3799	3.43403	4.37139	3.87213	4.49596	5.10914	4.46127	3.52046	3.94364	5.27632	4.14344	4.50631	4.21337	4.62006	4.13677	4.93946	4.6952	4.98387	5.93354
PF3D7_0936700	NA	4.08513	3.65223	4.03672	4.5905	3.63448	3.59389	3.0349	4.28074	3.94324	4.14018	4.03735	4.1062	3.68932	3.954	3.0349	3.52046	3.63535	3.7727	4.14344	4.06235	4.10598	3.53475	3.74176	3.39015	3.0349	3.0349	3.0349
PF3D7_0936800	NA	9.77725	9.2119	9.14055	9.49693	8.94558	9.42723	10.0871	8.44196	8.60334	10.6078	10.319	10.1589	9.08461	6.85996	6.98914	9.95884	8.96914	9.04975	9.57229	9.23113	9.4671	9.42427	9.07717	9.83897	9.74779	8.21745	8.29483
PF3D7_0937100	NA	3.0349	3.0349	3.0349	3.0349	3.0349	3.0349	3.0349	3.92909	3.94324	3.0349	3.0349	3.52276	3.0349	3.4154	3.0349	3.0349	3.52633	3.55941	3.0349	3.5923	3.66263	3.53475	3.74176	3.39015	3.0349	3.57413	3.0349
PF3D7_0937200	NA	4.40324	5.28729	5.37543	5.83723	5.04559	4.95643	6.16251	6.7385	5.60247	4.56393	4.37139	4.1062	4.8549	4.7603	4.58604	4.24306	3.94364	4.69157	4.87519	4.98226	4.81741	5.57828	5.49206	4.5905	5.68385	5.76935	4.70219
PF3D7_0937300	NA	3.56864	4.16921	5.25889	3.96118	3.0349	4.1965	4.23623	7.08928	5.25301	4.14018	3.95296	4.2034	4.36164	5.20696	4.89577	4.32728	4.30043	3.55941	3.54035	4.19332	4.72594	3.89232	4.32696	3.64716	4.92214	5.19232	4.37851
PF3D7_0937500	NA	3.56864	3.47307	4.03672	3.57575	3.63448	3.4314	3.74161	3.92909	3.94324	4.0718	3.45099	3.72163	4.08913	3.57147	3.95837	3.71841	3.52633	3.0349	3.0349	3.0349	3.39922	3.73834	3.5372	3.64716	3.74359	3.57413	3.0349
PF3D7_0937800	NA	4.30804	4.79068	4.98909	4.66684	4.05925	4.46398	4.40987	6.20936	5.49577	5.14255	5.03931	4.2034	5.08107	5.27579	4.80114	4.98204	4.82947	4.06753	4.14344	5.01221	5.29942	4.68386	4.32696	4.77759	5.5624	5.14329	3.653
PF3D7_1300100	NA	3.56864	4.08874	4.77083	4.5087	3.87695	4.1965	4.23623	5.34867	4.95486	7.633	6.31084	6.64282	6.366	5.00329	4.80114	6.72417	6.31986	4.99116	5.43623	6.32131	6.6484	5.77918	6.05669	7.19764	6.5289	5.32929	4.49713
PF3D7_1300300	NA	4.49062	4.70031	5.94433	5.53638	4.05925	5.25967	5.19485	7.96675	7.26322	5.77982	4.11423	4.7071	5.62469	6.74835	5.87469	5.51896	5.43168	4.2871	4.14344	5.25428	6.07494	5.30508	4.41013	5.31004	6.20946	7.00257	4.60424
PF3D7_1300400	NA	3.78554	3.47307	3.0349	3.96118	3.0349	3.0349	3.0349	4.74937	3.0349	3.59758	3.0349	3.52276	3.0349	3.6902	4.15683	3.6282	3.0349	3.0349	3.0349	3.0349	3.0349	3.0349	3.0349	3.0349	3.0349	3.79317	3.0349
PF3D7_1300600	NA	3.0349	3.65223	3.0349	3.0349	3.0349	3.0349	3.0349	3.0349	3.94324	3.59758	3.0349	3.0349	3.0349	3.0349	3.0349	3.0349	3.38323	3.0349	3.0349	3.0349	3.0349	3.0349	3.0349	3.0349	3.74359	4.09559	3.0349
PF3D7_1300700	NA	3.56864	3.0349	3.5433	3.57575	3.0349	3.0349	3.0349	3.0349	3.0349	3.59758	3.45099	3.0349	3.0349	3.57147	3.0349	3.0349	3.0349	3.0349	3.0349	3.0349	3.39922	3.0349	3.74176	3.0349	3.0349	3.95846	3.0349
PF3D7_1301200	NA	3.0349	3.65223	3.0349	3.0349	3.0349	3.4314	3.74161	3.0349	3.0349	3.0349	3.0349	3.0349	3.41488	3.6902	3.0349	3.52046	3.0349	3.0349	3.0349	3.5923	3.54877	3.0349	3.0349	3.0349	3.0349	3.0349	3.0349
PF3D7_1302100	NA	13.5415	12.9554	12.7429	13.2198	14.072	13.2277	13.2168	12.7648	13.0535	13.094	13.0015	13.3516	12.5707	13.002	13.7552	13.0967	12.9683	13.0431	13.9558	12.684	13.0513	12.6403	13.9341	12.6954	12.7172	13.4579	13.7393
PF3D7_1302200	NA	4.40324	4.43781	4.88477	4.42039	4.45601	4.36511	4.69092	4.53948	4.562	4.56393	4.42667	5.01295	4.49596	4.61767	4.46127	3.79735	4.25701	4.2871	4.41824	4.63434	4.84643	4.40383	4.75196	4.23383	3.74359	3.57413	4.70219
PF3D7_1302500	NA	9.52289	9.58687	9.68035	10.1323	8.92013	9.5677	9.67389	10.0974	10.3617	9.60767	9.75048	9.84386	10.1905	10.089	9.68665	9.64769	9.5329	9.8316	9.19335	9.94943	9.38671	9.78111	9.37634	9.34342	9.54448	10.2539	10.0473
PF3D7_1302600	NA	6.93662	6.90016	6.29027	7.46629	8.08626	7.25741	7.54356	6.49846	6.48398	7.2267	6.64612	6.51333	6.42535	6.63566	6.35014	7.40678	6.52354	7.24571	7.62175	6.88286	7.16062	6.77064	7.4967	6.52482	7.11889	6.54351	6.82734
PF3D7_1302700	NA	7.74577	8.22311	8.46978	8.6085	7.22401	8.35881	8.09252	8.38695	8.71134	8.99954	8.67314	8.90081	8.54095	8.22053	8.27497	8.14354	7.73091	8.22282	8.04507	8.6085	8.26823	8.51568	7.4967	8.11045	8.32585	8.45993	8.05053
PF3D7_1302800	NA	9.39498	8.99419	8.70492	8.86449	10.0307	9.03334	9.56345	8.54605	9.01278	9.88123	9.1881	9.078	8.89136	8.89693	8.7295	10.5007	9.28118	9.0557	9.62895	8.79313	9.09109	9.1416	10.0334	9.11033	9.28924	8.71197	8.89493
PF3D7_1302900	NA	6.4062	6.48449	6.71728	7.27278	6.54259	7.08883	7.52794	7.92872	7.41321	7.02394	6.4546	6.60095	7.0314	6.80153	6.82117	7.31612	6.9471	7.01999	6.38688	6.39823	6.52945	6.89693	7.03662	6.76386	7.03225	6.76076	6.72631
PF3D7_1303000	NA	8.53664	8.26305	7.5127	9.26789	8.96229	8.12109	8.95352	8.91017	8.52656	8.40962	8.33556	7.83911	8.38919	8.88997	8.51323	9.16346	8.54833	8.74907	8.74097	7.69664	8.09038	8.84685	9.05828	8.12602	8.45597	8.91262	8.80907
PF3D7_1303100	NA	5.43305	5.19586	5.37543	5.0977	6.2988	5.15745	5.35151	5.56935	5.3799	5.47753	5.4491	5.55877	5.38043	5.59268	5.91758	5.8548	5.15507	5.39855	5.53768	5.04147	5.25856	5.37877	5.81624	5.83723	5.357	5.91782	5.81877
PF3D7_1303200	NA	3.0349	3.65223	4.14967	3.79543	3.63448	3.71743	4.02483	3.0349	3.94324	3.59758	3.45099	3.52276	3.0349	3.4154	3.0349	3.6282	3.63535	3.55941	3.0349	3.5923	3.39922	3.0349	3.5372	3.39015	3.0349	3.57413	3.0349
PF3D7_1303300	NA	5.43305	5.73396	5.44781	6.98385	5.28862	5.13059	6.03396	6.3898	5.88023	5.99892	5.72458	5.61722	6.60695	5.98869	6.49738	5.37441	5.23469	6.22184	6.02595	5.8414	5.82568	6.77064	5.81624	5.70215	5.42901	6.22046	6.00511
PF3D7_1303400	NA	9.76602	9.64432	9.58311	9.02482	9.39975	10.111	9.55962	9.40816	9.64142	10.0341	10.0307	10.2367	9.56926	9.42815	9.14708	9.78889	9.97966	9.11391	9.39414	9.73653	9.68906	9.24683	9.50348	9.90284	9.75117	9.41436	9.60463
PF3D7_1303500	NA	10.4922	10.3712	10.3678	9.74244	10.3588	10.9348	9.27188	9.38028	9.57944	10.2432	10.4244	10.6844	9.64335	9.47075	9.35658	9.83477	11.4581	9.40484	10.2268	10.6117	10.4591	9.62645	10.5329	10.6498	9.79771	9.60455	9.64097
PF3D7_1303600	NA	7.79826	7.55623	7.44605	6.70486	8.53501	8.0138	7.70512	6.98164	7.32511	7.48805	6.62607	6.60095	6.85652	7.17936	7.15717	6.88233	7.79477	7.14851	7.65128	6.89045	7.30223	6.75737	8.27248	7.66789	7.07622	6.92181	7.26145
PF3D7_1303700	NA	8.76082	8.49106	8.60554	8.23136	8.05541	8.26546	8.26251	8.37286	8.51336	8.51302	8.51962	8.6211	8.78873	8.26158	8.83208	8.19292	8.9185	8.26456	8.38063	8.88296	8.5121	8.61413	8.43618	8.31449	8.43929	7.84068	7.99108
PF3D7_1303800	NA	10.8408	10.1911	10.5784	10.7187	10.1935	10.9074	10.7647	10.9078	10.7667	10.2854	10.542	10.8767	10.9069	10.6486	10.5506	11.4631	11.4101	11.0016	10.6994	10.8064	10.0988	10.3122	10.4628	11.2269	10.5148	11.0458	11.1394
PF3D7_1304100	NA	7.45002	7.82252	7.27414	7.26184	7.81869	7.26329	6.16251	6.98164	6.77867	7.48296	7.85154	7.30279	6.78312	6.80153	6.65601	7.39475	8.2399	6.89221	7.21006	7.13983	7.26318	6.66088	7.69171	7.49859	6.65064	6.94924	7.04412
PF3D7_1304300	NA	4.57159	4.49544	4.34182	4.931	5.28862	4.59736	4.40987	4.28074	4.562	4.76435	4.47925	4.37289	4.3128	3.87621	4.89577	4.40513	4.2116	4.93679	4.63637	4.50631	4.55573	4.85696	4.6272	4.02282	4.81395	3.95846	4.37851
PF3D7_1304400	NA	8.73415	7.96145	8.28224	8.27547	8.33768	8.19968	7.86286	8.65481	8.82255	8.18691	8.29195	8.53536	8.41844	8.77377	9.3718	8.47924	8.4801	8.2281	8.50295	7.96002	8.31185	8.13175	8.48552	8.25437	8.17274	8.79711	9.03178
PF3D7_1304500	NA	11.0992	10.4024	9.84911	10.3945	11.6106	10.2197	11.2479	11.1704	11.3133	10.719	10.6164	10.6113	10.5154	10.8795	11.0768	11.7339	10.6244	11.2836	11.3771	9.94309	10.313	10.7619	11.5841	10.5224	10.891	11.247	11.3625
PF3D7_1304600	NA	7.79088	7.81277	8.59022	8.81306	7.36931	8.45676	8.71253	9.03166	8.60334	8.44666	8.32632	8.96232	9.53073	8.41739	7.92886	9.01844	8.64843	8.10714	7.77041	8.38873	7.7103	8.74691	7.42252	8.17425	8.46424	8.20617	8.13142
PF3D7_1304700	NA	4.90884	5.64663	5.08544	5.80687	5.34294	5.18377	5.49165	6.20936	5.25301	4.7269	5.10197	4.44826	4.8549	6.0407	5.83043	4.81019	4.77513	5.23293	5.24792	5.01221	5.12771	5.515	4.91775	4.8061	5.11396	5.60294	5.3473
PF3D7_1304900	NA	5.22043	4.91475	4.82913	6.70486	5.49376	4.85941	4.80944	4.74937	3.0349	5.02865	5.16172	5.05735	5.40087	4.2631	4.58604	5.13322	5.21523	5.23293	4.70071	5.30248	5.6667	5.14405	3.74176	4.83395	4.23948	4.41648	4.95558
PF3D7_1305000	NA	10.0439	9.36478	9.35514	9.34231	9.55931	9.47979	9.40167	9.34465	9.59205	9.36543	9.8791	9.76604	9.37294	9.52229	9.47754	10.0967	10.0829	9.39078	9.91222	9.62212	9.46066	9.45932	9.74873	9.69338	9.67842	9.44585	9.52311
PF3D7_1305100	NA	5.89515	6.35496	6.01604	5.97978	5.97068	5.71395	5.01675	6.54982	6.24689	5.81332	6.29818	5.85318	5.83178	5.81987	5.21597	6.28264	6.42128	6.32512	6.31428	5.88832	6.02852	5.9545	6.37191	6.09491	5.74077	5.9457	6.07318
PF3D7_1305200	NA	4.20303	4.74635	4.57653	4.66684	3.87695	4.0652	4.40987	4.53948	4.95486	3.82577	4.83017	4.44826	4.82351	5.2303	5.21597	4.04879	4.25701	4.46709	4.56826	4.8207	4.72594	5.37877	4.32696	4.36648	4.56311	4.98387	4.60424
PF3D7_1305400	NA	5.97681	6.62577	6.7314	6.94326	6.21663	6.01268	6.85959	7.48016	8.15366	6.63003	6.83248	6.7866	6.97325	7.49655	7.15717	6.40857	6.21058	7.297	5.90668	6.70483	6.52945	7.13058	5.86778	6.75046	6.28695	8.07586	7.82588
PF3D7_1305500	NA	4.08513	3.65223	4.2504	4.42039	3.63448	4.25591	4.02483	4.53948	4.77442	4.14018	4.47925	3.99733	4.49596	4.91766	4.69848	4.32728	4.00419	4.82034	4.41824	3.81843	4.21337	4.48069	3.89644	3.8945	4.81395	4.80131	4.60424
PF3D7_1305600	NA	4.08513	3.78817	4.03672	3.57575	4.05925	3.59389	3.74161	3.92909	3.0349	3.59758	3.62133	3.52276	3.0349	3.87621	3.69336	3.93301	3.52633	3.55941	3.90175	3.0349	3.39922	3.53475	3.5372	3.74015	3.0349	3.95846	3.0349
PF3D7_1305700	NA	3.94927	4.24337	3.0349	3.96118	3.0349	3.91077	3.0349	4.74937	3.0349	3.91645	3.0349	4.2034	4.02367	3.4154	4.15683	3.6282	3.0349	3.0349	3.54035	3.0349	3.91591	3.53475	3.0349	3.39015	4.02756	3.0349	3.653
PF3D7_1305800	NA	3.78554	4.00034	3.75026	4.42039	4.05925	3.71743	4.69092	5.22294	4.29989	4.0718	3.85872	3.87213	4.02367	4.2631	3.95837	3.71841	3.80646	4.2871	3.74615	3.98889	4.10598	4.40383	3.89644	3.8945	3.74359	4.66235	4.37851
PF3D7_1305900	NA	7.13672	6.70213	6.97606	6.2722	6.86223	6.77109	6.7557	7.58176	7.09568	6.98837	6.88396	6.98371	6.72155	6.67694	6.72915	6.69821	6.90126	7.25612	7.06377	6.88286	6.93046	7.01296	6.6147	6.60904	7.07622	6.98942	6.95775
PF3D7_1306000	NA	9.10209	8.29491	8.4143	7.61118	8.90292	9.09547	7.32578	8.02198	7.2945	8.17119	8.29195	8.56452	7.67785	7.70155	7.5942	8.65059	9.59871	7.58786	8.93025	8.66685	8.45273	8.26831	8.99156	9.04498	8.31675	7.06654	6.61757
PF3D7_1306200	NA	6.34651	5.77563	5.91958	5.97978	6.52001	5.64189	6.12096	6.14369	5.96166	5.77982	6.3234	6.09582	5.57211	5.4237	4.69848	6.09507	6.2387	5.58036	6.35105	5.74249	5.94339	6.00078	6.2618	5.74408	5.42901	5.76935	5.22936
PF3D7_1306400	NA	10.9266	10.5231	10.0584	9.80016	11.1103	10.4684	10.2646	9.59563	9.71243	10.6999	10.8766	10.9105	10.101	9.38673	9.55955	11.239	11.588	10.3284	10.8931	10.2857	10.7137	9.99572	11.0208	11.1121	9.98746	9.76298	9.82232
PF3D7_1306600	NA	5.80838	5.50418	5.96864	7.11139	6.00389	5.04648	5.35151	6.27211	6.03859	5.8621	6.20618	5.87707	5.65866	5.50142	6.31876	5.04903	5.68867	6.38364	5.43623	5.55995	5.6513	6.13108	4.80976	5.75778	5.79542	6.17434	6.66207
PF3D7_1306700	NA	6.58875	6.61451	6.34664	7.28365	6.4014	6.16024	7.13242	6.07479	6.63894	6.62074	6.83248	7.07801	7.0565	6.20889	6.63077	6.65835	6.10236	6.72206	6.48924	6.45072	6.5862	6.95612	6.2618	5.67347	6.43022	6.77617	6.63999
PF3D7_1306800	NA	6.92313	7.37567	7.03404	6.62137	7.47813	6.43685	6.58413	5.9259	6.7336	7.05178	7.0657	7.04726	6.44459	6.54933	6.22021	5.79388	6.45354	6.30506	6.96117	7.00668	7.11197	6.55737	6.6295	6.27534	6.78949	6.61396	6.49982
PF3D7_1307000	NA	7.89094	7.78808	7.6596	7.86338	7.47813	6.89012	8.09252	7.42653	7.67308	8.65315	8.08122	8.43239	7.59906	6.83104	7.64525	7.7992	7.33922	7.39438	8.05615	7.42695	7.95322	8.03112	7.89421	7.10089	7.27787	7.78866	7.48754
PF3D7_1307100	NA	7.80561	7.76296	8.19374	7.7428	5.79156	6.46791	7.25154	7.28297	7.59993	8.26306	8.62878	8.63147	7.67785	6.52237	6.52508	6.98775	6.56099	6.95753	7.65128	7.92732	7.94708	7.97518	6.29946	6.47668	7.05441	7.23183	7.69355
PF3D7_1307200	NA	7.17132	7.55623	7.19511	7.15939	7.50123	7.20339	7.93568	7.34213	7.52286	7.44679	7.47033	7.62729	7.81624	7.77903	7.87643	7.39475	7.04515	7.72884	7.48083	7.41125	7.5854	7.7603	7.6198	7.49459	7.85803	7.06654	7.1569
PF3D7_1307300	NA	7.3828	7.3353	7.24501	7.84885	7.19594	7.30947	8.01623	7.7871	7.99165	7.78962	7.46472	7.57804	7.95585	8.18399	7.92886	7.28604	6.69492	7.78013	7.52936	7.23811	7.43989	7.82504	7.16367	7.07431	8.17274	7.86959	8.25929
PF3D7_1307400	NA	4.84852	5.64663	5.94433	5.3351	5.11075	5.62327	5.19485	6.78201	5.96166	4.76435	4.83017	4.91917	6.09999	5.7587	6.18577	4.75632	5.38078	5.31833	4.56826	5.47948	5.57154	5.69666	5.49206	5.32888	5.11396	5.63788	5.28965
PF3D7_1307500	NA	7.64289	7.82252	7.06774	7.86338	8.71349	8.4695	7.46366	6.27211	5.79372	7.05865	7.23356	6.81125	7.03772	7.04122	6.72915	6.70474	7.50509	7.31701	8.1261	7.7558	8.35187	7.77348	8.21024	7.10615	7.56658	6.48829	6.00511
PF3D7_1307600	NA	9.95105	9.89348	9.44517	8.93146	9.03521	9.33282	8.49702	8.85044	9.37574	9.4473	10.0364	9.73112	9.21807	8.94137	8.74126	9.10939	9.59244	8.46131	9.34537	9.48043	10.1215	9.23736	9.45065	9.11814	8.32585	9.27022	9.19487
PF3D7_1307700	NA	7.64289	7.90289	8.06103	7.43742	6.94903	8.03796	7.21292	7.01843	6.77867	8.05259	7.81678	7.87449	6.79063	7.18507	7.04737	7.30759	7.83178	7.50313	7.5053	7.53229	7.76716	7.57692	7.19375	7.49459	7.20058	7.17496	7.10965
PF3D7_1307800	NA	6.05396	6.05365	6.43585	6.08418	5.54049	6.08168	6.70077	7.28297	7.05969	6.55396	6.53218	6.4674	6.50996	6.39925	6.44031	6.73698	6.21058	6.40262	6.11454	6.44038	6.36289	6.39506	5.78974	6.40985	6.0846	7.0285	6.78778
PF3D7_1307900	NA	6.89577	6.70213	6.27098	5.45945	7.54636	7.24558	6.58413	5.84502	5.60247	6.27411	6.16483	6.09582	5.4604	6.02788	5.78471	6.69164	7.44262	6.49389	6.78532	6.2754	6.69332	5.60885	7.53631	7.07431	6.3604	5.70519	5.60335
PF3D7_1308100	NA	5.50945	6.15101	5.48259	4.87013	5.90178	5.62327	5.5566	5.46353	5.79372	5.53956	5.79928	5.46608	6.12418	6.0534	5.21597	6.085	5.96267	5.31833	5.43623	5.57934	5.52134	5.44861	5.70703	5.36577	5.49735	5.97303	5.55588
PF3D7_1308200	NA	8.58008	8.37329	8.63571	8.4298	8.02388	8.74987	8.52087	9.08446	8.8543	9.05197	8.78068	8.79719	8.28189	8.50201	8.03788	9.41594	9.06021	8.65416	8.19282	8.71445	8.0073	8.03659	8.11415	9.13362	8.66414	8.80461	8.40302
PF3D7_1308300	NA	11.5072	12.2009	11.417	12.4294	12.3568	11.5053	12.3996	11.8719	12.9192	11.8979	11.878	10.9048	11.9395	12.5924	11.3187	12.9946	12.0141	12.755	12.2067	11.351	11.6661	12.1815	12.4961	12.2819	12.0654	13.0073	13.03
PF3D7_1308500	NA	6.30527	6.95459	6.74538	6.3984	6.18815	6.93508	6.88442	5.9259	6.58914	6.66659	5.98607	6.19358	6.72155	6.90921	6.75272	6.67176	6.17218	6.98284	6.43898	6.61593	6.5377	6.74398	6.31793	6.36642	6.81571	6.59667	6.47505
PF3D7_1308700	NA	6.42555	6.03675	6.51978	6.25003	5.79156	5.87915	5.73472	7.1894	7.19853	6.14976	6.4772	6.65651	6.34565	6.51327	6.94897	6.06464	6.52354	5.61396	6.31428	6.45072	6.1418	6.58772	6.2618	6.2372	6.39574	6.74517	6.7471
PF3D7_1308900	NA	9.67482	9.48318	9.3843	9.57176	8.80438	9.17848	9.13955	9.74521	9.89651	9.73925	10.0001	9.97715	9.58653	9.67685	9.70178	9.63073	9.48537	9.35984	9.38977	9.81303	9.40023	9.44087	9.22	9.64199	9.13206	9.91959	10.1204
PF3D7_1309000	NA	5.39316	5.55334	5.13102	5.64417	5.17278	5.50583	6.20287	5.9259	5.25301	5.95479	5.68565	5.18203	5.4604	5.92082	5.53003	5.54908	5.13438	5.79993	6.15682	5.32593	5.72666	5.72472	5.42381	5.25186	5.49735	5.9457	5.3473
PF3D7_1309100	NA	11.1059	10.5043	10.1682	10.554	12.0576	11.0125	11.5679	10.521	10.7301	11.4718	10.4913	10.7245	10.6803	10.5966	11.1055	12.0612	11.1546	11.0978	11.3129	10.4281	10.6552	10.7503	11.8833	11.1879	11.1741	10.6141	10.8068
PF3D7_1309200	NA	11.7617	11.4595	11.2183	11.196	11.6836	11.2506	10.4786	9.54001	10.2145	11.7971	11.5002	11.9153	10.9699	10.5886	10.7369	10.8993	11.4801	10.5968	11.9156	11.3991	11.8603	11.0219	11.5565	10.8257	10.7151	10.4578	10.5708
PF3D7_1309300	NA	11.0178	10.6121	10.4475	10.1262	10.7038	10.455	10.5652	10.7723	10.7805	11.211	10.9817	11.1605	10.5372	10.7908	10.8057	10.9308	10.9971	10.547	10.7204	10.7649	10.7055	10.4528	10.816	10.5776	10.401	10.562	10.3673
PF3D7_1309400	NA	9.67081	10.9253	11.2763	10.7822	9.39975	11.1158	10.9778	10.4389	10.6236	9.5936	10.0892	10.06	11.846	11.9578	11.9442	9.58657	10.0688	11.0561	9.54506	11.9093	11.1896	11.3371	9.23209	11.6945	11.4774	10.5126	10.622
PF3D7_1309500	NA	6.53641	6.63693	6.51978	6.92947	6.89759	6.44728	7.04713	6.49846	7.32511	7.16438	6.74235	6.70998	7.14106	7.10895	7.08492	7.06581	6.3966	7.23523	6.75833	6.66993	6.5862	7.25819	6.83483	6.76386	7.07622	7.53253	7.41175
PF3D7_1309600	NA	4.84852	5.13114	5.41211	5.80687	4.20997	4.31197	4.91741	6.20936	5.49577	5.02865	5.37669	4.51873	5.08107	5.57491	5.83043	4.75632	5.04813	5.71009	3.90175	4.92014	4.90248	5.10048	4.32696	5.10512	5.20008	5.67195	5.40256
PF3D7_1309700	NA	8.69122	8.1122	8.563	8.77901	8.36937	8.84483	8.59763	9.38028	9.11244	9.66378	9.43131	9.09308	9.17732	9.16541	9.0511	9.53281	9.00195	8.81373	8.78153	8.89615	8.94027	9.10561	8.90358	8.93883	8.75457	9.16932	8.89955
PF3D7_1309800	NA	8.90784	8.84438	8.65056	8.53331	9.11212	8.92655	8.95352	8.75594	8.98436	8.74732	8.77843	8.99748	9.53185	9.12448	9.07918	9.26366	8.55387	8.38769	9.11881	8.72293	8.92943	8.80578	9.1856	8.46287	8.89576	8.92299	8.56315
PF3D7_1309900	NA	4.40324	5.22705	4.88477	5.29093	5.11075	4.71679	5.42341	4.53948	4.29989	4.96764	4.52943	5.01295	5.51741	5.29795	5.28499	5.32253	4.11378	5.47424	5.28778	4.98226	5.31939	5.80563	4.75196	4.77759	5.49735	4.98387	4.95558
PF3D7_1310000	NA	5.65042	5.94901	6.27098	6.7683	5.90178	6.06815	6.78239	6.33218	7.09568	5.45621	5.81734	5.87707	7.0565	7.20771	7.39971	5.63564	5.70238	6.54596	5.72034	6.17884	6.13087	7.05686	6.12143	5.90012	6.78949	6.9079	6.90331
PF3D7_1310100	NA	6.7196	6.34133	6.58352	7.01028	6.54259	6.6946	7.21292	8.15966	7.93333	6.64843	6.62607	6.61505	7.24291	7.56381	7.52772	7.20564	6.67459	7.57961	6.38688	6.77217	6.52945	7.08892	6.98017	6.59409	7.07622	8.01249	8.28779
PF3D7_1310300	NA	6.38658	7.40847	7.24501	7.13559	7.4065	7.52532	6.4899	6.3898	6.7336	7.78549	6.83248	6.629	5.99881	6.50411	5.83043	6.61039	6.56099	7.4767	6.96117	6.57875	6.59412	6.37775	7.4724	6.65296	6.24874	6.57917	6.93983
PF3D7_1310400	NA	8.52779	8.67179	8.90703	8.55584	8.18931	9.48482	8.38019	8.67791	8.67623	9.3319	9.06219	9.12766	8.82194	8.33775	8.29906	8.53135	8.78821	7.99381	8.28037	8.90922	8.75261	8.63953	8.46926	8.70839	8.55996	8.57401	8.30184
PF3D7_1310500	NA	4.57159	3.78817	4.03672	5.0977	4.05925	4.31197	3.74161	4.28074	3.0349	3.99771	4.42667	3.99733	3.41488	3.954	3.0349	4.32728	4.25701	4.62152	4.24367	4.13016	4.31004	4.80197	4.91775	4.28	4.41353	4.80131	4.70219
PF3D7_1310600	NA	5.02137	4.95348	4.98909	5.04453	5.86601	5.07514	4.40987	5.22294	4.95486	4.99851	4.90385	5.43372	4.61569	4.49781	4.58604	4.60989	5.43168	4.87994	5.1205	5.04147	4.95612	4.96009	5.61902	5.03675	5.02167	4.98387	5.45563
PF3D7_1310700	NA	10.2299	11.1126	11.2314	9.68844	12.3892	12.2612	10.207	8.07517	8.45931	10.741	10.4788	10.2559	10.2894	9.77831	9.93984	10.3524	11.184	10.5459	10.5809	10.3853	10.8749	10.213	11.5372	11.8845	10.5346	8.92986	8.77425
PF3D7_1310800	NA	6.26279	6.24205	6.65938	6.72099	5.90178	5.99846	6.16251	6.86524	6.82236	6.67558	6.82372	6.7866	6.49159	6.60175	6.52508	6.21058	6.02888	6.24311	6.04863	6.30997	6.24661	6.21168	6.12143	6.16785	6.5289	6.77617	6.47505
PF3D7_1310900	NA	4.84852	4.74635	5.33771	5.14876	4.65632	5.01717	5.27551	5.75913	5.11254	4.76435	5.16172	5.33164	5.13183	4.94685	4.32034	4.54573	4.95563	4.82034	4.70071	4.98226	4.95612	4.96009	4.4873	4.8061	5.357	4.92595	5.02971
PF3D7_1311000	NA	3.56864	3.0349	3.0349	3.57575	3.0349	3.0349	4.02483	3.0349	3.0349	3.43403	3.0349	3.0349	3.41488	3.57147	3.0349	3.37905	3.38323	3.0349	3.54035	3.7155	3.54877	3.53475	3.5372	3.0349	3.74359	3.0349	3.0349
PF3D7_1311100	NA	5.7158	6.91854	7.04536	6.56883	4.45601	6.66816	6.64364	7.7871	7.5747	6.18823	6.40828	6.28498	8.08919	7.08469	7.55468	4.67067	5.51245	7.06807	5.28778	7.02057	6.87314	7.03507	5.45837	5.99518	6.59107	7.20935	6.97545
PF3D7_1311200	NA	7.27036	6.85317	6.81328	7.04904	7.57929	7.12158	7.11157	6.86524	6.58914	7.52815	7.04326	7.16648	6.6654	7.39184	7.10333	7.18248	7.02927	6.40262	7.12831	6.77217	6.84027	6.78378	7.56724	6.79029	7.18059	7.0285	7.21758
PF3D7_1311300	NA	5.7158	5.77563	5.73276	6.60407	7.27856	6.24667	6.97965	5.9259	6.31	6.05567	5.5832	5.61722	5.78668	6.10311	5.95919	6.94981	6.58299	6.22184	7.03038	5.47948	5.68194	6.42904	6.673	6.43528	6.3604	5.91782	6.1381
PF3D7_1311400	NA	10.0014	9.36978	9.08699	8.69221	9.9844	9.35906	8.86314	8.81963	8.59082	9.81199	9.60162	9.63653	8.88264	8.84388	8.56711	10.098	9.84681	8.18528	10.0976	9.04909	9.33716	8.58455	10.0431	9.44824	9.11116	8.9367	8.56315
PF3D7_1311500	NA	6.75051	6.87216	6.64453	6.3984	8.11646	6.86709	5.61859	6.49846	5.11254	6.69341	7.27904	6.60095	6.01186	6.54933	5.78471	6.66507	7.40215	6.38364	6.40446	6.32131	6.85351	5.63875	7.01431	6.98003	6.12746	6.48829	5.81877
PF3D7_1311600	NA	7.86306	8.41255	8.52724	8.27003	8.21745	7.91289	8.04942	8.03993	7.74269	8.19626	8.2073	8.35941	7.99846	8.09292	7.98935	7.26856	8.10541	7.85722	7.52138	8.19485	8.19505	8.19676	7.93031	7.86648	7.59702	7.34953	8.33636
PF3D7_1311700	NA	4.20303	4.83345	4.77083	5.14876	4.74478	4.63855	3.74161	4.53948	4.562	4.26361	4.11423	4.51873	5.05491	4.79344	4.98369	3.93301	4.06069	5.51054	4.14344	4.78568	4.81741	5.30508	4.23646	4.18538	4.23948	4.80131	4.70219
PF3D7_1311800	NA	9.46383	9.594	9.13265	9.96063	9.65237	9.69461	9.85359	8.90038	9.41175	9.93247	9.78232	9.58057	9.11915	8.92784	8.82656	10.4111	10.0109	9.85226	9.19585	9.19041	9.26752	9.23022	9.58869	9.96111	9.83005	9.47198	9.58755
PF3D7_1311900	NA	12.146	11.4544	10.9137	10.8466	12.9853	11.8513	11.5812	10.565	10.9045	12.2039	11.2617	11.5029	11.1382	11.1036	11.0152	12.566	12.1151	10.9233	12.512	11.0404	11.4374	10.8241	12.9341	11.9757	11.5167	11.5414	11.1384
PF3D7_1312000	NA	6.34651	6.90016	6.51978	6.81409	8.2654	7.00702	7.54356	7.45359	7.8931	6.2501	6.16483	6.41994	7.13518	7.76767	7.61995	6.58933	6.87185	6.91869	6.45593	6.53086	6.30595	7.02406	7.54411	6.75717	7.42098	7.33922	7.39872
PF3D7_1312100	NA	8.16087	7.60229	7.77263	7.57631	7.61149	7.80838	7.04713	8.00381	7.97248	7.78549	8.08852	8.10537	7.59906	7.65298	7.77697	7.60072	8.16701	7.62041	7.88663	8.03355	7.7103	7.73356	7.73999	7.75064	7.16032	7.53253	7.45015
PF3D7_1312200	NA	4.71812	4.43781	4.03672	3.96118	3.63448	3.71743	4.23623	4.28074	5.11254	4.26361	4.11423	4.37289	3.87509	4.20896	3.69336	3.9929	4.06069	3.55941	4.70071	3.90832	4.10598	3.73834	4.13677	4.02282	4.23948	3.95846	4.37851
PF3D7_1312300	NA	8.87683	8.4664	8.0831	8.05909	9.46571	8.48715	8.69866	8.45539	8.32972	8.86533	8.57263	8.98136	8.90175	8.69209	9.15149	9.06463	8.57219	8.30011	9.53916	8.07062	8.47847	8.5733	9.63859	8.48517	8.46424	8.52038	8.43523
PF3D7_1312400	NA	5.74735	6.05365	6.03914	6.2275	5.11075	6.12151	5.9412	6.82423	6.63894	6.30937	6.43163	6.68349	6.19435	6.50411	6.52508	6.03353	5.88122	5.82862	5.53768	5.93371	5.93079	6.28791	5.96543	5.98365	6.28695	6.24297	6.25958
PF3D7_1312600	NA	10.2582	9.98743	9.75265	9.22075	9.9638	9.90984	9.35381	9.12703	9.12117	9.85688	10.1506	9.74073	9.19994	9.50418	8.68145	9.307	9.84229	9.46422	9.55289	9.47668	9.77203	9.37545	9.78529	9.7472	9.34403	9.08257	8.83344
PF3D7_1312700	NA	8.81999	8.63077	8.17844	8.66761	8.85001	8.77472	9.50489	8.97686	9.26985	9.00664	8.90988	8.80331	9.19854	9.69792	10.012	9.84142	8.6046	9.27054	8.91818	8.68651	8.84785	9.51525	8.92459	9.17036	9.02435	9.48603	9.41425
PF3D7_1312800	NA	10.9113	10.9213	11.0396	10.0819	10.6507	11.4278	10.5382	10.0715	10.1392	10.9067	10.8322	11.2845	10.7906	10.9849	11.3536	10.3729	11.5894	10.3161	10.83	11.4195	10.8215	10.6433	10.7818	11.0431	10.9078	10.1809	10.1064
PF3D7_1301400	NA	7.70706	7.42779	7.29324	8.12688	5.67177	7.09544	8.18501	6.44517	6.3704	8.95801	8.2535	8.77242	7.4698	4.91766	5.06587	7.26856	6.92436	7.28689	7.31537	7.52258	7.88423	7.99782	6.6295	7.38653	8.1928	5.99984	6.39804
PF3D7_1301500	NA	5.39316	5.3728	4.98909	4.98904	4.65632	4.25591	4.55912	4.9278	3.0349	5.53956	5.2465	5.01295	4.15015	4.2631	3.69336	3.9929	4.11378	3.93378	4.92823	5.01221	5.21638	4.96009	4.41013	4.48419	4.81395	5.23958	3.653
PF3D7_1301600	NA	10.1106	10.9393	10.4185	8.5603	11.3648	12.3586	9.72951	8.17598	7.54901	10.3469	10.2924	9.78782	9.04141	8.17543	7.52772	10.7056	11.3434	9.63692	9.93337	10.3542	10.5073	9.1134	11.1614	11.5124	10.4539	8.20049	7.8063
PF3D7_1301700	NA	5.97681	7.07407	7.23517	8.25908	6.35103	7.26329	8.17502	5.9259	6.53754	8.49797	7.53596	7.72745	7.17008	5.27579	5.58491	7.43054	6.72817	7.17069	6.75833	6.82066	7.3166	7.53106	7.48864	7.02517	7.75384	5.91782	5.85809
PF3D7_1301900	NA	4.08513	5.40012	5.21764	5.37785	5.49376	4.98717	5.42341	4.28074	4.562	3.99771	4.47925	4.64766	5.49867	5.36231	5.35059	4.28605	4.56264	5.88427	4.49579	5.15224	5.23764	5.34243	5.35191	4.91391	5.28087	4.80131	4.2448
PF3D7_1302000	NA	9.17188	8.72992	8.52724	8.91414	8.13871	8.2596	8.42302	7.45359	7.54901	9.94083	9.39646	9.80776	8.10427	6.70912	7.17468	8.80069	8.04107	7.81568	8.78486	8.69517	9.11999	8.70629	8.33663	8.1592	8.49686	7.11575	7.95597
PF3D7_1313000	NA	4.20303	4.49544	4.14967	4.7385	4.34029	4.0652	3.74161	4.28074	4.562	4.14018	4.03735	4.51873	3.78846	4.15161	4.80114	4.19812	4.16395	4.06753	4.56826	3.81843	4.16121	4.96009	4.4873	4.65624	4.02756	3.79317	4.2448
PF3D7_1313100	NA	5.65042	6.25667	6.75922	6.15766	5.11075	5.73139	5.35151	7.50624	6.68706	6.43162	6.25948	6.54314	6.22817	6.27524	6.55225	5.0706	5.83244	5.82862	6.19787	6.55021	6.25668	6.39506	5.01711	5.25186	6.28695	6.56145	5.60335
PF3D7_1313200	NA	8.67528	7.87971	7.44605	8.3392	7.98348	7.80436	8.27192	8.28533	8.60334	8.75156	8.15262	8.13969	8.19441	7.93946	8.1032	8.84548	7.80721	7.57131	8.68505	7.80864	7.83854	8.24957	8.54878	8.08942	8.02397	8.67971	8.65899
PF3D7_1313400	NA	5.43305	5.66899	5.67438	6.29403	5.97068	5.73139	6.42342	6.78201	6.77867	5.63702	5.56175	6.09582	5.75577	5.86404	6.22021	5.84283	6.13271	6.38364	5.4709	5.80921	5.6667	5.9545	5.55702	5.38384	5.68385	6.24297	6.6838
PF3D7_1313500	NA	7.45002	7.53857	7.55283	6.65536	8.23131	8.62107	7.58946	7.60608	7.23124	7.03095	6.94982	7.06783	7.12928	7.43081	7.61995	7.46162	9.06021	7.52908	7.42207	7.10117	7.10646	6.88479	8.36327	8.13887	7.69878	6.98942	7.18756
PF3D7_1313600	NA	8.1436	8.0841	8.39679	7.89908	8.52379	8.81719	7.98226	7.88966	7.64911	7.53309	7.80796	8.07529	8.22232	8.72376	8.87542	7.67218	9.03005	8.29004	7.76366	8.62445	8.33318	7.85014	8.55649	8.61771	8.31675	7.81119	7.68284
PF3D7_1313700	NA	5.02137	5.25751	5.25889	5.45945	5.54049	5.23486	5.8418	4.9278	4.562	4.5193	4.86756	4.7637	5.20443	4.88776	4.98369	4.81019	4.9314	5.27632	4.81978	5.61731	5.85271	5.63875	4.55941	5.05994	5.11396	5.03925	4.8768
PF3D7_1314000	NA	7.55841	7.48425	7.17465	7.77391	7.43078	7.56866	7.88754	8.00381	8.08389	8.09322	7.44207	7.70142	7.83807	7.99246	7.78837	8.10964	7.52029	7.59607	7.94737	7.42695	7.61282	7.65737	7.86962	7.89403	8.26086	7.84796	7.90165
PF3D7_1314100	NA	5.02137	4.83345	4.98909	5.3351	5.39512	5.33144	5.35151	6.78201	6.18083	5.36735	5.37669	5.01295	5.47967	5.83475	5.53003	5.57855	5.58866	5.47424	5.1205	5.41582	5.41497	5.66801	5.10924	5.41927	5.11396	6.12666	5.45563
PF3D7_1314200	NA	8.60972	7.82252	8.01009	8.4052	7.82785	8.03796	8.5826	8.50789	8.47301	8.03184	8.15957	8.53168	8.5673	8.06227	8.11229	8.94213	8.41256	8.14115	8.52701	8.38606	8.00435	8.56574	7.93624	8.42351	8.46424	8.1948	8.20053
PF3D7_1314300	NA	6.67193	6.60317	6.3281	6.3984	6.671	6.10836	6.95643	6.44517	6.18083	6.71101	6.66589	6.60095	6.56368	6.29668	6.03886	6.87076	6.45354	6.61255	6.87595	6.44038	6.59412	6.37775	6.64415	6.40127	6.62117	6.54351	6.23018
PF3D7_1314400	NA	4.20303	3.90153	4.42583	4.32415	4.45601	3.99155	4.55912	5.08385	3.0349	4.0718	3.45099	4.44826	3.57074	4.09052	3.0349	3.86825	4.06069	4.54695	4.33464	3.98889	3.91591	4.13159	4.4873	4.02282	3.74359	3.79317	4.09001
PF3D7_1314500	NA	6.26279	5.45316	5.78876	5.41927	5.67177	4.51023	5.35151	4.9278	5.3799	5.14255	5.62511	5.72711	5.51741	4.94685	4.98369	5.54908	5.36338	5.39855	6.07095	5.25428	5.604	5.44861	5.73516	4.93946	5.02167	5.88937	5.73661
PF3D7_1314600	NA	3.0349	3.47307	3.5433	3.57575	4.05925	3.0349	4.02483	3.92909	3.94324	3.72191	3.85872	3.72163	3.0349	3.87621	3.95837	3.6282	3.52633	3.7727	4.14344	3.7155	3.54877	3.73834	3.74176	3.8945	3.0349	3.0349	3.653
PF3D7_1314700	NA	8.49639	8.76067	8.77436	8.66761	7.38181	7.71723	8.29054	9.04948	9.21383	8.6756	9.43561	9.38004	8.85795	8.43184	8.72358	7.89615	7.79165	8.87897	8.08346	9.06252	8.66004	8.97777	7.45596	8.38521	8.04619	8.90914	8.8286
PF3D7_1314800	NA	4.08513	4.37694	4.50374	4.5905	3.87695	3.71743	3.0349	5.22294	4.77442	3.43403	4.03735	4.2034	4.79129	4.45482	4.15683	3.6282	3.80646	4.2871	3.90175	4.46016	3.75788	4.23086	3.89644	3.96118	4.02756	4.58619	4.37851
PF3D7_1314900	NA	5.39316	4.99106	5.17505	5.49846	5.17278	4.41568	5.35151	5.56935	5.79372	5.16951	5.79928	5.55877	4.82351	4.97539	4.80114	4.78355	4.90669	5.23293	5.4709	4.98226	4.92959	5.1862	5.31444	4.86119	5.357	5.09232	5.28965
PF3D7_1315000	NA	7.34292	7.77306	7.62237	7.82677	8.06318	7.61072	7.19321	6.59939	6.7336	7.76467	7.38975	7.27654	7.30701	6.83833	7.00882	7.44227	6.91862	7.23523	8.13657	7.3631	7.60893	7.45941	8.20042	7.09032	7.05441	6.94924	7.0102
PF3D7_1315100	NA	4.08513	4.60245	4.03672	4.21794	3.0349	3.91077	4.40987	5.46353	4.29989	3.82577	3.75072	3.52276	4.15015	4.61767	3.69336	4.04879	4.00419	3.7727	4.24367	4.41198	4.16121	4.32098	4.02503	3.96118	4.41353	4.73385	4.2448
PF3D7_1315300	NA	5.7158	5.79601	6.34664	5.86693	6.00389	5.18377	5.35151	5.75913	5.88023	4.76435	5.37669	5.2958	5.29536	6.88831	6.55225	4.40513	5.75588	5.71009	5.24792	5.94852	5.85271	5.80563	5.84225	5.68789	5.68385	5.41332	5.96978
PF3D7_1315500	NA	4.84852	5.25751	4.98909	4.32415	6.27194	5.10316	5.49165	4.53948	4.562	4.64827	5.16172	4.8695	4.61569	4.65499	4.15683	4.81019	4.65847	4.69157	5.24792	5.15224	5.00755	4.62006	5.19523	4.48419	4.02756	4.32047	4.49713
PF3D7_1315700	NA	6.83943	7.26539	6.77293	7.45673	7.10826	7.08883	8.25305	7.34213	7.54901	6.94449	7.11672	7.27654	7.85244	8.19816	7.69456	7.14464	6.83574	7.98759	6.86335	7.34668	7.35888	7.69251	7.25207	7.09032	7.98998	7.71888	7.60561
PF3D7_1315800	NA	6.94998	7.40197	7.36718	7.26184	7.41869	7.26915	7.73264	7.92872	8.40314	7.18963	7.25972	7.10811	7.63276	7.9327	7.85492	7.6042	7.52406	7.78013	6.98462	7.25581	7.30704	7.67856	7.55186	7.5951	7.65605	8.05714	7.8737
PF3D7_1315900	NA	8.03535	7.69553	7.53691	7.54056	7.97526	7.83621	7.77296	7.48016	7.71986	7.95309	8.07388	7.58518	7.33801	7.91222	7.61995	8.36283	8.32666	8.06642	8.12084	7.46799	7.39996	7.34032	8.20042	7.84781	7.65605	7.35976	7.24698
PF3D7_1316100	NA	8.97771	8.46017	8.7296	8.47777	8.50108	9.03848	8.63453	8.91017	9.02213	8.4203	8.67799	8.82455	8.77561	8.71984	9.01764	9.24929	9.32505	8.85186	8.6453	8.91108	8.39757	8.55434	8.90358	8.99359	8.82689	8.74351	8.99337
PF3D7_1316200	NA	4.71812	4.74635	4.34182	4.66684	4.65632	4.59736	4.02483	4.28074	4.29989	5.14255	4.62353	4.7071	3.95278	3.6902	4.15683	3.79735	4.2116	4.38093	4.49579	4.67403	5.00755	3.73834	4.32696	4.23383	4.56311	4.32047	4.09001
PF3D7_1316400	NA	4.20303	4.87477	5.03818	4.42039	4.74478	4.46398	4.80944	5.75913	4.77442	4.42426	3.85872	4.29169	5.05491	5.2303	5.53003	4.10132	4.4207	4.87994	4.24367	4.78568	4.75721	4.85696	4.23646	4.91391	4.56311	4.86521	5.69362
PF3D7_1316500	NA	8.71479	8.78081	8.65056	8.22012	8.53501	8.80518	8.69866	8.91017	8.74561	9.2624	8.90368	8.92629	9.15722	9.16252	8.96343	9.22011	8.58669	8.33481	8.96882	8.85041	8.97986	8.51959	8.43618	8.8588	8.89576	8.79335	8.67526
PF3D7_1316600	NA	9.72598	9.89925	9.58117	9.43512	9.88052	10.0631	8.94766	8.54605	8.80098	9.85196	10.025	10.2345	8.96421	8.05607	8.48552	9.4395	10.1045	8.92847	9.651	9.73967	10.0214	9.42218	9.52526	9.66436	8.97891	8.78957	8.92245
PF3D7_1316700	NA	3.0349	4.70031	4.50374	4.66684	3.63448	4.92492	4.55912	4.74937	3.94324	3.72191	3.75072	3.52276	4.65297	5.15897	4.89577	3.0349	3.52633	5.35904	3.54035	4.55061	4.16121	4.85696	3.89644	4.68776	4.23948	4.66235	4.49713
PF3D7_1316800	NA	6.65568	6.07036	5.78876	5.71158	6.32516	5.50583	5.19485	5.84502	5.70142	5.90922	5.95392	5.64553	5.25068	5.84947	5.63765	6.10507	5.39797	6.20025	6.15682	5.59846	5.72666	5.515	6.49039	5.58363	5.79542	5.67195	6.25958
PF3D7_1317100	NA	10.8453	10.2945	10.0928	9.54274	10.6008	10.1962	9.25302	9.32284	9.15556	10.3828	11.0834	10.6753	9.82624	9.96703	8.80431	10.7141	10.9617	9.13093	10.4424	10.0447	10.2099	9.82445	10.5475	10.6222	9.69256	9.08257	9.43032
PF3D7_1317000	NA	9.52733	8.93253	8.71908	8.32877	9.51469	8.86425	8.69866	8.09247	8.48659	9.36128	9.45832	9.4617	8.45888	8.22053	8.11229	9.66195	9.64789	8.65023	9.61779	8.83874	9.0897	8.68902	9.63496	9.12461	8.91399	8.4504	8.3634
PF3D7_1317200	NA	8.76835	8.72213	8.80122	9.05359	7.53521	8.37245	8.33606	8.57094	8.41739	8.58122	9.05103	8.87195	9.08613	9.07778	8.85391	7.95734	8.35868	8.68522	7.79706	9.52114	8.73492	8.83748	7.76687	8.41086	8.38804	8.5519	8.74372
PF3D7_1317300	NA	7.93848	7.38229	7.31209	7.71902	7.88162	7.40294	7.88754	7.05429	7.52286	7.6145	7.87707	8.07529	7.22643	6.88128	7.35437	8.29983	7.58678	7.58786	7.9651	7.24403	7.79477	7.52328	8.14519	7.39514	7.43791	7.65388	7.8063
PF3D7_1317400	NA	6.32604	6.44686	6.79996	6.88729	7.26512	6.88248	7.71895	7.28297	6.3704	6.36625	6.4772	6.01239	7.13518	7.06622	7.39971	7.13019	6.50059	7.25612	6.45593	6.61593	6.79981	7.18102	7.16367	6.84802	6.65064	7.17496	7.26145
PF3D7_1317500	NA	8.36842	7.96586	8.01584	8.22012	8.98701	7.94245	8.85691	8.30029	8.5782	7.66931	7.49254	7.62035	8.14859	8.20097	8.99325	9.00534	8.00103	8.99504	8.95115	7.76405	7.87456	8.09023	9.1324	8.0049	8.52875	9.03875	8.97158
PF3D7_1317700	NA	3.94927	4.31233	4.14967	4.5905	3.63448	3.82064	4.40987	3.92909	3.0349	3.91645	4.25115	3.99733	3.57074	3.87621	3.0349	4.15097	3.87815	3.93378	3.90175	3.81843	4.04719	3.89232	4.13677	4.13433	4.23948	3.79317	4.2448
PF3D7_1317900	NA	6.86788	7.16141	7.12219	7.37787	6.76982	7.21557	7.30758	7.82901	7.62473	7.70909	7.41324	7.5418	7.60331	7.68151	7.24266	7.33724	7.04515	7.34651	6.74465	7.27907	7.26318	7.45122	6.71521	7.26027	7.42098	7.52346	7.58276
PF3D7_1318000	NA	7.776	7.51468	6.67408	5.77584	9.241	7.59684	6.07814	4.74937	5.60247	6.26216	6.69505	6.23085	5.25068	5.97537	4.89577	6.85911	8.08002	6.20025	7.5763	6.63416	7.47447	6.00078	8.26779	6.87911	6.32415	4.80131	4.79264
PF3D7_1318100	NA	4.49062	5.06302	5.08544	5.0977	4.65632	4.59736	4.40987	5.9259	4.95486	5.05808	5.10197	4.91917	4.8549	4.72623	5.06587	5.26855	4.85575	4.99116	4.63637	4.74961	4.90248	4.80197	4.69123	4.88783	5.20008	5.09232	5.16617
PF3D7_1318200	NA	4.40324	4.00034	4.03672	4.5087	3.87695	3.99155	3.74161	4.53948	3.94324	3.91645	4.03735	3.72163	3.0349	4.36334	4.15683	4.28605	4.11378	4.06753	4.03107	3.7155	3.84117	3.0349	4.02503	3.96118	4.02756	3.95846	3.90258
PF3D7_1318300	NA	8.04158	9.20819	9.3346	9.37053	7.26512	9.33003	9.52468	9.22434	9.07699	8.49545	8.45615	8.54271	9.66587	10.2155	10.1985	7.69196	7.75037	9.76777	7.75689	9.86187	9.03582	9.73307	7.30811	9.31542	9.4225	9.04825	8.98469
PF3D7_1318400	NA	9.16619	8.48186	8.6616	8.15667	8.63746	8.90232	8.47277	8.05765	8.82255	8.50301	8.98218	9.14706	8.61017	8.23159	8.40643	9.25373	9.42215	8.50549	8.87821	8.9055	8.52451	8.47191	8.59071	9.11814	8.72734	8.27257	8.14707
PF3D7_1318700	NA	9.65465	10.8246	10.5726	9.71669	10.5465	11.5015	10.7746	9.39429	9.51469	9.56862	9.11138	9.33425	10.8192	11.0976	10.9278	9.3038	10.7302	10.7597	9.92434	10.9628	10.7798	10.4802	10.1965	10.7624	10.9392	9.31814	9.45879
PF3D7_1318800	NA	10.8156	10.6954	10.1539	9.66791	11.5239	10.8236	9.91185	8.98614	9.12984	10.3497	10.8202	10.1919	9.51278	8.89866	8.74711	10.6351	10.6909	9.45298	10.3238	10.6008	10.5372	9.54434	11.1532	10.3536	10.013	8.9401	9.05268
PF3D7_1318900	NA	6.67193	7.29377	7.31209	6.60407	6.60824	7.04167	7.15297	6.94388	6.77867	7.0169	6.61594	6.41994	7.49293	7.20771	7.02823	6.06464	5.81997	7.01999	6.36908	7.61224	7.24324	7.38399	6.71521	6.86675	7.07622	6.79142	5.96978
PF3D7_1319000	NA	6.68799	7.69021	7.40277	7.58511	5.86601	7.24558	7.58946	7.7871	7.99165	7.0723	7.86861	7.52705	8.20564	8.59698	7.92886	5.78137	6.22002	7.87754	6.21795	7.81262	7.33555	7.70632	5.78974	6.95692	7.40385	7.78866	8.00832
PF3D7_1319100	NA	10.1135	9.69957	9.60804	9.35006	9.51469	9.42331	8.8878	8.95812	9.01278	10.3718	9.9767	10.2603	9.57576	9.15238	9.11579	9.64516	9.32721	8.90228	10.0774	9.81204	10.0624	9.5405	9.85418	9.1741	9.17299	8.90914	9.22096
PF3D7_1319200	NA	7.14835	8.34313	8.52321	7.99457	7.21004	8.53642	8.96515	9.33742	9.43294	7.75626	7.8601	7.49708	9.38902	9.50304	9.15589	7.04026	7.34777	9.22637	7.08561	8.75846	8.34021	8.74022	6.93335	8.35249	8.8711	9.03238	8.74372
PF3D7_1319300	NA	9.05053	9.04503	9.20232	9.58933	8.3248	8.43094	9.29971	8.89053	9.24611	9.6193	9.32258	9.41046	9.06317	8.86888	8.70567	9.12643	8.31146	9.30093	8.70978	9.06919	9.11453	9.44087	8.3411	8.72552	8.97312	9.42169	8.86687
PF3D7_1319400	NA	11.0241	10.4353	10.6913	9.91608	10.1357	10.4973	10.1108	10.3943	10.7499	10.7292	10.9176	11.1924	10.6202	10.4816	10.9291	10.7763	10.8465	10.155	10.7368	10.8632	10.6771	10.6042	10.6164	10.5519	10.3327	10.6613	10.7669
PF3D7_1319500	NA	3.0349	3.0349	3.0349	3.57575	3.0349	3.4314	3.74161	3.0349	3.94324	3.0349	3.45099	3.52276	3.0349	3.57147	3.69336	3.37905	3.0349	3.55941	3.0349	3.0349	3.54877	3.0349	3.0349	3.39015	3.74359	3.0349	3.653
PF3D7_1319600	NA	8.36346	8.87045	8.87893	8.75974	7.63256	9.01435	8.71942	9.39429	9.9167	8.32121	8.49237	8.60366	9.8416	10.7438	11.1916	7.37038	7.95147	8.82771	8.08886	9.60041	8.93873	9.27256	7.94214	8.65037	8.96732	9.50225	9.69249
PF3D7_1319700	NA	5.7158	5.57727	5.33771	5.95242	5.04559	5.15745	5.5566	5.46353	6.11152	5.24723	5.62511	5.85318	5.51741	5.1343	5.58491	5.32253	5.49668	6.30506	4.92823	5.65426	5.29942	5.22703	5.01711	5.27154	5.357	5.14329	5.3473
PF3D7_1319800	NA	3.94927	5.22705	5.08544	5.29093	4.45601	4.7902	5.42341	5.34867	5.25301	3.91645	4.11423	4.1062	5.02821	5.69468	5.06587	3.71841	3.63535	5.96379	4.33464	5.32593	4.81741	5.00863	3.5372	4.5905	5.02167	5.32929	6.07318
PF3D7_1319900	NA	4.57159	5.25751	5.58187	5.3351	4.05925	5.28403	6.12096	6.3898	5.3799	4.56393	4.86756	4.64766	5.97232	6.01493	5.78471	4.64068	5.02563	5.74069	4.92823	6.11494	5.76997	5.54701	4.91775	5.53638	5.89863	5.83066	5.22936
PF3D7_1320000	NA	10.312	10.0206	9.58697	8.94859	10.2473	10.1931	9.40595	8.65481	8.69973	10.3014	10.2061	10.1251	9.15288	8.97793	8.93298	10.0168	10.1269	9.06163	10.1189	9.83863	10.1167	9.103	10.292	9.8515	9.45605	8.66743	8.68601
PF3D7_1320100	NA	7.30191	6.4212	6.40084	6.03295	7.46644	6.47811	6.20287	5.66752	4.95486	6.30937	6.4546	6.40375	5.6918	5.31976	5.47284	7.01948	6.64703	6.24311	7.3428	6.21583	6.70067	6.08898	7.271	6.38395	6.20946	5.2852	5.85809
PF3D7_1320200	NA	6.82499	7.34211	7.67422	7.20583	6.69132	7.43973	7.9238	7.05429	6.63894	6.62074	6.62607	6.98371	7.99523	6.92297	7.44366	6.96075	6.99696	7.78013	6.23775	7.60766	7.05016	8.01456	6.53829	7.6785	7.65605	6.86533	7.18756
PF3D7_1320400	NA	7.35299	6.64801	7.05659	7.26184	8.27882	7.06881	6.4899	7.31285	6.68706	7.13217	7.05826	7.18542	6.6572	6.82372	7.39971	7.2148	6.93578	6.87878	7.54518	6.898	6.84691	6.61744	7.59751	6.80332	7.31501	7.04129	7.39872
PF3D7_1320600	NA	9.27326	9.42998	9.08152	8.86087	10.1775	9.69894	9.21456	8.44196	8.71134	9.26388	9.00934	9.21984	8.9223	8.9697	9.15589	9.0659	9.20341	9.01045	9.3566	9.06586	9.49469	9.13651	9.62215	9.08269	9.27051	9.03238	8.98904
PF3D7_1320700	NA	10.0837	9.70616	9.84589	9.66377	9.96795	10.0856	9.95914	9.71205	9.67736	9.72533	9.67008	9.75344	9.78942	10.0883	10.8417	9.52733	10.563	9.71421	9.69943	10.0548	9.64049	10.1564	9.94217	10.065	10.0046	9.51373	9.46815
PF3D7_1320800	NA	5.35204	5.98477	5.70388	5.83723	5.23198	5.25967	5.9412	5.66752	6.03859	5.61808	5.47239	5.40055	5.57211	5.55691	5.78471	5.50364	5.79469	5.98932	5.4709	5.80921	5.604	5.54701	5.31444	5.86273	5.42901	5.91782	5.73661
PF3D7_1321000	NA	4.57159	6.88155	6.91563	7.41784	3.87695	7.25151	7.54356	6.94388	6.42833	4.76435	4.7916	4.1062	7.90851	8.12294	8.24222	3.6282	4.77513	7.54612	4.24367	7.64391	7.29256	7.67153	4.4873	7.45399	7.69878	6.83622	6.92169
PF3D7_1321200	NA	6.32604	6.07036	6.21144	5.53638	6.32516	5.56582	5.5566	6.27211	5.3799	6.1367	5.70525	5.90056	5.67533	5.40355	5.53003	5.48815	5.83244	4.75768	6.79863	5.70787	5.93079	5.66801	5.94165	5.10512	5.84799	5.09232	5.73661
PF3D7_1321300	NA	7.84891	7.68487	7.70303	7.75844	7.33112	7.99629	7.89973	8.38695	7.78729	7.83825	8.01761	8.18733	7.70186	7.41632	7.7539	8.08494	8.01985	7.91735	7.58397	7.84022	7.62055	7.83135	7.56724	7.68903	7.67043	7.55051	7.82588
PF3D7_1321400	NA	8.52334	10.3401	9.40415	9.46873	9.31118	10.0963	10.3109	9.22434	9.50138	8.26306	7.97884	8.27814	10.7543	10.5311	10.5013	8.53135	8.68256	9.85397	8.65261	9.8819	9.57043	10.565	9.1011	9.47178	10.9333	9.13999	9.15289
PF3D7_1321700	NA	9.89884	9.83451	9.89969	9.42781	9.53996	10.1597	10.1393	10.3155	11.0046	10.3229	10.2853	10.6568	10.3992	10.3853	10.4646	10.6712	10.3165	9.84712	9.99358	10.3308	9.95424	9.75812	9.86819	10.634	10.388	10.5609	10.3352
PF3D7_1321800	NA	10.5728	10.4233	9.94555	9.70263	11.5483	10.6891	10.2949	8.89053	8.9651	10.8357	10.0049	10.1601	9.611	9.4173	9.24534	11.3709	10.7795	9.74031	10.9921	9.85223	10.336	9.46541	11.4258	10.4841	10.0437	9.72793	9.232
PF3D7_1321900	NA	5.22043	5.40012	4.93802	5.95242	5.44534	5.15745	4.91741	4.28074	4.95486	5.71028	5.47239	5.72711	4.79129	5.00329	5.28499	4.40513	5.04813	4.87994	5.32648	5.32593	4.90248	5.26663	5.27589	4.86119	5.28087	4.73385	5.81877
PF3D7_1322000	NA	9.9277	9.15518	8.71908	9.04725	10.3107	9.63707	9.35822	8.82997	8.5782	9.27569	9.42268	9.79552	9.19432	9.5424	9.58588	10.5393	10.0388	8.93171	10.1359	8.88106	9.32303	9.41799	10.6411	9.67145	9.35741	8.80086	9.09764
PF3D7_1322100	NA	7.9715	8.08004	8.61314	8.84998	6.91494	8.37516	8.33606	8.46869	8.8118	8.78292	8.65851	8.89795	8.99041	8.76619	8.54042	8.04962	8.08258	8.25424	7.65857	8.88106	8.28778	8.45974	7.10156	8.48919	8.28907	8.44562	8.52176
PF3D7_1322300	NA	8.27633	7.73223	7.88373	8.07166	7.71388	8.5864	8.09252	8.72302	8.5782	7.95677	7.84724	8.37183	8.21955	8.36312	9.26177	8.57102	8.54648	7.97508	8.31304	8.26048	7.69206	8.10072	8.26779	8.50713	8.17274	8.81206	8.95835
PF3D7_1322400	NA	6.4062	6.72322	6.47002	6.37813	4.82714	5.94008	6.64364	7.1894	7.74269	6.58296	6.33584	6.7866	7.65343	7.55061	8.35375	5.17334	5.00273	6.76654	6.0029	6.71343	6.86008	7.06762	5.55702	6.00662	6.49676	6.89385	7.14132
PF3D7_1322500	NA	9.38522	9.39938	9.40852	8.80932	10.6299	10.2422	9.2291	8.77749	9.00337	8.91525	9.10059	8.90081	9.40493	9.41488	9.25358	9.64431	10.5649	9.45073	9.92132	9.02355	9.24895	8.90784	10.3542	9.78934	9.18305	9.06083	8.97158
PF3D7_1322600	NA	6.46347	6.5686	6.58352	5.19789	8.52941	7.64711	6.80859	5.56935	6.24689	5.74549	5.85277	5.64553	4.8549	5.83475	6.52508	6.75598	8.06973	6.98284	6.60001	5.96317	6.0863	5.48221	7.89421	7.24129	7.16032	5.73764	5.85809
PF3D7_1322800	NA	6.34651	6.5686	6.3281	7.48522	6.98233	6.06815	7.58946	7.01843	7.02277	6.02758	5.88731	5.94637	7.08118	7.26816	7.38476	6.74967	6.06085	7.24571	6.88844	6.04799	6.39962	7.22973	6.96861	6.21773	6.5289	7.7029	7.53594
PF3D7_1323000	NA	7.48707	8.59425	8.2582	8.49186	7.62206	8.42833	8.98814	8.05765	8.18731	7.70472	7.45909	7.64788	9.13685	9.6462	8.7817	8.20444	7.13691	8.2122	7.64395	8.56195	8.62205	9.35151	7.77351	8.41509	9.05204	8.36169	8.51575
PF3D7_1323100	NA	12.0814	11.376	10.7197	11.3274	12.8504	11.5873	12.2561	10.5987	10.7667	12.3394	11.2682	11.3281	11.1198	11.3281	10.992	13.2683	11.5469	11.6945	12.4365	10.8694	11.1788	11.3198	12.7113	11.9409	12.0566	11.1039	11.3507
PF3D7_1323200	NA	7.89094	8.10822	7.59188	8.11479	8.51814	7.55914	7.85035	7.1568	7.32511	7.37161	7.61906	7.66819	7.56891	7.22999	7.24266	8.16491	8.05417	8.15786	7.98841	7.47304	7.97449	7.99219	8.55264	7.9708	8.1928	7.67041	8.14707
PF3D7_1323300	NA	5.43305	5.60078	5.70388	5.49846	5.54049	5.39953	5.19485	6.00233	6.24689	5.02865	5.35165	5.22106	5.27321	5.90684	5.91758	5.67694	5.57376	5.91129	5.80329	5.22951	5.81196	5.83157	5.89284	5.77134	5.84799	6.19759	5.7783
PF3D7_1323400	NA	8.56286	8.60559	8.70492	9.27061	9.94711	8.74359	9.06042	8.02198	7.91336	9.58176	9.19994	9.15187	8.56294	7.51932	7.73046	10.1399	9.15562	9.02265	9.16041	8.27787	8.4806	9.22063	9.2393	9.31315	8.64244	8.20049	8.40952
PF3D7_1323500	NA	6.63924	6.44686	6.19103	6.56883	7.43078	6.29377	6.7285	6.44517	5.96166	6.14976	6.57468	6.17456	5.90383	5.81987	5.28499	6.9443	6.66775	6.73704	6.86335	5.85722	6.05192	6.36024	7.20363	6.54828	6.3604	6.02614	6.57163
PF3D7_1323600	NA	6.8104	7.2069	7.42889	7.3677	7.22401	6.74605	6.58413	7.01843	6.48398	7.37161	7.67838	7.5418	7.37834	7.20771	6.86505	7.31612	6.70831	6.89221	7.25889	7.43215	7.24825	7.25819	6.8091	6.77051	6.96365	6.19759	7.21758
PF3D7_1323700	NA	10.5012	10.8264	9.69832	8.839	12.5156	10.7278	8.8939	7.72186	7.95304	9.01018	9.50677	9.26048	8.10427	8.49973	8.60624	9.30914	11.3924	9.05273	10.1972	9.83961	10.3112	8.54285	11.5527	10.2041	9.741	7.83337	8.15483
PF3D7_1323800	NA	5.0741	5.77563	6.06188	6.08418	5.93666	6.50829	6.31744	6.59939	6.63894	6.21331	6.29818	6.45176	6.47298	6.42863	6.03886	6.27383	6.30222	6.42135	5.80329	6.11494	5.78411	6.19196	6.35414	6.33069	6.0846	6.56145	6.57163
PF3D7_1323900	NA	9.14031	8.9812	8.58636	8.78665	9.16	9.0487	9.65606	9.1602	8.91579	9.72856	9.20162	9.49613	9.16155	9.21776	9.28204	9.34805	8.86452	9.229	9.51531	8.78504	9.26998	9.17175	9.22727	8.83375	9.30774	8.96373	9.24659
PF3D7_1324000	NA	7.75339	7.55623	7.56073	7.78921	6.94903	7.76352	7.88754	8.25492	8.67623	7.71778	7.6241	7.87449	8.08919	8.17543	8.23391	8.03163	7.81647	7.78013	7.77041	8.09699	7.56148	7.79949	7.69171	7.76398	8.10028	8.07586	8.04219
PF3D7_1324100	NA	6.21899	5.57727	5.58187	5.74408	6.15907	5.23486	5.27551	5.56935	4.95486	5.69233	5.53996	5.55877	5.05491	4.79344	4.69848	5.86667	6.00716	5.58036	6.02595	5.80921	5.61995	5.41415	5.98881	5.79808	4.92214	5.41332	5.3473
PF3D7_1324200	NA	9.13741	8.73767	8.93459	8.68406	8.29871	8.6142	9.18004	9.12703	8.98436	9.25496	9.43274	9.97172	9.47501	9.39781	10.0503	8.8932	8.69097	8.86886	8.83068	9.34407	9.02568	9.45728	8.61308	8.88953	9.45605	8.81578	9.26462
PF3D7_1324300	NA	7.9715	8.49716	8.55513	9.00532	7.5684	8.534	8.95352	9.48217	9.39746	8.08317	8.35385	8.26488	9.02883	9.29223	9.24947	8.56924	8.50129	9.11676	7.72254	8.85428	8.27069	8.32756	8.03348	8.5443	8.37932	9.49995	9.40778
PF3D7_1324400	NA	6.78077	7.76802	7.48806	7.6368	6.35103	6.23464	7.4135	5.75913	6.48398	7.44679	7.79908	7.33705	7.19289	6.74835	6.65601	6.01241	5.63242	6.98284	6.9962	7.19594	7.45728	7.57692	6.29946	6.30329	6.89159	6.71348	6.37142
PF3D7_1324500	NA	8.7721	8.44131	8.54722	8.34955	8.43073	8.43874	8.59014	8.75594	9.28546	8.53284	8.74187	8.74404	9.18158	8.85822	8.77026	8.89035	8.79758	8.47471	8.56624	8.83483	8.47847	8.67855	8.31404	8.90314	8.74102	9.07639	8.58054
PF3D7_1324600	NA	6.89577	6.73365	7.41153	6.91555	6.69132	6.7291	6.97965	7.96675	7.99165	7.18963	6.95785	6.85931	7.41271	7.60696	8.07557	6.67842	6.77345	7.28689	6.9962	7.13346	6.88608	7.55418	6.72901	6.95692	7.56658	7.79621	7.94706
PF3D7_1324800	NA	11.5607	10.7216	10.19	9.80392	10.9912	10.1118	10.103	9.71763	10.046	11.1198	10.9038	11.1188	10.1402	9.50645	9.61494	11.5988	10.8748	9.84884	11.683	10.6584	10.9634	10.0208	11.123	10.4156	10.1058	9.94524	9.77279
PF3D7_1324900	NA	6.24106	5.75496	5.44781	5.95242	6.60824	5.56582	5.8418	5.9259	6.3704	5.76276	6.6854	6.30257	4.97306	5.66152	5.35059	6.61734	6.13271	6.17832	5.90668	5.32593	5.68194	5.48221	6.0786	6.80332	5.49735	5.23958	6.16947
PF3D7_1325000	NA	4.08513	4.00034	3.75026	3.96118	3.87695	3.59389	3.74161	3.92909	3.0349	4.0718	3.75072	3.0349	3.41488	3.4154	3.95837	3.86825	3.0349	3.93378	3.0349	4.19332	3.75788	4.13159	3.89644	4.08032	3.0349	4.21454	3.0349
PF3D7_1325100	NA	11.2825	10.5679	10.3711	10.2502	11.3554	10.7981	10.7139	9.58346	10.0956	11.3839	11.1714	11.2224	10.0412	9.53126	9.59239	11.8441	10.946	9.95455	11.661	10.6094	10.9774	10.2346	11.4658	10.9209	10.7992	9.61738	9.78533
PF3D7_1325200	NA	5.50945	7.42779	7.53691	6.98385	5.71287	7.99629	7.21292	7.1568	7.05969	6.30937	6.867	6.17456	8.28189	7.49196	7.24266	6.03353	5.41493	7.81568	5.5047	7.09462	7.0616	6.99049	6.0786	7.55343	7.11889	7.05398	6.34428
PF3D7_1325400	NA	11.0826	10.5141	10.6742	10.2666	10.5086	11.1303	9.82834	10.282	10.6896	10.4125	10.6069	10.8355	10.8155	11.1879	11.214	10.66	11.6163	10.1494	10.8992	11.1928	10.4947	10.5763	10.7933	11.1535	10.6405	10.3696	10.4404
PF3D7_1325500	NA	5.80838	5.98477	6.41845	6.18133	5.6294	5.73139	6.16251	6.59939	6.18083	5.96965	6.04823	6.05472	6.01186	5.93466	5.68844	6.25605	6.81734	6.49389	5.74855	5.91875	5.57154	6.15167	6.24258	6.27534	5.68385	6.19759	6.59479
PF3D7_1325600	NA	5.35204	5.50418	5.58187	5.53638	6.69132	6.23464	5.89239	4.28074	4.562	5.36735	4.31304	5.25896	5.62469	5.4237	4.98369	5.78137	5.89315	6.20025	5.88154	5.45859	5.55501	6.36024	6.29946	5.8753	5.357	4.98387	4.8768
PF3D7_1325800	NA	7.20509	7.46568	7.56858	7.87059	6.21663	7.22162	7.89973	7.9854	8.15366	7.80193	7.6241	7.76564	8.26589	8.04042	8.48552	7.17312	6.96947	8.1299	6.63014	7.98495	7.39093	8.11632	6.58463	7.47849	8.06807	8.20049	8.28779
PF3D7_1326000	NA	7.10127	6.76448	6.43585	7.18279	8.31181	7.73	7.55903	7.37082	7.13079	6.63003	6.5851	6.54314	6.69776	7.28422	7.54126	7.13019	8.16701	7.09152	7.31537	6.41946	6.61764	6.83518	8.09837	7.58008	7.05441	7.28653	7.24698
PF3D7_1326100	NA	6.26279	6.50903	6.14928	6.31553	6.09904	6.4983	6.07814	5.56935	5.70142	6.35506	5.83517	5.99073	6.19435	5.40355	5.06587	6.52421	6.21058	6.62872	6.47268	5.8414	6.02852	6.39506	6.33615	6.07336	6.0846	5.80035	6.16947
PF3D7_1326200	NA	4.20303	4.08874	4.03672	3.0349	3.0349	3.71743	4.02483	4.28074	4.29989	3.82577	3.85872	3.99733	3.95278	4.20896	4.46127	4.10132	4.06069	3.93378	4.33464	3.81843	3.84117	3.73834	4.02503	3.74015	4.6952	4.50458	4.2448
PF3D7_1326300	NA	9.2653	8.7758	8.76415	8.1026	8.89423	8.66824	8.12401	8.63134	8.80098	9.08924	9.22167	9.19909	8.71994	8.68407	8.47146	9.34908	9.14097	8.08401	9.06506	8.93684	8.71521	8.09549	8.8761	9.34453	8.41389	9.21222	8.61468
PF3D7_1329400	NA	5.7158	5.13114	5.64424	4.8061	5.39512	5.50583	5.01675	5.75913	5.60247	5.61808	5.4491	5.49769	5.40087	5.61022	5.63765	5.59305	5.25386	5.35904	5.63206	4.85475	5.61995	5.34243	5.10924	5.40167	4.92214	5.67195	5.09975
PF3D7_1329300	NA	7.24893	6.36846	6.23157	6.15766	7.22401	6.76279	6.55341	6.33218	5.25301	6.73701	6.73301	6.76151	6.48231	6.66878	6.07706	7.35804	6.77345	6.38364	7.39613	6.2754	6.64077	6.23113	7.16367	6.75717	6.04038	6.19759	6.3166
PF3D7_1329200	NA	8.04158	7.46568	7.28372	7.27278	7.52397	7.52043	7.21292	6.59939	6.82236	7.35497	7.43635	8.06002	7.48372	7.07856	7.00882	7.67218	7.75037	6.93176	7.94141	7.51281	7.48299	7.48369	7.60498	7.32479	7.45463	6.80651	6.99293
PF3D7_1329100	NA	10.5181	10.7262	10.8076	9.87727	10.2111	10.8886	9.38011	9.40124	9.74667	11.0299	10.7234	11.0541	10.34	10.342	9.71972	10.3826	11.1145	9.42337	10.5012	10.8511	10.5784	10.0249	10.3913	10.8917	10.0818	10.1952	9.53206
PF3D7_1329000	NA	7.84178	7.45943	7.81942	7.86338	7.5684	8.02766	7.74621	8.22386	8.31457	8.02135	7.87707	8.37595	7.88075	8.34541	8.25869	8.19061	8.31364	7.99381	7.58397	8.01293	7.80838	7.78654	7.41404	8.08677	7.61201	8.49279	8.14707
PF3D7_1328900	NA	5.7158	5.69099	6.08424	5.74408	6.54259	5.9549	6.12096	6.14369	5.88023	5.36735	5.4491	5.36654	5.67533	5.50142	5.47284	6.42455	6.31107	6.17832	6.27654	5.65426	5.604	5.22703	6.42391	5.8753	5.62448	5.88937	5.85809
PF3D7_1328800	NA	8.26572	8.18582	7.56858	7.6867	9.45689	8.53157	8.50502	7.1568	7.09568	7.55266	7.49804	7.59228	7.74486	7.9662	7.39971	7.80526	8.44075	8.24384	7.89899	7.79259	8.07076	7.69943	8.95409	7.95926	8.15241	7.39004	7.47519
PF3D7_1328500	NA	8.93486	9.33616	9.2494	8.84633	8.75726	9.91916	8.35388	8.10956	7.71986	9.60534	9.46954	9.2403	8.35683	8.36814	8.05685	8.8789	8.97879	7.75104	8.70627	8.69085	9.07992	8.65028	9.1856	8.9808	8.47247	7.89089	8.09961
PF3D7_1328300	NA	8.18921	7.98336	7.92098	7.02332	9.178	8.05836	6.4899	6.3898	6.68706	7.70909	7.87707	7.55641	6.55487	6.35911	6.22021	7.2239	8.6258	7.37542	7.70153	7.87112	8.23337	7.32247	8.21024	7.95345	7.00975	6.19759	6.66207
PF3D7_1328200	NA	7.91151	7.59092	7.92098	7.92701	7.91638	8.50211	8.12401	8.3151	8.10165	7.73072	7.8601	8.25597	8.06781	8.17543	8.19164	8.5018	9.1641	8.11857	7.89899	8.10676	7.65487	8.01456	8.2393	8.62868	8.11085	8.2887	8.04219
PF3D7_1328100	NA	7.14835	6.1666	6.58352	6.67205	7.846	6.9715	6.83432	6.59939	6.77867	5.90922	6.80604	6.07542	5.93163	6.64401	6.7759	7.17781	7.33493	6.95753	6.35105	6.46099	6.3156	6.74398	7.4055	6.84172	6.73556	5.88937	6.72631
PF3D7_1328000	NA	8.54104	8.11617	8.22385	8.44436	7.76247	8.36428	8.08186	8.35864	7.80908	7.98583	8.27925	8.37183	8.51411	8.21497	8.05685	8.76383	8.91276	7.88425	8.30378	8.6536	7.92851	8.41	8.10365	8.68581	8.31675	7.96642	7.46272
PF3D7_1327800	NA	6.28419	6.13524	6.17031	6.85846	7.38181	6.68584	6.85959	7.39894	6.53754	6.82849	6.72361	6.13574	6.5008	6.46687	5.78471	7.08093	6.70163	6.43984	7.00768	6.17884	6.70067	6.32454	6.35414	6.42685	6.84145	6.26512	6.8077
PF3D7_1327700	NA	6.10312	6.01964	6.03914	6.73693	6.35103	5.98409	6.85959	6.64728	7.16506	6.12351	5.95392	5.92365	6.48231	6.62726	6.41089	6.35954	5.83244	6.75187	5.95562	5.90362	6.09758	6.54195	6.71521	5.55231	6.0846	6.46939	6.72631
PF3D7_1327600	NA	5.17346	5.94901	5.37543	5.3351	6.15907	5.96957	5.01675	5.22294	3.94324	5.728	5.40126	4.51873	4.49596	4.45482	4.89577	5.13322	5.34574	4.82034	5.66212	5.22951	5.25856	5.05538	5.55702	5.53638	4.92214	4.92595	4.49713
PF3D7_1327400	NA	8.49184	8.45704	8.18356	7.66196	9.5757	8.87003	7.82502	7.53186	7.13079	7.85804	8.00994	7.66146	7.28065	7.44039	7.51405	8.91297	9.66079	8.15231	9.02057	7.63943	8.13155	8.2868	9.48136	8.90464	8.20272	7.25396	7.23235
PF3D7_1327300	NA	13.4031	13.8201	13.7235	12.9254	13.0843	14.6384	13.6344	14.0519	14.7515	14.0458	13.7268	13.9274	14.7447	14.6042	15.084	12.7528	13.5328	13.6634	13.3092	14.6308	13.9404	13.4392	13.2714	13.7889	14.3274	14.2095	14.1193
PF3D7_1327200	NA	5.89515	5.83587	5.86873	6.41838	6.03634	5.99846	6.4899	6.64728	6.3704	6.29771	6.10774	6.41994	6.366	6.95011	6.7759	6.28264	5.88122	6.28471	5.74855	5.65426	6.00472	6.54195	6.16298	5.98365	5.89863	6.43083	5.89633
PF3D7_1329500	NA	9.09313	9.44583	9.31377	9.16032	8.27213	9.26577	8.43143	8.72302	8.84379	10.0531	9.86536	9.53346	9.33255	9.02475	8.84304	9.46268	8.7835	8.86209	9.07597	9.81799	9.54731	8.71996	8.5982	9.253	8.72734	9.31552	9.03598
PF3D7_1329600	NA	6.93662	7.25821	7.21528	6.95692	7.41869	7.66939	7.51213	7.34213	7.05969	7.51823	7.00507	7.36222	7.0994	6.8671	7.25916	7.27732	7.12202	7.57961	6.94931	7.25581	7.09537	7.01296	7.61241	6.92749	7.56658	7.55051	7.30403
PF3D7_1329700	NA	10.5303	11.3585	10.8076	10.0522	11.5885	12.0583	11.0668	8.80921	9.64747	10.3158	9.89999	9.88631	11.0117	10.8208	10.6381	9.7304	10.8766	10.8795	10.67	11.0004	11.2421	9.85264	11.0173	11.467	11.1639	9.93503	10.4197
PF3D7_1329800	NA	5.83791	6.24205	6.14928	5.89602	6.09904	7.22162	6.16251	7.22127	6.11152	6.05567	5.56175	5.75326	5.49867	7.05377	7.00882	6.15401	6.50828	5.77063	6.0029	5.57934	6.17407	5.26663	6.6147	6.48482	6.0846	6.50694	6.07318
PF3D7_1330000	NA	4.40324	3.78817	3.75026	4.09868	3.63448	4.0652	4.40987	3.0349	3.0349	3.72191	3.45099	3.72163	3.78846	3.954	3.0349	3.93301	3.94364	4.06753	4.03107	3.90832	3.91591	3.73834	3.5372	3.8945	3.74359	3.79317	4.09001
PF3D7_1330100	NA	6.90952	6.64801	7.14341	6.68855	6.80751	7.06207	6.7285	5.66752	4.77442	6.94449	6.51044	7.02639	6.79063	6.24245	6.38084	7.72114	6.92436	6.49389	7.08561	6.30997	6.39053	6.96767	7.01431	6.98576	6.20946	5.67195	5.64923
PF3D7_1330200	NA	5.80838	4.91475	5.13102	5.0977	5.58567	5.01717	5.01675	5.46353	4.562	5.08686	5.16172	5.2958	4.72414	4.85712	4.98369	5.50364	5.76894	5.14158	5.4709	4.55061	5.37756	4.48069	5.10924	5.14876	5.357	5.19232	5.28965
PF3D7_1330400	NA	3.78554	4.16921	3.0349	4.21794	5.04559	4.31197	3.74161	3.0349	3.94324	4.14018	4.03735	4.2034	3.68932	4.09052	3.0349	4.19812	4.59548	4.06753	5.1205	4.13016	4.43986	4.23086	4.91775	4.23383	4.02756	3.57413	4.37851
PF3D7_1330500	NA	11.7674	11.5259	10.806	10.6046	11.7458	11.9498	11.0216	10.6492	11.3619	11.4011	11.3501	11.4701	11.5225	11.9214	12.0754	11.2448	11.7747	11.1355	11.5138	11.5257	11.6812	11.1384	11.8551	11.3262	11.3694	10.929	10.758
PF3D7_1330600	NA	11.0075	10.721	10.109	10.178	11.5147	11.1351	11.3356	10.5956	10.8867	11.0715	10.4726	10.5305	11.2663	11.6303	11.9429	11.8785	10.8637	10.9322	11.4951	10.7959	10.9096	10.8218	11.4709	11.2771	11.4621	11.1772	11.1108
PF3D7_1330700	NA	7.19392	7.09842	6.68862	7.41784	8.36309	7.35422	7.57432	7.08928	7.69666	6.45276	6.59546	6.54314	6.7981	7.71738	7.95942	7.80828	7.87378	7.74368	7.70857	6.70483	7.21793	6.73046	8.22968	7.52627	7.00975	8.02539	7.77641
PF3D7_1330800	NA	8.94818	9.24126	9.37762	9.18653	8.16784	8.8152	9.19986	9.18459	9.62923	9.79158	9.64432	9.84089	9.66992	9.28827	10.0714	8.6723	8.32449	9.16161	8.87509	9.54526	9.42801	9.52501	8.37204	8.91513	9.28924	9.10703	9.41748
PF3D7_1331000	NA	7.34292	7.60795	7.59956	6.3984	7.76247	8.48715	6.88442	6.14369	5.60247	7.58153	7.20018	7.20411	6.61545	6.22017	6.28667	7.20104	7.86785	6.75187	7.48903	7.29627	7.57747	6.60266	7.90029	7.52235	6.91602	5.9457	4.70219
PF3D7_1331200	NA	9.50497	9.45995	9.07328	10.2775	9.13072	8.95762	9.35381	8.98614	9.27767	10.1652	10.1739	10.2824	9.67195	8.69209	9.0511	9.19264	9.32397	9.2782	9.5253	9.71436	9.84143	10.2405	9.27947	9.14512	9.30313	9.13999	9.42391
PF3D7_1331300	NA	5.02137	5.02755	5.03818	4.5087	5.58567	5.94008	4.69092	5.66752	4.95486	4.90353	4.57745	5.18203	4.91538	5.18318	5.47284	5.39126	5.99617	5.43693	5.4709	4.98226	5.00755	4.48069	6.12143	5.62929	5.62448	5.09232	5.45563
PF3D7_1331400	NA	5.86682	9.60957	9.37539	9.26516	7.04668	9.7911	9.21942	8.85044	8.59082	5.87798	6.55358	6.43593	10.6661	10.5159	10.4716	6.15401	6.626	9.74769	6.23775	9.9349	9.92179	10.0041	6.9214	10.0643	9.76462	8.97374	8.3634
PF3D7_1331500	NA	9.06589	9.67288	9.32538	8.18007	9.77569	10.3807	8.87552	9.00452	8.76801	9.6604	9.3456	9.34478	8.62697	9.12892	8.85391	8.76693	9.83396	8.89566	9.02057	9.48293	9.52484	9.01428	9.64041	9.44307	9.47663	8.27797	8.26647
PF3D7_1331700	NA	9.94939	9.89695	9.50357	9.50852	9.92383	9.56057	9.05498	9.54001	9.72965	10.0202	10.1427	9.99465	9.61206	9.73334	9.20344	10.1643	9.97416	9.00738	9.35884	9.81898	9.85623	9.39048	9.69907	9.78608	9.39249	9.43864	9.42712
PF3D7_1331800	NA	7.73811	7.32159	6.81328	7.40795	8.73797	7.48064	7.25154	7.80821	8.0477	7.68269	7.64903	7.17598	7.06271	7.61966	7.35437	8.65395	7.28681	7.25612	7.82323	7.24993	7.71753	6.83518	8.432	7.7903	7.76729	7.89793	7.65025
PF3D7_1332000	NA	6.44464	7.32159	6.56785	5.67829	7.98348	7.66496	7.0025	5.9259	6.68706	6.92956	6.33584	6.60095	5.98563	6.64401	6.60507	7.13502	6.98053	5.51054	7.42207	6.40889	6.94289	5.69666	7.59751	7.15263	6.39574	6.24297	5.93354
PF3D7_1332100	NA	3.78554	4.65241	4.77083	4.32415	4.97692	4.55463	4.55912	5.46353	4.77442	4.37341	3.95296	3.87213	4.49596	5.08349	5.06587	4.88677	4.38212	3.7727	4.92823	4.63434	4.55573	4.13159	4.41013	4.13433	5.02167	4.58619	4.60424
PF3D7_1332200	NA	10.4865	11.334	11.1118	8.27003	11.3617	11.916	8.61251	8.17598	7.54901	11.0132	11.0026	10.9062	9.41705	8.96805	8.2002	9.75408	11.8162	8.24905	10.2914	10.7711	11.2312	8.53127	10.8111	11.2513	9.85855	7.99948	7.12558
PF3D7_1332300	NA	7.74577	7.67413	7.44605	6.91555	8.40038	8.12754	7.57432	6.07479	6.77867	7.75626	7.38975	7.79671	7.17008	7.04751	7.15717	7.83224	8.14023	7.03216	8.18275	7.30763	7.71392	6.77064	8.33663	7.50258	7.38652	7.12779	7.20265
PF3D7_1332400	NA	7.49618	7.98336	8.17844	7.43742	7.99165	9.0453	8.35388	7.92872	7.5747	8.04571	7.45909	7.30279	8.02089	8.37064	8.26685	8.3893	8.41864	7.80157	8.01134	7.80464	7.72473	7.49966	8.37641	8.23296	7.97848	7.99948	7.8924
PF3D7_1332500	NA	3.78554	4.37694	4.93802	4.98904	4.20997	4.67832	4.69092	5.9259	5.60247	4.31998	4.25115	4.44826	4.3128	4.02497	5.47284	4.44201	4.06069	5.09338	4.33464	4.41198	4.66081	4.74437	4.13677	4.36648	4.92214	4.41648	3.90258
PF3D7_1332600	NA	8.09649	7.36234	7.19511	6.81409	8.4065	7.86351	6.7285	7.08928	7.05969	7.09922	7.3416	7.37876	6.81293	6.88128	6.79872	8.17196	8.59388	6.66052	8.16241	7.18981	7.35425	6.5106	8.61308	7.86648	7.50368	7.06654	7.34538
PF3D7_1332700	NA	8.03535	8.90067	8.31058	8.11479	7.85499	7.99277	8.61251	8.92954	8.75685	8.73026	8.54372	8.46754	8.53429	8.96308	8.85932	7.89045	7.28681	8.69288	8.06713	8.66685	8.74556	8.3141	8.00556	7.84467	8.3439	8.90566	9.15289
PF3D7_1332800	NA	6.89577	7.19942	7.65223	8.18586	6.7506	6.81188	7.57432	7.45359	7.2945	8.13273	7.87707	8.23798	7.84527	6.63566	7.24266	6.87656	6.63305	7.72884	7.24925	6.85986	7.21793	7.81232	6.38945	7.48656	6.89159	7.4583	7.54779
PF3D7_1332900	NA	9.42149	8.82512	9.10865	9.3449	8.28548	8.47204	8.83171	9.63745	9.54094	9.30766	9.59906	9.22213	8.90347	9.33514	8.87542	9.23814	9.01406	8.88901	8.96882	9.01321	8.8196	9.07669	8.50159	8.86809	8.77466	9.67371	9.47126
PF3D7_1333000	NA	5.12473	4.83345	4.82913	5.53638	5.04559	4.75406	5.89239	5.34867	4.29989	4.60688	5.32614	5.22106	4.68909	4.97539	5.35059	4.64068	4.4207	5.85672	4.9791	5.12542	4.95612	5.05538	4.75196	4.74839	3.74359	5.03925	5.45563
PF3D7_1333100	NA	5.30961	5.22705	5.33771	5.37785	4.65632	5.60439	5.67789	6.20936	6.3704	5.90922	5.62511	5.61722	5.9178	5.69468	6.15046	5.15343	5.34574	5.14158	5.36407	5.65426	5.61995	5.41415	4.80976	4.98904	5.357	5.41332	5.02971
PF3D7_1333200	NA	10.0078	9.58687	9.2567	8.83533	9.98849	10.455	9.22427	9.6137	9.37574	9.17684	9.12918	9.15666	9.31452	10.1064	9.48105	10.7325	10.5288	9.94335	10.0445	9.40335	9.25144	9.24683	10.2851	9.98833	9.54448	9.27022	9.50502
PF3D7_1333300	NA	5.26578	4.65241	4.98909	5.04453	5.67177	4.85941	5.10888	4.74937	4.562	4.83592	4.86756	4.7637	4.94455	5.29795	5.14309	5.17334	5.70238	4.93679	5.07509	4.78568	4.87477	4.96009	5.23618	5.21159	5.11396	5.19232	5.3473
PF3D7_1333500	NA	7.00221	6.77461	6.65938	7.35746	7.03086	6.89771	7.73264	7.28297	6.90593	6.70224	6.57468	6.37083	7.16432	7.41632	7.74223	7.01424	6.67459	7.67564	6.90082	6.66107	6.93046	7.28609	6.89719	6.80332	7.48752	7.44875	7.41175
PF3D7_1333600	NA	5.65042	6.62577	6.70303	6.87295	5.6294	6.7033	7.27046	7.08928	7.35508	7.03793	6.95785	6.84744	7.31742	6.61881	6.75272	6.50183	6.21058	6.82376	6.71687	6.78037	6.64077	7.2007	6.31793	6.2564	7.16032	7.35976	7.09355
PF3D7_1333700	NA	7.40233	7.9257	7.3399	6.84382	8.58983	7.85964	6.58413	6.78201	6.24689	6.9666	7.30439	6.21234	6.76797	7.97611	7.52772	6.88233	8.39825	7.50313	7.65128	7.40598	7.40893	7.07831	8.01679	7.54572	7.18059	7.2649	7.09355
PF3D7_1333800	NA	7.29147	7.61358	7.59956	7.53149	7.6636	7.6738	7.69116	7.39894	7.38444	7.56717	7.55192	7.45091	7.29125	7.62386	7.32333	7.62494	7.94022	7.71384	7.35182	7.22618	7.63208	7.61405	7.43095	7.98226	7.65605	7.57706	7.43746
PF3D7_1333900	NA	7.67533	6.61451	6.96418	7.29443	7.41869	6.95705	7.19321	7.65352	7.13079	7.37711	7.46472	7.66819	7.1174	7.06622	7.36964	8.18829	7.79165	6.57964	7.15951	6.84431	6.76519	7.25819	7.6198	7.54958	7.35121	7.01559	7.06079
PF3D7_1334000	NA	10.6287	10.9432	10.3734	10.9368	10.5575	10.357	10.9734	10.5588	10.4783	10.6917	10.8473	10.7294	10.8796	10.5881	10.8362	10.538	10.1606	10.7939	10.615	10.9393	11.0276	11.173	10.6329	10.4588	10.6496	10.4265	10.5966
PF3D7_1334100	NA	9.13741	8.60841	8.47397	8.30768	8.40038	8.37786	8.57503	8.74505	8.62805	8.40962	8.62376	8.91502	8.41119	8.54917	8.11229	8.91157	8.62053	8.26456	8.83711	8.55008	8.38401	8.14195	8.40661	8.68756	8.54444	7.87673	8.10763
PF3D7_1334200	NA	6.65568	6.61451	6.82648	7.04904	6.65039	6.6946	7.74621	6.98164	7.83055	7.71344	7.27904	7.35388	7.36335	7.4356	7.58115	7.43446	6.27535	7.23523	7.08561	6.85986	6.81342	7.27685	6.7829	6.80979	7.16032	7.5858	7.3589
PF3D7_1334300	NA	7.65107	7.60795	7.78616	7.93391	6.96577	7.39226	8.33606	8.28533	8.13653	8.34102	8.26643	8.47907	8.18876	7.14459	7.32333	7.80828	7.08666	7.8435	7.82323	7.71805	7.57747	8.20165	7.42252	7.56491	7.78061	8.14839	8.208
PF3D7_1334400	NA	5.43305	4.31233	5.64424	4.5905	4.65632	4.0652	4.02483	6.20936	4.29989	5.08686	5.1906	5.94637	4.45301	4.72623	5.28499	4.57826	4.77513	4.38093	5.28778	4.63434	4.78768	5.30508	4.32696	4.36648	3.74359	4.50458	4.2448
PF3D7_1334500	NA	6.38658	5.79601	6.10626	6.62137	6.65039	6.06815	6.7557	5.84502	5.70142	7.25688	7.22695	7.09815	5.75577	5.20696	4.80114	7.73391	6.54613	5.79993	6.33278	6.04799	5.91808	6.36024	6.28076	6.65296	6.43022	6.05195	6.16947
PF3D7_1334700	NA	9.53397	8.87748	8.58636	8.93834	9.89147	9.19698	9.61973	8.19212	8.47301	10.0702	9.22664	9.31723	8.52087	7.44515	8.01866	10.3724	9.23249	8.66199	9.94977	8.61536	9.05163	9.05529	10.1192	9.32668	9.01312	8.57839	8.46673
PF3D7_1334800	NA	5.65042	5.31641	4.93802	5.0977	6.42593	5.79902	5.5566	5.75913	4.562	5.41252	6.13658	5.70045	4.36164	4.72623	4.98369	6.30874	6.64703	5.27632	6.09291	4.98226	5.12771	5.60885	6.83483	6.01797	5.357	5.19232	5.3473
PF3D7_1335000	NA	5.58176	5.19586	4.64495	4.5087	6.09904	5.86349	4.40987	5.34867	4.95486	4.936	5.1906	4.64766	4.20743	4.41006	4.69848	5.35734	5.83244	4.93679	4.87519	5.2786	5.00755	4.13159	4.80976	5.03675	5.11396	4.41648	3.653
PF3D7_1335100	NA	9.30726	9.45682	9.54587	8.21446	10.6926	11.383	9.20478	5.84502	4.95486	8.90768	8.78518	9.00281	7.74101	6.80153	6.31876	9.32293	10.2807	8.83465	9.89692	8.54769	9.26752	8.79291	10.0783	9.28455	9.05752	5.99984	6.42418
PF3D7_1335400	NA	6.26279	6.05365	5.86873	5.0977	6.73111	7.85577	6.03396	4.74937	5.11254	5.95479	5.42539	6.01239	5.02821	5.03059	4.89577	6.11499	7.46243	5.51054	6.35105	6.17884	5.90525	5.05538	6.84752	7.04174	6.0846	4.41648	4.70219
PF3D7_1335600	NA	4.08513	4.24337	4.42583	4.42039	4.20997	4.59736	5.42341	4.9278	4.562	4.60688	4.37139	4.1062	4.57717	4.41006	5.06587	4.91128	4.8026	5.39855	4.56826	4.06235	4.39833	4.68386	4.75196	4.77759	5.28087	5.09232	5.09975
PF3D7_1335700	NA	8.01015	7.38229	7.58415	7.51316	7.6636	7.88651	7.88754	8.44196	8.48659	7.42571	7.56769	7.66819	7.58621	7.70155	7.50024	8.43497	8.40848	8.2748	8.13657	7.3189	7.42228	7.59931	8.06629	8.11826	7.71274	8.36169	8.38993
PF3D7_1335800	NA	7.07714	6.70213	6.4868	6.73693	6.7506	6.46791	7.21292	7.08928	7.16506	7.09254	6.73301	7.18542	6.45412	6.56702	7.02823	7.26856	7.19498	7.12598	7.10712	6.51125	6.60984	7.07831	7.00302	6.6815	7.09771	6.72942	7.0102
PF3D7_1335900	NA	7.69129	9.24489	8.47397	7.94762	7.90777	9.01608	8.16496	8.22386	8.83321	7.41505	7.91454	7.05758	8.99203	9.62226	8.27497	6.70474	7.50126	7.79446	7.47258	9.13902	9.30036	8.35848	7.69171	8.69454	8.46424	8.3566	7.47519
PF3D7_1336000	NA	5.35204	5.6239	5.70388	5.67829	5.34294	5.18377	4.69092	5.46353	4.95486	5.16951	5.74364	5.40055	5.27321	4.61767	5.06587	5.25005	5.19549	5.18806	5.16438	5.15224	5.08099	5.83157	5.15295	4.96449	4.92214	5.41332	5.02971
PF3D7_1336200	NA	10.375	9.53002	9.69295	9.72863	10.1022	9.52075	10.4643	9.41505	9.94646	9.94083	9.89687	10.4673	9.71774	9.61489	10.3289	10.4547	10.0348	9.83333	10.5809	9.84253	9.92491	10.2547	10.1779	9.92673	10.0629	9.72003	10.0924
PF3D7_1336300	NA	4.08513	4.43781	4.93802	4.7385	4.65632	4.71679	5.01675	5.22294	5.25301	4.20387	4.25115	4.64766	5.1067	4.97539	5.68844	4.40513	4.45794	4.99116	4.14344	4.67403	4.55573	5.00863	4.69123	4.32415	4.23948	4.86521	5.28965
PF3D7_1336400	NA	7.69129	7.84184	7.38508	8.15667	8.11646	7.75522	8.345	7.22127	7.26322	7.17706	7.47591	7.51214	8.29246	7.70949	7.79968	7.54741	7.25078	8.49676	7.5053	8.03355	7.69573	8.20651	8.0445	7.73718	8.01273	7.75806	7.4998
PF3D7_1336600	NA	6.8819	6.62577	6.65938	6.35757	7.27856	7.10857	6.6142	8.09247	7.13079	7.04487	6.53218	6.7488	6.6572	7.57254	7.1215	7.82629	6.8235	6.62872	7.5763	6.66107	6.37217	6.11019	7.61241	6.75717	7.65605	7.47722	7.06079
PF3D7_1336700	NA	8.60553	8.28437	8.38795	8.62989	8.50679	8.71606	8.85065	7.9854	8.5782	9.11082	8.48132	9.22897	8.16594	7.13281	7.92886	8.93109	7.89724	8.63838	9.10556	8.06729	8.44186	8.74691	8.5718	8.48919	8.41389	7.91882	8.47914
PF3D7_1336800	NA	6.51852	6.21235	6.34664	6.87295	6.60824	6.24667	6.6142	6.94388	7.19853	6.80412	6.60574	6.85931	6.6239	6.46687	6.63077	6.56076	5.7427	6.78106	5.97946	6.59746	6.43542	6.80971	6.0786	5.98365	6.3604	6.52534	6.61757
PF3D7_1336900	NA	8.30251	8.13586	7.84549	8.10871	7.54636	7.77178	7.87525	8.05765	8.41739	8.98163	8.72089	8.23345	8.14859	7.80889	7.10333	8.6489	7.83785	7.4767	8.2275	7.70524	8.20794	8.00342	7.67052	7.86338	7.9315	7.89793	7.58276
[truncated: 3,474 more rows]
