# Supplementary material for: Transcriptome-module phenotype association study implicates extracellular vesicles biogenesis in Plasmodium falciparum artemisinin resistance
Source: Front Cell Infect Microbiol. 2022 Aug 19;12:886728. doi: 10.3389/fcimb.2022.886728 (PMC9437462; doi:10.3389/fcimb.2022.886728)
Supplement: Supplementary file 1 [file DataSheet_1.zip › Supplementary_files/Supplementary_Table_6.xlsx]

## Sheet: Supplementary Table 6
Supplementary Table 6 | Gene ontology tabular summary of module 17
ID	Name	Bgd count	Result count	Result gene list	Pct of bgd	Fold enrichment	Odds ratio	P-value	Benjamini	Bonferroni
GO:0022402	cell cycle process	81	7	PF3D7_0309200,PF3D7_0926900,PF3D7_0933500,PF3D7_1130700,PF3D7_1324500,PF3D7_1368800,PF3D7_1403100,	8.6	6.57	7.85	7.87e-05	0.0226555	0.0226555
GO:0098813	nuclear chromosome segregation	25	4	PF3D7_1130700,PF3D7_1324500,PF3D7_1368800,PF3D7_1403100,	16	12.17	15.18	0.000279413	0.0402354	0.0804708
GO:0022414	reproductive process	33	4	PF3D7_0926900,PF3D7_0933500,PF3D7_1368800,PF3D7_1403100,	12.1	9.22	10.98	0.000835322	0.0481145	0.240573
GO:0007059	chromosome segregation	33	4	PF3D7_1130700,PF3D7_1324500,PF3D7_1368800,PF3D7_1403100,	12.1	9.22	10.98	0.000835322	0.0481145	0.240573
GO:0000003	reproduction	33	4	PF3D7_0926900,PF3D7_0933500,PF3D7_1368800,PF3D7_1403100,	12.1	9.22	10.98	0.000835322	0.0481145	0.240573
GO:0000819	sister chromatid segregation	19	3	PF3D7_1130700,PF3D7_1324500,PF3D7_1403100,	15.8	12.01	14.72	0.00180732	0.0867511	0.520507
GO:0000278	mitotic cell cycle	73	5	PF3D7_0309200,PF3D7_0926900,PF3D7_0933500,PF3D7_1130700,PF3D7_1403100,	6.8	5.21	5.9	0.00253204	0.0998744	0.729228
GO:1903047	mitotic cell cycle process	52	4	PF3D7_0309200,PF3D7_0926900,PF3D7_1130700,PF3D7_1403100,	7.7	5.85	6.61	0.00458614	0.0998744	1
GO:0051304	chromosome separation	9	2	PF3D7_1368800,PF3D7_1403100,	22.2	16.9	22.11	0.00577231	0.0998744	1
GO:0051321	meiotic cell cycle	30	3	PF3D7_0933500,PF3D7_1368800,PF3D7_1403100,	10	7.61	8.7	0.00683224	0.0998744	1
GO:0055067	monovalent inorganic cation homeostasis	11	2	PF3D7_1323200,PF3D7_1456800,	18.2	13.83	17.19	0.00867065	0.0998744	1
GO:0006885	regulation of pH	11	2	PF3D7_1323200,PF3D7_1456800,	18.2	13.83	17.19	0.00867065	0.0998744	1
GO:0000280	nuclear division	33	3	PF3D7_1130700,PF3D7_1368800,PF3D7_1403100,	9.1	6.91	7.83	0.00892837	0.0998744	1
GO:0000288	nuclear-transcribed mRNA catabolic process, deadenylation-dependent decay	12	2	PF3D7_0519500,PF3D7_1103800,	16.7	12.68	15.46	0.0103171	0.0998744	1
GO:0050779	RNA destabilization	13	2	PF3D7_0519500,PF3D7_1103800,	15.4	11.7	14.06	0.0120904	0.0998744	1
GO:0061157	mRNA destabilization	13	2	PF3D7_0519500,PF3D7_1103800,	15.4	11.7	14.06	0.0120904	0.0998744	1
GO:1902979	mitotic DNA replication termination	1	1	PF3D7_0926900,	100	76.06	inf	0.0131471	0.0998744	1
GO:0032505	reproduction of a single-celled organism	1	1	PF3D7_0926900,	100	76.06	inf	0.0131471	0.0998744	1
GO:0034085	establishment of sister chromatid cohesion	1	1	PF3D7_1324500,	100	76.06	inf	0.0131471	0.0998744	1
GO:1902294	cell cycle DNA replication termination	1	1	PF3D7_0926900,	100	76.06	inf	0.0131471	0.0998744	1
GO:0036092	phosphatidylinositol-3-phosphate biosynthetic process	1	1	PF3D7_0515300,	100	76.06	inf	0.0131471	0.0998744	1
GO:0042939	tripeptide transport	1	1	PF3D7_0709000,	100	76.06	inf	0.0131471	0.0998744	1
GO:0071514	genetic imprinting	1	1	PF3D7_0926900,	100	76.06	inf	0.0131471	0.0998744	1
GO:0071515	genetic imprinting at mating-type locus	1	1	PF3D7_0926900,	100	76.06	inf	0.0131471	0.0998744	1
GO:0071947	protein deubiquitination involved in ubiquitin-dependent protein catabolic process	1	1	PF3D7_1408700,	100	76.06	inf	0.0131471	0.0998744	1
GO:0071516	establishment of imprinting at mating-type locus	1	1	PF3D7_0926900,	100	76.06	inf	0.0131471	0.0998744	1
GO:0022413	reproductive process in single-celled organism	1	1	PF3D7_0926900,	100	76.06	inf	0.0131471	0.0998744	1
GO:0071170	site-specific DNA replication termination	1	1	PF3D7_0926900,	100	76.06	inf	0.0131471	0.0998744	1
GO:0071171	site-specific DNA replication termination at RTS1 barrier	1	1	PF3D7_0926900,	100	76.06	inf	0.0131471	0.0998744	1
GO:0045165	cell fate commitment	1	1	PF3D7_0926900,	100	76.06	inf	0.0131471	0.0998744	1
GO:1902317	nuclear DNA replication termination	1	1	PF3D7_0926900,	100	76.06	inf	0.0131471	0.0998744	1
GO:0034635	glutathione transport	1	1	PF3D7_0709000,	100	76.06	inf	0.0131471	0.0998744	1
GO:0015833	peptide transport	1	1	PF3D7_0709000,	100	76.06	inf	0.0131471	0.0998744	1
GO:0000719	photoreactive repair	1	1	PF3D7_0513600,	100	76.06	inf	0.0131471	0.0998744	1
GO:0006274	DNA replication termination	1	1	PF3D7_0926900,	100	76.06	inf	0.0131471	0.0998744	1
GO:0007533	mating type switching	1	1	PF3D7_0926900,	100	76.06	inf	0.0131471	0.0998744	1
GO:0007531	mating type determination	1	1	PF3D7_0926900,	100	76.06	inf	0.0131471	0.0998744	1
GO:0048285	organelle fission	38	3	PF3D7_1130700,PF3D7_1368800,PF3D7_1403100,	7.9	6	6.7	0.0131779	0.0998744	1
GO:0061014	positive regulation of mRNA catabolic process	14	2	PF3D7_0519500,PF3D7_1103800,	14.3	10.87	12.88	0.0139868	0.103287	1
GO:1903313	positive regulation of mRNA metabolic process	15	2	PF3D7_0519500,PF3D7_1103800,	13.3	10.14	11.89	0.0160031	0.112412	1
GO:0000070	mitotic sister chromatid segregation	15	2	PF3D7_1130700,PF3D7_1403100,	13.3	10.14	11.89	0.0160031	0.112412	1
GO:0007051	spindle organization	16	2	PF3D7_0309200,PF3D7_0933500,	12.5	9.51	11.04	0.0181358	0.121468	1
GO:0016482	cytosolic transport	16	2	PF3D7_0621350,PF3D7_1110500,	12.5	9.51	11.04	0.0181358	0.121468	1
GO:0140014	mitotic nuclear division	17	2	PF3D7_1130700,PF3D7_1403100,	11.8	8.95	10.3	0.0203816	0.130442	1
GO:0043488	regulation of mRNA stability	17	2	PF3D7_0519500,PF3D7_1103800,	11.8	8.95	10.3	0.0203816	0.130442	1
GO:0043487	regulation of RNA stability	18	2	PF3D7_0519500,PF3D7_1103800,	11.1	8.45	9.65	0.0227373	0.139326	1
GO:0061013	regulation of mRNA catabolic process	18	2	PF3D7_0519500,PF3D7_1103800,	11.1	8.45	9.65	0.0227373	0.139326	1
GO:0007530	sex determination	2	1	PF3D7_0926900,	50	38.03	76.24	0.026124	0.139328	1
GO:0072337	modified amino acid transport	2	1	PF3D7_0709000,	50	38.03	76.24	0.026124	0.139328	1
GO:0008612	peptidyl-lysine modification to peptidyl-hypusine	2	1	PF3D7_1302600,	50	38.03	76.24	0.026124	0.139328	1
GO:0006290	pyrimidine dimer repair	2	1	PF3D7_0513600,	50	38.03	76.24	0.026124	0.139328	1
GO:1901255	nucleotide-excision repair involved in interstrand cross-link repair	2	1	PF3D7_1368800,	50	38.03	76.24	0.026124	0.139328	1
GO:0000289	nuclear-transcribed mRNA poly(A) tail shortening	2	1	PF3D7_0519500,	50	38.03	76.24	0.026124	0.139328	1
GO:0003006	developmental process involved in reproduction	2	1	PF3D7_0926900,	50	38.03	76.24	0.026124	0.139328	1
GO:0006417	regulation of translation	20	2	PF3D7_0422500,PF3D7_1103800,	10	7.61	8.58	0.0277655	0.14539	1
GO:0006897	endocytosis	21	2	PF3D7_0515300,PF3D7_0904100,	9.5	7.24	8.12	0.0304319	0.156018	1
GO:0009410	response to xenobiotic stimulus	135	5	PF3D7_0515300,PF3D7_0709000,PF3D7_0827800,PF3D7_1121600,PF3D7_1302600,	3.7	2.82	3.05	0.0314388	0.156018	1
GO:0016579	protein deubiquitination	22	2	PF3D7_0726500,PF3D7_1408700,	9.1	6.91	7.72	0.0331959	0.156018	1
GO:0016192	vesicle-mediated transport	140	5	PF3D7_0515300,PF3D7_0621350,PF3D7_0904100,PF3D7_1104100,PF3D7_1110500,	3.6	2.72	2.93	0.0359797	0.156018	1
GO:0006289	nucleotide-excision repair	23	2	PF3D7_0317700,PF3D7_1368800,	8.7	6.61	7.35	0.0360544	0.156018	1
GO:0006893	Golgi to plasma membrane transport	3	1	PF3D7_0621350,	33.3	25.35	38.11	0.0389329	0.156018	1
GO:0030242	autophagy of peroxisome	3	1	PF3D7_0515300,	33.3	25.35	38.11	0.0389329	0.156018	1
GO:0010032	meiotic chromosome condensation	3	1	PF3D7_1403100,	33.3	25.35	38.11	0.0389329	0.156018	1
GO:0043001	Golgi to plasma membrane protein transport	3	1	PF3D7_0621350,	33.3	25.35	38.11	0.0389329	0.156018	1
GO:0006895	Golgi to endosome transport	3	1	PF3D7_0621350,	33.3	25.35	38.11	0.0389329	0.156018	1
GO:0007062	sister chromatid cohesion	3	1	PF3D7_1324500,	33.3	25.35	38.11	0.0389329	0.156018	1
GO:0072348	sulfur compound transport	3	1	PF3D7_0709000,	33.3	25.35	38.11	0.0389329	0.156018	1
GO:0006296	nucleotide-excision repair, DNA incision, 5'-to lesion	3	1	PF3D7_1368800,	33.3	25.35	38.11	0.0389329	0.156018	1
GO:0006857	oligopeptide transport	3	1	PF3D7_0709000,	33.3	25.35	38.11	0.0389329	0.156018	1
GO:0061951	establishment of protein localization to plasma membrane	3	1	PF3D7_0621350,	33.3	25.35	38.11	0.0389329	0.156018	1
GO:0070646	protein modification by small protein removal	24	2	PF3D7_0726500,PF3D7_1408700,	8.3	6.34	7.01	0.0390045	0.156018	1
GO:1903046	meiotic cell cycle process	24	2	PF3D7_1368800,PF3D7_1403100,	8.3	6.34	7.01	0.0390045	0.156018	1
GO:0042493	response to drug	25	2	PF3D7_0709000,PF3D7_1121600,	8	6.08	6.71	0.0420436	0.165871	1
GO:0046907	intracellular transport	248	7	PF3D7_0515300,PF3D7_0621350,PF3D7_0724400,PF3D7_0729000,PF3D7_0904100,PF3D7_1104100,PF3D7_1110500,	2.8	2.15	2.33	0.0427349	0.16632	1
GO:0015031	protein transport	60	3	PF3D7_0529300,PF3D7_0904100,PF3D7_1110500,	5	3.8	4.1	0.0436335	0.166777	1
GO:0098771	inorganic ion homeostasis	26	2	PF3D7_1323200,PF3D7_1456800,	7.7	5.85	6.42	0.0451688	0.166777	1
GO:0050801	ion homeostasis	26	2	PF3D7_1323200,PF3D7_1456800,	7.7	5.85	6.42	0.0451688	0.166777	1
GO:0055080	cation homeostasis	26	2	PF3D7_1323200,PF3D7_1456800,	7.7	5.85	6.42	0.0451688	0.166777	1
GO:0051649	establishment of localization in cell	252	7	PF3D7_0515300,PF3D7_0621350,PF3D7_0724400,PF3D7_0729000,PF3D7_0904100,PF3D7_1104100,PF3D7_1110500,	2.8	2.11	2.29	0.0459501	0.167514	1
GO:1902600	proton transmembrane transport	27	2	PF3D7_1323200,PF3D7_1456800,	7.4	5.63	6.17	0.0483773	0.174158	1
