# Supplementary material for: Transcriptome-module phenotype association study implicates extracellular vesicles biogenesis in Plasmodium falciparum artemisinin resistance
Source: Front Cell Infect Microbiol. 2022 Aug 19;12:886728. doi: 10.3389/fcimb.2022.886728 (PMC9437462; doi:10.3389/fcimb.2022.886728)
Supplement: Supplementary file 1 [file DataSheet_1.zip › Supplementary_files/Supplementary_Table_13.xlsx]

## Sheet: Supplementary Table 13
Supplementary Table 13 | List of differentially expressed genes (up- and down-regulated) between the conditions C580R_DMSO treated compared with C580R_DHA treated
Gene ID	source_id	Input Order	Organism	Genomic Location (Gene)	Product Description	Gene Type	differentially expressed
PF3D7_0102600	PF3D7_0102600.1	10	Plasmodium falciparum 3D7	Pf3D7_01_v3:118,812..122,534(-)	serine/threonine protein kinase, FIKK family	protein coding gene	Down
PF3D7_0113700	PF3D7_0113700.1	2	Plasmodium falciparum 3D7	Pf3D7_01_v3:519,766..523,106(+)	heat shock protein 40, type II	protein coding gene	Down
PF3D7_0202200	PF3D7_0202200.1	13	Plasmodium falciparum 3D7	Pf3D7_02_v3:111,818..115,064(-)	EMP1-trafficking protein	protein coding gene	Down
PF3D7_0210100	PF3D7_0210100.1	14	Plasmodium falciparum 3D7	Pf3D7_02_v3:411,419..412,963(+)	60S ribosomal protein L37ae, putative	protein coding gene	Down
PF3D7_0210100	PF3D7_0210100.2	14	Plasmodium falciparum 3D7	Pf3D7_02_v3:411,419..412,963(+)	60S ribosomal protein L37ae, putative	protein coding gene	Up
PF3D7_0304000	PF3D7_0304000.1	1	Plasmodium falciparum 3D7	Pf3D7_03_v3:198,542..201,584(-)	inner membrane complex protein 1a, putative	protein coding gene	Down
PF3D7_0401500	PF3D7_0401500.1	21	Plasmodium falciparum 3D7	Pf3D7_04_v3:89,153..90,184(+)	stevor, pseudogene	pseudogene	Down
PF3D7_0426000	PF3D7_0426000.1	3	Plasmodium falciparum 3D7	Pf3D7_04_v3:1,173,053..1,180,226(-)	erythrocyte membrane protein 1, PfEMP1	protein coding gene	Down
PF3D7_0500600	PF3D7_0500600.1	22	Plasmodium falciparum 3D7	Pf3D7_05_v3:39,443..40,488(-)	stevor, pseudogene	pseudogene	Down
PF3D7_0529400	PF3D7_0529400.1	12	Plasmodium falciparum 3D7	Pf3D7_05_v3:1,198,563..1,205,743(+)	conserved Plasmodium protein, unknown function	protein coding gene	Down
PF3D7_0529400	PF3D7_0529400.2	12	Plasmodium falciparum 3D7	Pf3D7_05_v3:1,198,563..1,205,743(+)	conserved Plasmodium protein, unknown function	protein coding gene	Down
PF3D7_0816500	PF3D7_0816500.1	5	Plasmodium falciparum 3D7	Pf3D7_08_v3:760,138..761,031(+)	small heat shock protein HSP20, putative	protein coding gene	Down
PF3D7_0818900	PF3D7_0818900.1	4	Plasmodium falciparum 3D7	Pf3D7_08_v3:858,550..862,980(+)	heat shock protein 70	protein coding gene	Down
PF3D7_0900300	PF3D7_0900300.1	6	Plasmodium falciparum 3D7	Pf3D7_09_v3:33,553..34,795(-)	rifin	protein coding gene	Down
PF3D7_0935600	PF3D7_0935600.1	7	Plasmodium falciparum 3D7	Pf3D7_09_v3:1,403,986..1,407,459(+)	gametocytogenesis-implicated protein	protein coding gene	Down
PF3D7_1121200	PF3D7_1121200.1	15	Plasmodium falciparum 3D7	Pf3D7_11_v3:800,552..801,465(-)	conserved protein, unknown function	protein coding gene	Down
PF3D7_1201100	PF3D7_1201100.1	16	Plasmodium falciparum 3D7	Pf3D7_12_v3:80,874..84,922(-)	RESA-like protein with PHIST and DnaJ domains	protein coding gene	Down
PF3D7_1212400	PF3D7_1212400.1	17	Plasmodium falciparum 3D7	Pf3D7_12_v3:549,734..551,279(+)	tetratricopeptide repeat protein, putative	protein coding gene	Down
PF3D7_1350600	PF3D7_1350600.1	8	Plasmodium falciparum 3D7	Pf3D7_13_v3:2,021,350..2,022,307(+)	conserved Plasmodium protein, unknown function	protein coding gene	Down
PF3D7_1367800	PF3D7_1367800.1	9	Plasmodium falciparum 3D7	Pf3D7_13_v3:2,701,228..2,704,776(+)	secreted ookinete protein, putative	protein coding gene	Down
PF3D7_1372000	PF3D7_1372000.1	11	Plasmodium falciparum 3D7	Pf3D7_13_v3:2,832,623..2,835,439(+)	Plasmodium exported protein (PHISTa), unknown function	protein coding gene	Down
PF3D7_1400700	PF3D7_1400700.1	18	Plasmodium falciparum 3D7	Pf3D7_14_v3:24,337..25,320(-)	stevor	protein coding gene	Down
PF3D7_1401000	PF3D7_1401000.1	19	Plasmodium falciparum 3D7	Pf3D7_14_v3:34,693..35,773(-)	GBPH protein	protein coding gene	Down
PF3D7_1416600	PF3D7_1416600.1	20	Plasmodium falciparum 3D7	Pf3D7_14_v3:669,374..679,741(-)	conserved Plasmodium protein, unknown function	protein coding gene	Down
