# Supplementary material for: Transcriptome-module phenotype association study implicates extracellular vesicles biogenesis in Plasmodium falciparum artemisinin resistance
Source: Front Cell Infect Microbiol. 2022 Aug 19;12:886728. doi: 10.3389/fcimb.2022.886728 (PMC9437462; doi:10.3389/fcimb.2022.886728)
Supplement: Supplementary file 1 [file DataSheet_1.zip › Supplementary_files/Supplementary_Table_9.xlsx]

## Sheet: Supplementary Table 9
Supplementary Table 9 | List of differentially expressed genes (up- and down-regulated) between the conditions R539T_DMSO treated compared with R539T_DHA treated
Gene ID	source_id	Input Order	Organism	Genomic Location (Gene)	Product Description	Gene Type	Input ID	differentially expressed
PF3D7_0113400	PF3D7_0113400.1	4	Plasmodium falciparum 3D7	Pf3D7_01_v3:507,977..510,158(-)	Plasmodium exported protein, unknown function	protein coding gene	PF3D7_0113400	Down
PF3D7_0113700	PF3D7_0113700.1	5	Plasmodium falciparum 3D7	Pf3D7_01_v3:519,766..523,106(+)	heat shock protein 40, type II	protein coding gene	PF3D7_0113700	Down
PF3D7_0301700	PF3D7_0301700.1	3	Plasmodium falciparum 3D7	Pf3D7_03_v3:95,216..99,115(-)	Plasmodium exported protein, unknown function	protein coding gene	PF3D7_0301700	Down
PF3D7_0304000	PF3D7_0304000.1	2	Plasmodium falciparum 3D7	Pf3D7_03_v3:198,542..201,584(-)	inner membrane complex protein 1a, putative	protein coding gene	PF3D7_0304000	Down
PF3D7_0315900	PF3D7_0315900.1	1	Plasmodium falciparum 3D7	Pf3D7_03_v3:644,186..645,268(+)	conserved Plasmodium protein, unknown function	protein coding gene	PF3D7_0315900	Up
PF3D7_0426000	PF3D7_0426000.1	6	Plasmodium falciparum 3D7	Pf3D7_04_v3:1,173,053..1,180,226(-)	erythrocyte membrane protein 1, PfEMP1	protein coding gene	PF3D7_0426000	Down
PF3D7_0529400	PF3D7_0529400.1	12	Plasmodium falciparum 3D7	Pf3D7_05_v3:1,198,563..1,205,743(+)	conserved Plasmodium protein, unknown function	protein coding gene	PF3D7_0529400	Down
PF3D7_0529400	PF3D7_0529400.2	12	Plasmodium falciparum 3D7	Pf3D7_05_v3:1,198,563..1,205,743(+)	conserved Plasmodium protein, unknown function	protein coding gene	PF3D7_0529400	Down
PF3D7_0617300	PF3D7_0617300.1	10	Plasmodium falciparum 3D7	Pf3D7_06_v3:720,336..721,721(+)	RNA-binding protein, putative	protein coding gene	PF3D7_0617300	Down
PF3D7_0722700	PF3D7_0722700.1	7	Plasmodium falciparum 3D7	Pf3D7_07_v3:961,629..963,030(+)	respiratory chain complex 3 associated protein 1	protein coding gene	PF3D7_0722700	Down
PF3D7_0731900	PF3D7_0731900.1	17	Plasmodium falciparum 3D7	Pf3D7_07_v3:1,382,410..1,383,524(+)	rifin, pseudogene	pseudogene	PF3D7_0731900	Down
PF3D7_0900300	PF3D7_0900300.1	8	Plasmodium falciparum 3D7	Pf3D7_09_v3:33,553..34,795(-)	rifin	protein coding gene	PF3D7_0900300	Down
PF3D7_1000600	PF3D7_1000600.1	13	Plasmodium falciparum 3D7	Pf3D7_10_v3:50,964..53,006(-)	rifin	protein coding gene	PF3D7_1000600	Down
PF3D7_1001200	PF3D7_1001200.1	14	Plasmodium falciparum 3D7	Pf3D7_10_v3:69,800..71,269(-)	acyl-CoA binding protein, isoform 2, ACBP2	protein coding gene	PF3D7_1001200	Up
PF3D7_1201100	PF3D7_1201100.1	15	Plasmodium falciparum 3D7	Pf3D7_12_v3:80,874..84,922(-)	RESA-like protein with PHIST and DnaJ domains	protein coding gene	PF3D7_1201100	Down
PF3D7_1350600	PF3D7_1350600.1	9	Plasmodium falciparum 3D7	Pf3D7_13_v3:2,021,350..2,022,307(+)	conserved Plasmodium protein, unknown function	protein coding gene	PF3D7_1350600	Down
PF3D7_1372000	PF3D7_1372000.1	11	Plasmodium falciparum 3D7	Pf3D7_13_v3:2,832,623..2,835,439(+)	Plasmodium exported protein (PHISTa), unknown function	protein coding gene	PF3D7_1372000	Down
PF3D7_1401000	PF3D7_1401000.1	16	Plasmodium falciparum 3D7	Pf3D7_14_v3:34,693..35,773(-)	GBPH protein	protein coding gene	PF3D7_1401000	Down
