# Supplementary material for: Transcriptome-module phenotype association study implicates extracellular vesicles biogenesis in Plasmodium falciparum artemisinin resistance
Source: Front Cell Infect Microbiol. 2022 Aug 19;12:886728. doi: 10.3389/fcimb.2022.886728 (PMC9437462; doi:10.3389/fcimb.2022.886728)
Supplement: Supplementary file 1 [file DataSheet_1.zip › Supplementary_files/Supplementary_Table_10.xlsx]

## Sheet: Supplementary Table 10
Supplementary Table 10 | Gene ontology enrichment analysis for up/down-regulated genes between R539T DMSO_treated and DHA_treated condition
Gene ontology term	Differential expression	ID	Name	Bgd count	Result count	Result gene list	Pct of bgd	Fold enrichment	Odds ratio	P-value	Benjamini	Bonferroni
Biological process	Upregulated	GO:0006631	fatty acid metabolic process	39	1	PF3D7_1001200,	2.6	62.41	127.05	0.0159605	0.0662505	0.111723
		GO:0032787	monocarboxylic acid metabolic process	67	1	PF3D7_1001200,	1.5	36.33	72.73	0.0273401	0.0662505	0.19138
		GO:0044255	cellular lipid metabolic process	123	1	PF3D7_1001200,	0.8	19.79	38.89	0.0499007	0.0662505	0.349305
	Downregulated	GO:0017062	respiratory chain complex III assembly	5	1	PF3D7_0722700,	20	69.54	93.27	0.014303	0.177137	0.557817
		GO:0034551	mitochondrial respiratory chain complex III assembly	5	1	PF3D7_0722700,	20	69.54	93.27	0.014303	0.177137	0.557817
		GO:0044403	biological process involved in symbiotic interaction	397	4	PF3D7_0113700,PF3D7_0304000,PF3D7_0426000,PF3D7_1000600,	1	3.5	4.54	0.022582	0.177137	0.880698
		GO:0044419	biological process involved in interspecies interaction between organisms	399	4	PF3D7_0113700,PF3D7_0304000,PF3D7_0426000,PF3D7_1000600,	1	3.49	4.52	0.0229637	0.177137	0.895583
		GO:0033108	mitochondrial respiratory chain complex assembly	9	1	PF3D7_0722700,	11.1	38.63	46.6	0.0256084	0.177137	0.998726
		GO:0017004	cytochrome complex assembly	13	1	PF3D7_0722700,	7.7	26.75	31.04	0.0367932	0.177137	1
		GO:0051084	'de novo' posttranslational protein folding	15	1	PF3D7_0113700,	6.7	23.18	26.59	0.0423408	0.177137	1
		GO:0051085	chaperone cofactor-dependent protein refolding	15	1	PF3D7_0113700,	6.7	23.18	26.59	0.0423408	0.177137	1
		GO:0061077	chaperone-mediated protein folding	17	1	PF3D7_0113700,	5.9	20.45	23.26	0.0478588	0.177137	1
Molecular function	Upregulated	GO:0120227	acyl-CoA binding	5	1	PF3D7_1001200,	20	486.8	1215.5	0.00205339	0.0102669	0.0308008
		GO:0000062	fatty-acyl-CoA binding	5	1	PF3D7_1001200,	20	486.8	1215.5	0.00205339	0.0102669	0.0308008
		GO:1901567	fatty acid derivative binding	5	1	PF3D7_1001200,	20	486.8	1215.5	0.00205339	0.0102669	0.0308008
		GO:1901681	sulfur compound binding	26	1	PF3D7_1001200,	3.8	93.62	193.64	0.0106546	0.0329597	0.159819
		GO:0032559	adenyl ribonucleotide binding	577	2	PF3D7_0315900,PF3D7_1001200,	0.3	8.44	inf	0.0140277	0.0329597	0.210415
		GO:0030554	adenyl nucleotide binding	579	2	PF3D7_0315900,PF3D7_1001200,	0.3	8.41	inf	0.0141252	0.0329597	0.211878
		GO:0032555	purine ribonucleotide binding	680	2	PF3D7_0315900,PF3D7_1001200,	0.3	7.16	inf	0.019488	0.0329597	0.29232
		GO:0017076	purine nucleotide binding	683	2	PF3D7_0315900,PF3D7_1001200,	0.3	7.13	inf	0.0196604	0.0329597	0.294907
		GO:0032553	ribonucleotide binding	685	2	PF3D7_0315900,PF3D7_1001200,	0.3	7.11	inf	0.0197758	0.0329597	0.296637
		GO:0000166	nucleotide binding	806	2	PF3D7_0315900,PF3D7_1001200,	0.2	6.04	inf	0.0273854	0.0373437	0.410781
		GO:1901265	nucleoside phosphate binding	806	2	PF3D7_0315900,PF3D7_1001200,	0.2	6.04	inf	0.0273854	0.0373437	0.410781
	Downregulated	GO:0015485	cholesterol binding	1	1	PF3D7_0113700,	100	347.71	inf	0.00287592	0.0229767	0.0345111
		GO:0005496	steroid binding	2	1	PF3D7_0113700,	50	173.86	373.31	0.00574417	0.0229767	0.06893
		GO:0032934	sterol binding	2	1	PF3D7_0113700,	50	173.86	373.31	0.00574417	0.0229767	0.06893
		GO:0043178	alcohol binding	3	1	PF3D7_0113700,	33.3	115.9	186.62	0.00860475	0.0258142	0.103257
		GO:0051087	chaperone binding	17	1	PF3D7_0113700,	5.9	20.45	23.26	0.0478588	0.114861	0.574305
Cellular component	Downregulated	GO:0044217	other organism part	116	4	PF3D7_0113400,PF3D7_0301700,PF3D7_1372000,PF3D7_1401000,	3.4	11.99	16.94	0.000254792	0.00413458	0.0117205
		GO:0018995	host cellular component	713	8	PF3D7_0113400,PF3D7_0113700,PF3D7_0301700,PF3D7_0426000,PF3D7_1000600,PF3D7_1201100,PF3D7_1372000,PF3D7_1401000,	1.1	3.9	7.85	0.000269647	0.00413458	0.0124037
		GO:0043657	host cell	713	8	PF3D7_0113400,PF3D7_0113700,PF3D7_0301700,PF3D7_0426000,PF3D7_1000600,PF3D7_1201100,PF3D7_1372000,PF3D7_1401000,	1.1	3.9	7.85	0.000269647	0.00413458	0.0124037
		GO:0016021	integral component of membrane	1297	8	PF3D7_0113400,PF3D7_0113700,PF3D7_0301700,PF3D7_0426000,PF3D7_0722700,PF3D7_0900300,PF3D7_1350600,PF3D7_1372000,	0.6	2.14	3.69	0.0152283	0.140148	0.700501
		GO:0031224	intrinsic component of membrane	1314	8	PF3D7_0113400,PF3D7_0113700,PF3D7_0301700,PF3D7_0426000,PF3D7_0722700,PF3D7_0900300,PF3D7_1350600,PF3D7_1372000,	0.6	2.12	3.62	0.0165076	0.140148	0.759348
		GO:0005750	mitochondrial respiratory chain complex III	9	1	PF3D7_0722700,	11.1	38.63	46.6	0.0256084	0.140148	1
		GO:0045275	respiratory chain complex III	9	1	PF3D7_0722700,	11.1	38.63	46.6	0.0256084	0.140148	1
		GO:0033643	host cell part	630	5	PF3D7_0113700,PF3D7_0301700,PF3D7_0426000,PF3D7_1000600,PF3D7_1201100,	0.8	2.76	3.76	0.0262473	0.140148	1
		GO:0016020	membrane	637	5	PF3D7_0529400,PF3D7_1000600,PF3D7_1201100,PF3D7_1350600,PF3D7_1401000,	0.8	2.73	3.71	0.0274203	0.140148	1
		GO:1902495	transmembrane transporter complex	15	1	PF3D7_0722700,	6.7	23.18	26.59	0.0423408	0.184833	1
		GO:0005575	cellular component	723	5	PF3D7_0529400,PF3D7_1000600,PF3D7_1201100,PF3D7_1350600,PF3D7_1401000,	0.7	2.4	3.2	0.0447811	0.184833	1
