# Supplementary material for: Transcriptome-module phenotype association study implicates extracellular vesicles biogenesis in Plasmodium falciparum artemisinin resistance
Source: Front Cell Infect Microbiol. 2022 Aug 19;12:886728. doi: 10.3389/fcimb.2022.886728 (PMC9437462; doi:10.3389/fcimb.2022.886728)
Supplement: Supplementary file 1 [file DataSheet_1.zip › Supplementary_files/Supplementary_Table_5.xlsx]

## Sheet: Supplementary Table 5
Supplementary Table 5 | Gene ontology tabular summary of module 3
ID	Name	Bgd count	Result count	Result gene list	Pct of bgd	Fold enrichment	Odds ratio	P-value	Benjamini	Bonferroni
GO:0006412	translation	188	52	PF3D7_0208600,PF3D7_0210900,PF3D7_0217800,PF3D7_0304400,PF3D7_0306900,PF3D7_0312800,PF3D7_0316800,PF3D7_0317600,PF3D7_0322900,PF3D7_0411200,PF3D7_0422400,PF3D7_0503800,PF3D7_0507100,PF3D7_0516900,PF3D7_0519400,PF3D7_0520000,PF3D7_0611700,PF3D7_0614500,PF3D7_0706400,PF3D7_0710600,PF3D7_0710900,PF3D7_0719600,PF3D7_0814000,PF3D7_0821700,PF3D7_0903900,PF3D7_1004000,PF3D7_1105400,PF3D7_1130200,PF3D7_1…	27.7	3.95	5.81	4.27e-19	3.76e-16	3.76e-16
GO:0010499	proteasomal ubiquitin-independent protein catabolic process	14	7	PF3D7_0317000,PF3D7_0608500,PF3D7_0727400,PF3D7_0803800,PF3D7_0807500,PF3D7_0931800,PF3D7_1353900,	50	7.14	13.53	1.74e-05	0.00766087	0.0153217
GO:0051649	establishment of localization in cell	252	34	PF3D7_0103100,PF3D7_0202900,PF3D7_0211200,PF3D7_0214400,PF3D7_0312200,PF3D7_0316500,PF3D7_0320700,PF3D7_0416800,PF3D7_0419600,PF3D7_0423100,PF3D7_0729900,PF3D7_0807300,PF3D7_0812400,PF3D7_0823900,PF3D7_0906100,PF3D7_0932800,PF3D7_0933600,PF3D7_1005700,PF3D7_1020900,PF3D7_1034700,PF3D7_1108600,PF3D7_1117700,PF3D7_1216300,PF3D7_1223200,PF3D7_1235700,PF3D7_1250500,PF3D7_1315900,PF3D7_1324700,PF3D7_1…	13.5	1.93	2.19	0.000127239	0.0346317	0.112098
GO:0002181	cytoplasmic translation	37	10	PF3D7_0312800,PF3D7_0503800,PF3D7_0516900,PF3D7_0528200,PF3D7_0716800,PF3D7_0821700,PF3D7_1130200,PF3D7_1323100,PF3D7_1338200,PF3D7_1351400,	27	3.86	5.04	0.000157238	0.0346317	0.138527
GO:0046907	intracellular transport	248	33	PF3D7_0103100,PF3D7_0202900,PF3D7_0211200,PF3D7_0214400,PF3D7_0312200,PF3D7_0320700,PF3D7_0416800,PF3D7_0419600,PF3D7_0423100,PF3D7_0729900,PF3D7_0807300,PF3D7_0812400,PF3D7_0823900,PF3D7_0906100,PF3D7_0932800,PF3D7_0933600,PF3D7_1005700,PF3D7_1020900,PF3D7_1034700,PF3D7_1108600,PF3D7_1117700,PF3D7_1216300,PF3D7_1223200,PF3D7_1235700,PF3D7_1250500,PF3D7_1315900,PF3D7_1324700,PF3D7_1330400,PF3D7_1…	13.3	1.9	2.15	0.000209646	0.0369396	0.184698
GO:0042254	ribosome biogenesis	193	27	PF3D7_0214400,PF3D7_0312800,PF3D7_0415100,PF3D7_0422400,PF3D7_0710600,PF3D7_0719600,PF3D7_0720100,PF3D7_0804300,PF3D7_0818800,PF3D7_1013100,PF3D7_1117700,PF3D7_1130200,PF3D7_1232000,PF3D7_1302800,PF3D7_1309100,PF3D7_1317800,PF3D7_1359000,PF3D7_1368200,PF3D7_1408600,PF3D7_1414300,PF3D7_1424100,PF3D7_1424400,PF3D7_1426200,PF3D7_1431700,PF3D7_1434500,PF3D7_1441200,PF3D7_1461300,	14	2	2.26	0.000357438	0.0439271	0.314903
GO:0051169	nuclear transport	34	9	PF3D7_0214400,PF3D7_0419600,PF3D7_0812400,PF3D7_0932800,PF3D7_1117700,PF3D7_1223200,PF3D7_1315900,PF3D7_1368200,PF3D7_1412300,	26.5	3.78	4.88	0.000398884	0.0439271	0.351417
GO:0006913	nucleocytoplasmic transport	34	9	PF3D7_0214400,PF3D7_0419600,PF3D7_0812400,PF3D7_0932800,PF3D7_1117700,PF3D7_1223200,PF3D7_1315900,PF3D7_1368200,PF3D7_1412300,	26.5	3.78	4.88	0.000398884	0.0439271	0.351417
GO:0070925	organelle assembly	84	15	PF3D7_0422400,PF3D7_0719600,PF3D7_0720100,PF3D7_0905300,PF3D7_1015900,PF3D7_1107600,PF3D7_1130200,PF3D7_1309100,PF3D7_1317800,PF3D7_1414300,PF3D7_1424100,PF3D7_1426300,PF3D7_1434500,PF3D7_1461300,PF3D7_1470000,	17.9	2.55	2.97	0.000609118	0.0596259	0.536633
GO:0006606	protein import into nucleus	12	5	PF3D7_0419600,PF3D7_0812400,PF3D7_0932800,PF3D7_1117700,PF3D7_1412300,	41.7	5.95	9.61	0.000859924	0.0612978	0.757593
GO:0034504	protein localization to nucleus	12	5	PF3D7_0419600,PF3D7_0812400,PF3D7_0932800,PF3D7_1117700,PF3D7_1412300,	41.7	5.95	9.61	0.000859924	0.0612978	0.757593
GO:0051170	import into nucleus	12	5	PF3D7_0419600,PF3D7_0812400,PF3D7_0932800,PF3D7_1117700,PF3D7_1412300,	41.7	5.95	9.61	0.000859924	0.0612978	0.757593
GO:0022613	ribonucleoprotein complex biogenesis	247	31	PF3D7_0214400,PF3D7_0312800,PF3D7_0415100,PF3D7_0422400,PF3D7_0528200,PF3D7_0710600,PF3D7_0716800,PF3D7_0719600,PF3D7_0720100,PF3D7_0804300,PF3D7_0818800,PF3D7_1013100,PF3D7_1117700,PF3D7_1130200,PF3D7_1231500,PF3D7_1232000,PF3D7_1302800,PF3D7_1309100,PF3D7_1317800,PF3D7_1355800,PF3D7_1359000,PF3D7_1368200,PF3D7_1408600,PF3D7_1414300,PF3D7_1424100,PF3D7_1424400,PF3D7_1426200,PF3D7_1431700,PF3D7_1…	12.6	1.79	2	0.000909492	0.0612978	0.801263
GO:0006508	proteolysis	227	29	PF3D7_0305700,PF3D7_0312200,PF3D7_0317000,PF3D7_0320700,PF3D7_0419300,PF3D7_0505800,PF3D7_0608500,PF3D7_0727400,PF3D7_0803800,PF3D7_0807500,PF3D7_0912900,PF3D7_0913500,PF3D7_0931800,PF3D7_0933600,PF3D7_1005700,PF3D7_1017900,PF3D7_1108600,PF3D7_1115400,PF3D7_1117100,PF3D7_1314800,PF3D7_1323500,PF3D7_1345500,PF3D7_1353900,PF3D7_1402500,PF3D7_1408000,PF3D7_1408100,PF3D7_1414000,PF3D7_1446200,PF3D7_1…	12.8	1.82	2.03	0.0010011	0.0612978	0.881974
GO:0042255	ribosome assembly	46	10	PF3D7_0422400,PF3D7_0719600,PF3D7_0720100,PF3D7_1130200,PF3D7_1309100,PF3D7_1317800,PF3D7_1414300,PF3D7_1424100,PF3D7_1434500,PF3D7_1461300,	21.7	3.1	3.77	0.00104366	0.0612978	0.919467
GO:0006886	intracellular protein transport	166	23	PF3D7_0202900,PF3D7_0211200,PF3D7_0312200,PF3D7_0320700,PF3D7_0416800,PF3D7_0419600,PF3D7_0423100,PF3D7_0807300,PF3D7_0812400,PF3D7_0932800,PF3D7_0933600,PF3D7_1005700,PF3D7_1020900,PF3D7_1034700,PF3D7_1108600,PF3D7_1117700,PF3D7_1216300,PF3D7_1223200,PF3D7_1250500,PF3D7_1324700,PF3D7_1346100,PF3D7_1412300,PF3D7_1435500,	13.9	1.98	2.22	0.00111441	0.0613624	0.981799
GO:0051168	nuclear export	25	7	PF3D7_0214400,PF3D7_0419600,PF3D7_0932800,PF3D7_1117700,PF3D7_1223200,PF3D7_1315900,PF3D7_1368200,	28	4	5.25	0.00124102	0.0643139	1
GO:0065003	protein-containing complex assembly	193	25	PF3D7_0309600,PF3D7_0408700,PF3D7_0422400,PF3D7_0527500,PF3D7_0528200,PF3D7_0626800,PF3D7_0716800,PF3D7_0719600,PF3D7_0720100,PF3D7_0804300,PF3D7_0905300,PF3D7_1130200,PF3D7_1203700,PF3D7_1216300,PF3D7_1231500,PF3D7_1309100,PF3D7_1317800,PF3D7_1355800,PF3D7_1414300,PF3D7_1424100,PF3D7_1426300,PF3D7_1433300,PF3D7_1434500,PF3D7_1453700,PF3D7_1461300,	13	1.85	2.05	0.00182573	0.0893591	1
GO:0015931	nucleobase-containing compound transport	27	7	PF3D7_0419600,PF3D7_0505300,PF3D7_1037300,PF3D7_1117700,PF3D7_1223200,PF3D7_1315900,PF3D7_1347200,	25.9	3.7	4.72	0.00202977	0.0930213	1
GO:1901565	organonitrogen compound catabolic process	174	23	PF3D7_0305700,PF3D7_0312200,PF3D7_0317000,PF3D7_0505800,PF3D7_0513300,PF3D7_0608500,PF3D7_0608800,PF3D7_0727400,PF3D7_0803800,PF3D7_0807500,PF3D7_0912900,PF3D7_0931800,PF3D7_1017900,PF3D7_1115400,PF3D7_1117100,PF3D7_1127100,PF3D7_1235600,PF3D7_1314800,PF3D7_1345500,PF3D7_1353900,PF3D7_1402500,PF3D7_1408000,PF3D7_1414000,	13.2	1.89	2.1	0.00211172	0.0930213	1
GO:0006414	translational elongation	21	6	PF3D7_0309600,PF3D7_0319600,PF3D7_0913200,PF3D7_0931000,PF3D7_1338300,PF3D7_1451100,	28.6	4.08	5.39	0.00248854	0.1044	1
GO:0019941	modification-dependent protein catabolic process	116	17	PF3D7_0305700,PF3D7_0312200,PF3D7_0317000,PF3D7_0505800,PF3D7_0608500,PF3D7_0727400,PF3D7_0803800,PF3D7_0807500,PF3D7_0912900,PF3D7_0931800,PF3D7_1017900,PF3D7_1117100,PF3D7_1314800,PF3D7_1345500,PF3D7_1353900,PF3D7_1402500,PF3D7_1414000,	14.7	2.09	2.35	0.00267118	0.106969	1
GO:0022618	ribonucleoprotein complex assembly	98	15	PF3D7_0422400,PF3D7_0528200,PF3D7_0716800,PF3D7_0719600,PF3D7_0720100,PF3D7_0804300,PF3D7_1130200,PF3D7_1231500,PF3D7_1309100,PF3D7_1317800,PF3D7_1355800,PF3D7_1414300,PF3D7_1424100,PF3D7_1434500,PF3D7_1461300,	15.3	2.19	2.46	0.00305956	0.117195	1
GO:0042273	ribosomal large subunit biogenesis	62	11	PF3D7_0312800,PF3D7_0719600,PF3D7_0804300,PF3D7_1130200,PF3D7_1309100,PF3D7_1414300,PF3D7_1424100,PF3D7_1424400,PF3D7_1431700,PF3D7_1434500,PF3D7_1441200,	17.7	2.53	2.93	0.00337719	0.123971	1
GO:0046128	purine ribonucleoside metabolic process	10	4	PF3D7_0513300,PF3D7_1012400,PF3D7_1235700,PF3D7_1311900,	40	5.71	8.94	0.00353997	0.124749	1
GO:0043632	modification-dependent macromolecule catabolic process	120	17	PF3D7_0305700,PF3D7_0312200,PF3D7_0317000,PF3D7_0505800,PF3D7_0608500,PF3D7_0727400,PF3D7_0803800,PF3D7_0807500,PF3D7_0912900,PF3D7_0931800,PF3D7_1017900,PF3D7_1117100,PF3D7_1314800,PF3D7_1345500,PF3D7_1353900,PF3D7_1402500,PF3D7_1414000,	14.2	2.02	2.25	0.00383651	0.129999	1
GO:0071826	ribonucleoprotein complex subunit organization	101	15	PF3D7_0422400,PF3D7_0528200,PF3D7_0716800,PF3D7_0719600,PF3D7_0720100,PF3D7_0804300,PF3D7_1130200,PF3D7_1231500,PF3D7_1309100,PF3D7_1317800,PF3D7_1355800,PF3D7_1414300,PF3D7_1424100,PF3D7_1434500,PF3D7_1461300,	14.9	2.12	2.38	0.00411181	0.134167	1
GO:0036158	outer dynein arm assembly	2	2	PF3D7_0905300,PF3D7_1426300,	100	14.28	inf	0.00489352	0.138143	1
GO:0009179	purine ribonucleoside diphosphate metabolic process	17	5	PF3D7_0624000,PF3D7_0626800,PF3D7_1015900,PF3D7_1120100,PF3D7_1214900,	29.4	4.2	5.6	0.00501767	0.138143	1
GO:0006096	glycolytic process	17	5	PF3D7_0624000,PF3D7_0626800,PF3D7_1015900,PF3D7_1120100,PF3D7_1214900,	29.4	4.2	5.6	0.00501767	0.138143	1
GO:0046031	ADP metabolic process	17	5	PF3D7_0624000,PF3D7_0626800,PF3D7_1015900,PF3D7_1120100,PF3D7_1214900,	29.4	4.2	5.6	0.00501767	0.138143	1
GO:0006757	ATP generation from ADP	17	5	PF3D7_0624000,PF3D7_0626800,PF3D7_1015900,PF3D7_1120100,PF3D7_1214900,	29.4	4.2	5.6	0.00501767	0.138143	1
GO:0072594	establishment of protein localization to organelle	66	11	PF3D7_0312200,PF3D7_0320700,PF3D7_0419600,PF3D7_0812400,PF3D7_0932800,PF3D7_0933600,PF3D7_1005700,PF3D7_1117700,PF3D7_1216300,PF3D7_1346100,PF3D7_1412300,	16.7	2.38	2.71	0.00555005	0.144389	1
GO:0030163	protein catabolic process	146	19	PF3D7_0305700,PF3D7_0312200,PF3D7_0317000,PF3D7_0505800,PF3D7_0608500,PF3D7_0727400,PF3D7_0803800,PF3D7_0807500,PF3D7_0912900,PF3D7_0931800,PF3D7_1017900,PF3D7_1115400,PF3D7_1117100,PF3D7_1314800,PF3D7_1345500,PF3D7_1353900,PF3D7_1402500,PF3D7_1408000,PF3D7_1414000,	13	1.86	2.04	0.00597462	0.144389	1
GO:0033365	protein localization to organelle	76	12	PF3D7_0312200,PF3D7_0320700,PF3D7_0419600,PF3D7_0812400,PF3D7_0932800,PF3D7_0933600,PF3D7_1005700,PF3D7_1117700,PF3D7_1216300,PF3D7_1330400,PF3D7_1346100,PF3D7_1412300,	15.8	2.25	2.54	0.00602034	0.144389	1
GO:0042274	ribosomal small subunit biogenesis	49	9	PF3D7_0214400,PF3D7_0422400,PF3D7_0720100,PF3D7_0818800,PF3D7_1013100,PF3D7_1302800,PF3D7_1317800,PF3D7_1408600,PF3D7_1461300,	18.4	2.62	3.04	0.00614545	0.144389	1
GO:0009150	purine ribonucleotide metabolic process	67	11	PF3D7_0624000,PF3D7_0626800,PF3D7_1012400,PF3D7_1015900,PF3D7_1102400,PF3D7_1108500,PF3D7_1120100,PF3D7_1214900,PF3D7_1235700,PF3D7_1311900,PF3D7_1462700,	16.4	2.34	2.66	0.00623628	0.144389	1
GO:0043933	protein-containing complex subunit organization	223	26	PF3D7_0309600,PF3D7_0408700,PF3D7_0422400,PF3D7_0527500,PF3D7_0528200,PF3D7_0626800,PF3D7_0716800,PF3D7_0719600,PF3D7_0720100,PF3D7_0804300,PF3D7_0905300,PF3D7_1130200,PF3D7_1203700,PF3D7_1216300,PF3D7_1231500,PF3D7_1309100,PF3D7_1317800,PF3D7_1355800,PF3D7_1368200,PF3D7_1414300,PF3D7_1424100,PF3D7_1426300,PF3D7_1433300,PF3D7_1434500,PF3D7_1453700,PF3D7_1461300,	11.7	1.66	1.81	0.00640838	0.144389	1
GO:0009185	ribonucleoside diphosphate metabolic process	18	5	PF3D7_0624000,PF3D7_0626800,PF3D7_1015900,PF3D7_1120100,PF3D7_1214900,	27.8	3.97	5.17	0.00655568	0.144389	1
GO:0009135	purine nucleoside diphosphate metabolic process	18	5	PF3D7_0624000,PF3D7_0626800,PF3D7_1015900,PF3D7_1120100,PF3D7_1214900,	27.8	3.97	5.17	0.00655568	0.144389	1
GO:0044257	cellular protein catabolic process	138	18	PF3D7_0305700,PF3D7_0312200,PF3D7_0317000,PF3D7_0505800,PF3D7_0608500,PF3D7_0727400,PF3D7_0803800,PF3D7_0807500,PF3D7_0912900,PF3D7_0931800,PF3D7_1017900,PF3D7_1115400,PF3D7_1117100,PF3D7_1314800,PF3D7_1345500,PF3D7_1353900,PF3D7_1402500,PF3D7_1414000,	13	1.86	2.05	0.0071924	0.150869	1
GO:0051603	proteolysis involved in cellular protein catabolic process	138	18	PF3D7_0305700,PF3D7_0312200,PF3D7_0317000,PF3D7_0505800,PF3D7_0608500,PF3D7_0727400,PF3D7_0803800,PF3D7_0807500,PF3D7_0912900,PF3D7_0931800,PF3D7_1017900,PF3D7_1115400,PF3D7_1117100,PF3D7_1314800,PF3D7_1345500,PF3D7_1353900,PF3D7_1402500,PF3D7_1414000,	13	1.86	2.05	0.0071924	0.150869	1
GO:0043161	proteasome-mediated ubiquitin-dependent protein catabolic process	69	11	PF3D7_0312200,PF3D7_0317000,PF3D7_0608500,PF3D7_0727400,PF3D7_0803800,PF3D7_0807500,PF3D7_0912900,PF3D7_0931800,PF3D7_1017900,PF3D7_1345500,PF3D7_1353900,	15.9	2.28	2.57	0.00780762	0.156988	1
GO:0006090	pyruvate metabolic process	26	6	PF3D7_0624000,PF3D7_0626800,PF3D7_1015900,PF3D7_1120100,PF3D7_1214900,PF3D7_1467300,	23.1	3.29	4.04	0.0078405	0.156988	1
GO:0015031	protein transport	60	10	PF3D7_0103100,PF3D7_0320700,PF3D7_0423100,PF3D7_0906100,PF3D7_1020900,PF3D7_1234600,PF3D7_1250500,PF3D7_1321800,PF3D7_1330400,PF3D7_1346100,	16.7	2.38	2.71	0.00804187	0.157442	1
GO:0140694	non-membrane-bounded organelle assembly	61	10	PF3D7_0422400,PF3D7_0719600,PF3D7_0720100,PF3D7_1130200,PF3D7_1309100,PF3D7_1317800,PF3D7_1414300,PF3D7_1424100,PF3D7_1434500,PF3D7_1461300,	16.4	2.34	2.65	0.0090386	0.17129	1
GO:0017038	protein import	27	6	PF3D7_0419600,PF3D7_0812400,PF3D7_0932800,PF3D7_1117700,PF3D7_1144700,PF3D7_1412300,	22.2	3.17	3.84	0.0095007	0.17129	1
GO:0010498	proteasomal protein catabolic process	71	11	PF3D7_0312200,PF3D7_0317000,PF3D7_0608500,PF3D7_0727400,PF3D7_0803800,PF3D7_0807500,PF3D7_0912900,PF3D7_0931800,PF3D7_1017900,PF3D7_1345500,PF3D7_1353900,	15.5	2.21	2.48	0.00967122	0.17129	1
GO:0006405	RNA export from nucleus	13	4	PF3D7_0419600,PF3D7_1117700,PF3D7_1223200,PF3D7_1315900,	30.8	4.39	5.96	0.0101874	0.17129	1
GO:0000028	ribosomal small subunit assembly	13	4	PF3D7_0422400,PF3D7_0720100,PF3D7_1317800,PF3D7_1461300,	30.8	4.39	5.96	0.0101874	0.17129	1
GO:1901135	carbohydrate derivative metabolic process	155	19	PF3D7_0321200,PF3D7_0512700,PF3D7_0513300,PF3D7_0624000,PF3D7_0624700,PF3D7_0626800,PF3D7_0911000,PF3D7_1010700,PF3D7_1012400,PF3D7_1015900,PF3D7_1102400,PF3D7_1108500,PF3D7_1120100,PF3D7_1127100,PF3D7_1141600,PF3D7_1214900,PF3D7_1235700,PF3D7_1462700,PF3D7_1467300,	12.3	1.75	1.91	0.011228	0.17129	1
GO:0034622	cellular protein-containing complex assembly	177	21	PF3D7_0422400,PF3D7_0528200,PF3D7_0716800,PF3D7_0719600,PF3D7_0720100,PF3D7_0804300,PF3D7_0905300,PF3D7_1130200,PF3D7_1203700,PF3D7_1216300,PF3D7_1231500,PF3D7_1309100,PF3D7_1317800,PF3D7_1355800,PF3D7_1414300,PF3D7_1424100,PF3D7_1426300,PF3D7_1433300,PF3D7_1434500,PF3D7_1453700,PF3D7_1461300,	11.9	1.69	1.84	0.0113116	0.17129	1
GO:0000027	ribosomal large subunit assembly	28	6	PF3D7_0719600,PF3D7_1130200,PF3D7_1309100,PF3D7_1414300,PF3D7_1424100,PF3D7_1434500,	21.4	3.06	3.67	0.0113972	0.17129	1
GO:0006511	ubiquitin-dependent protein catabolic process	113	15	PF3D7_0305700,PF3D7_0312200,PF3D7_0317000,PF3D7_0505800,PF3D7_0608500,PF3D7_0727400,PF3D7_0803800,PF3D7_0807500,PF3D7_0912900,PF3D7_0931800,PF3D7_1017900,PF3D7_1117100,PF3D7_1345500,PF3D7_1353900,PF3D7_1414000,	13.3	1.89	2.08	0.0116301	0.17129	1
GO:0009259	ribonucleotide metabolic process	73	11	PF3D7_0512700,PF3D7_0624000,PF3D7_0626800,PF3D7_1012400,PF3D7_1015900,PF3D7_1102400,PF3D7_1108500,PF3D7_1120100,PF3D7_1214900,PF3D7_1235700,PF3D7_1462700,	15.1	2.15	2.4	0.0118604	0.17129	1
GO:0051656	establishment of organelle localization	21	5	PF3D7_0214400,PF3D7_0316500,PF3D7_0729900,PF3D7_1117700,PF3D7_1368200,	23.8	3.4	4.2	0.01309	0.17129	1
GO:0016052	carbohydrate catabolic process	21	5	PF3D7_0624000,PF3D7_0626800,PF3D7_1015900,PF3D7_1120100,PF3D7_1214900,	23.8	3.4	4.2	0.01309	0.17129	1
GO:0006165	nucleoside diphosphate phosphorylation	21	5	PF3D7_0624000,PF3D7_0626800,PF3D7_1015900,PF3D7_1120100,PF3D7_1214900,	23.8	3.4	4.2	0.01309	0.17129	1
GO:0046034	ATP metabolic process	46	8	PF3D7_0624000,PF3D7_0626800,PF3D7_1015900,PF3D7_1120100,PF3D7_1214900,PF3D7_1235700,PF3D7_1311900,PF3D7_1462700,	17.4	2.48	2.84	0.0133073	0.17129	1
GO:1904659	glucose transmembrane transport	3	2	PF3D7_0204700,PF3D7_0508300,	66.7	9.52	26.7	0.0139987	0.17129	1
GO:0008216	spermidine metabolic process	3	2	PF3D7_0409300,PF3D7_1129000,	66.7	9.52	26.7	0.0139987	0.17129	1
GO:0044088	regulation of vacuole organization	3	2	PF3D7_0211200,PF3D7_1015900,	66.7	9.52	26.7	0.0139987	0.17129	1
GO:0034219	carbohydrate transmembrane transport	3	2	PF3D7_0204700,PF3D7_0508300,	66.7	9.52	26.7	0.0139987	0.17129	1
GO:0006596	polyamine biosynthetic process	3	2	PF3D7_0409300,PF3D7_1129000,	66.7	9.52	26.7	0.0139987	0.17129	1
GO:0006595	polyamine metabolic process	3	2	PF3D7_0409300,PF3D7_1129000,	66.7	9.52	26.7	0.0139987	0.17129	1
GO:0008295	spermidine biosynthetic process	3	2	PF3D7_0409300,PF3D7_1129000,	66.7	9.52	26.7	0.0139987	0.17129	1
GO:0006493	protein O-linked glycosylation	3	2	PF3D7_1010700,PF3D7_1141600,	66.7	9.52	26.7	0.0139987	0.17129	1
GO:0051262	protein tetramerization	3	2	PF3D7_0309600,PF3D7_0626800,	66.7	9.52	26.7	0.0139987	0.17129	1
GO:0015749	monosaccharide transmembrane transport	3	2	PF3D7_0204700,PF3D7_0508300,	66.7	9.52	26.7	0.0139987	0.17129	1
GO:0072530	purine-containing compound transmembrane transport	3	2	PF3D7_1037300,PF3D7_1347200,	66.7	9.52	26.7	0.0139987	0.17129	1
GO:0032889	regulation of vacuole fusion, non-autophagic	3	2	PF3D7_0211200,PF3D7_1015900,	66.7	9.52	26.7	0.0139987	0.17129	1
GO:0008645	hexose transmembrane transport	3	2	PF3D7_0204700,PF3D7_0508300,	66.7	9.52	26.7	0.0139987	0.17129	1
GO:0019693	ribose phosphate metabolic process	75	11	PF3D7_0512700,PF3D7_0624000,PF3D7_0626800,PF3D7_1012400,PF3D7_1015900,PF3D7_1102400,PF3D7_1108500,PF3D7_1120100,PF3D7_1214900,PF3D7_1235700,PF3D7_1462700,	14.7	2.09	2.32	0.0144089	0.173893	1
GO:1901264	carbohydrate derivative transport	8	3	PF3D7_0505300,PF3D7_1037300,PF3D7_1347200,	37.5	5.35	8.03	0.014638	0.174271	1
GO:0042592	homeostatic process	68	10	PF3D7_0624000,PF3D7_0802200,PF3D7_0827900,PF3D7_1036700,PF3D7_1108700,PF3D7_1134100,PF3D7_1223200,PF3D7_1311900,PF3D7_1352500,PF3D7_1439000,	14.7	2.1	2.33	0.0188809	0.220011	1
GO:0072521	purine-containing compound metabolic process	78	11	PF3D7_0513300,PF3D7_0624000,PF3D7_0626800,PF3D7_1012400,PF3D7_1015900,PF3D7_1102400,PF3D7_1108500,PF3D7_1120100,PF3D7_1214900,PF3D7_1235700,PF3D7_1462700,	14.1	2.01	2.22	0.0189794	0.220011	1
GO:0046939	nucleotide phosphorylation	23	5	PF3D7_0624000,PF3D7_0626800,PF3D7_1015900,PF3D7_1120100,PF3D7_1214900,	21.7	3.1	3.73	0.0192928	0.220739	1
GO:0009119	ribonucleoside metabolic process	9	3	PF3D7_0512700,PF3D7_0513300,PF3D7_1012400,	33.3	4.76	6.69	0.0208334	0.229428	1
GO:0035082	axoneme assembly	9	3	PF3D7_0905300,PF3D7_1107600,PF3D7_1426300,	33.3	4.76	6.69	0.0208334	0.229428	1
GO:0001578	microtubule bundle formation	9	3	PF3D7_0905300,PF3D7_1107600,PF3D7_1426300,	33.3	4.76	6.69	0.0208334	0.229428	1
GO:0043648	dicarboxylic acid metabolic process	16	4	PF3D7_0608800,PF3D7_1214900,PF3D7_1235600,PF3D7_1416500,	25	3.57	4.47	0.0219476	0.235803	1
GO:0090502	RNA phosphodiester bond hydrolysis, endonucleolytic	16	4	PF3D7_0621500,PF3D7_0623900,PF3D7_0720100,PF3D7_1013100,	25	3.57	4.47	0.0219476	0.235803	1
GO:0070972	protein localization to endoplasmic reticulum	24	5	PF3D7_0312200,PF3D7_0320700,PF3D7_1216300,PF3D7_1330400,PF3D7_1346100,	20.8	2.97	3.53	0.0230115	0.244254	1
GO:0006611	protein export from nucleus	4	2	PF3D7_0932800,PF3D7_1223200,	50	7.14	13.35	0.0267048	0.264348	1
GO:0006627	protein processing involved in protein targeting to mitochondrion	4	2	PF3D7_0933600,PF3D7_1005700,	50	7.14	13.35	0.0267048	0.264348	1
GO:0000967	rRNA 5'-end processing	4	2	PF3D7_0720100,PF3D7_1013100,	50	7.14	13.35	0.0267048	0.264348	1
GO:0000472	endonucleolytic cleavage to generate mature 5'-end of SSU-rRNA from (SSU-rRNA, 5.8S rRNA, LSU-rRNA)	4	2	PF3D7_0720100,PF3D7_1013100,	50	7.14	13.35	0.0267048	0.264348	1
GO:0042776	mitochondrial ATP synthesis coupled proton transport	4	2	PF3D7_1235700,PF3D7_1462700,	50	7.14	13.35	0.0267048	0.264348	1
GO:0000480	endonucleolytic cleavage in 5'-ETS of tricistronic rRNA transcript (SSU-rRNA, 5.8S rRNA, LSU-rRNA)	4	2	PF3D7_0720100,PF3D7_1013100,	50	7.14	13.35	0.0267048	0.264348	1
GO:0019725	cellular homeostasis	62	9	PF3D7_0624000,PF3D7_0802200,PF3D7_0827900,PF3D7_1036700,PF3D7_1108700,PF3D7_1134100,PF3D7_1311900,PF3D7_1352500,PF3D7_1439000,	14.5	2.07	2.29	0.0272942	0.264865	1
GO:0009116	nucleoside metabolic process	10	3	PF3D7_0512700,PF3D7_0513300,PF3D7_1012400,	30	4.28	5.73	0.0282449	0.264865	1
GO:0033750	ribosome localization	10	3	PF3D7_0214400,PF3D7_1117700,PF3D7_1368200,	30	4.28	5.73	0.0282449	0.264865	1
GO:0000054	ribosomal subunit export from nucleus	10	3	PF3D7_0214400,PF3D7_1117700,PF3D7_1368200,	30	4.28	5.73	0.0282449	0.264865	1
GO:0019752	carboxylic acid metabolic process	161	18	PF3D7_0409500,PF3D7_0416100,PF3D7_0608800,PF3D7_0624000,PF3D7_0626800,PF3D7_0727200,PF3D7_0925300,PF3D7_1001200,PF3D7_1015900,PF3D7_1020800,PF3D7_1117500,PF3D7_1120100,PF3D7_1214900,PF3D7_1232000,PF3D7_1235600,PF3D7_1416500,PF3D7_1456400,PF3D7_1467300,	11.2	1.6	1.71	0.0313636	0.264865	1
GO:0009132	nucleoside diphosphate metabolic process	26	5	PF3D7_0624000,PF3D7_0626800,PF3D7_1015900,PF3D7_1120100,PF3D7_1214900,	19.2	2.75	3.19	0.0317653	0.264865	1
GO:0006163	purine nucleotide metabolic process	74	10	PF3D7_0624000,PF3D7_0626800,PF3D7_1012400,PF3D7_1015900,PF3D7_1102400,PF3D7_1108500,PF3D7_1120100,PF3D7_1214900,PF3D7_1235700,PF3D7_1462700,	13.5	1.93	2.11	0.0322243	0.264865	1
GO:0006082	organic acid metabolic process	164	18	PF3D7_0409500,PF3D7_0416100,PF3D7_0608800,PF3D7_0624000,PF3D7_0626800,PF3D7_0727200,PF3D7_0925300,PF3D7_1001200,PF3D7_1015900,PF3D7_1020800,PF3D7_1117500,PF3D7_1120100,PF3D7_1214900,PF3D7_1232000,PF3D7_1235600,PF3D7_1416500,PF3D7_1456400,PF3D7_1467300,	11	1.57	1.67	0.0367936	0.264865	1
GO:0043436	oxoacid metabolic process	164	18	PF3D7_0409500,PF3D7_0416100,PF3D7_0608800,PF3D7_0624000,PF3D7_0626800,PF3D7_0727200,PF3D7_0925300,PF3D7_1001200,PF3D7_1015900,PF3D7_1020800,PF3D7_1117500,PF3D7_1120100,PF3D7_1214900,PF3D7_1232000,PF3D7_1235600,PF3D7_1416500,PF3D7_1456400,PF3D7_1467300,	11	1.57	1.67	0.0367936	0.264865	1
GO:0006403	RNA localization	27	5	PF3D7_0419600,PF3D7_0804300,PF3D7_1117700,PF3D7_1223200,PF3D7_1315900,	18.5	2.64	3.05	0.0368254	0.264865	1
GO:0031503	protein-containing complex localization	11	3	PF3D7_0214400,PF3D7_1117700,PF3D7_1368200,	27.3	3.89	5.01	0.0368647	0.264865	1
GO:1901657	glycosyl compound metabolic process	11	3	PF3D7_0512700,PF3D7_0513300,PF3D7_1012400,	27.3	3.89	5.01	0.0368647	0.264865	1
GO:0009117	nucleotide metabolic process	98	12	PF3D7_0512700,PF3D7_0624000,PF3D7_0626800,PF3D7_1012400,PF3D7_1015900,PF3D7_1102400,PF3D7_1108500,PF3D7_1120100,PF3D7_1127100,PF3D7_1214900,PF3D7_1235700,PF3D7_1462700,	12.2	1.75	1.88	0.0397057	0.264865	1
GO:0032259	methylation	37	6	PF3D7_0204900,PF3D7_0409300,PF3D7_0608000,PF3D7_0801900,PF3D7_1009000,PF3D7_1235600,	16.2	2.31	2.6	0.0414792	0.264865	1
GO:0045454	cell redox homeostasis	37	6	PF3D7_0802200,PF3D7_0827900,PF3D7_1036700,PF3D7_1108700,PF3D7_1134100,PF3D7_1352500,	16.2	2.31	2.6	0.0414792	0.264865	1
GO:0032787	monocarboxylic acid metabolic process	67	9	PF3D7_0409500,PF3D7_0624000,PF3D7_0626800,PF3D7_1001200,PF3D7_1015900,PF3D7_1020800,PF3D7_1120100,PF3D7_1214900,PF3D7_1467300,	13.4	1.92	2.09	0.0424243	0.264865	1
GO:0006753	nucleoside phosphate metabolic process	99	12	PF3D7_0512700,PF3D7_0624000,PF3D7_0626800,PF3D7_1012400,PF3D7_1015900,PF3D7_1102400,PF3D7_1108500,PF3D7_1120100,PF3D7_1127100,PF3D7_1214900,PF3D7_1235700,PF3D7_1462700,	12.1	1.73	1.86	0.0424585	0.264865	1
GO:0042401	cellular biogenic amine biosynthetic process	5	2	PF3D7_0409300,PF3D7_1129000,	40	5.71	8.9	0.0424656	0.264865	1
GO:0070286	axonemal dynein complex assembly	5	2	PF3D7_0905300,PF3D7_1426300,	40	5.71	8.9	0.0424656	0.264865	1
GO:0009309	amine biosynthetic process	5	2	PF3D7_0409300,PF3D7_1129000,	40	5.71	8.9	0.0424656	0.264865	1
GO:0060271	cilium assembly	12	3	PF3D7_0905300,PF3D7_1107600,PF3D7_1426300,	25	3.57	4.46	0.0466668	0.264865	1
GO:0006720	isoprenoid metabolic process	12	3	PF3D7_0106900,PF3D7_1141600,PF3D7_1467300,	25	3.57	4.46	0.0466668	0.264865	1
GO:0044782	cilium organization	12	3	PF3D7_0905300,PF3D7_1107600,PF3D7_1426300,	25	3.57	4.46	0.0466668	0.264865	1
GO:0045047	protein targeting to ER	20	4	PF3D7_0312200,PF3D7_0320700,PF3D7_1216300,PF3D7_1346100,	20	2.86	3.35	0.0468776	0.264865	1
GO:0050657	nucleic acid transport	20	4	PF3D7_0419600,PF3D7_1117700,PF3D7_1223200,PF3D7_1315900,	20	2.86	3.35	0.0468776	0.264865	1
GO:0050658	RNA transport	20	4	PF3D7_0419600,PF3D7_1117700,PF3D7_1223200,PF3D7_1315900,	20	2.86	3.35	0.0468776	0.264865	1
GO:0051236	establishment of RNA localization	20	4	PF3D7_0419600,PF3D7_1117700,PF3D7_1223200,PF3D7_1315900,	20	2.86	3.35	0.0468776	0.264865	1
GO:0072599	establishment of protein localization to endoplasmic reticulum	20	4	PF3D7_0312200,PF3D7_0320700,PF3D7_1216300,PF3D7_1346100,	20	2.86	3.35	0.0468776	0.264865	1
GO:0006839	mitochondrial transport	29	5	PF3D7_0823900,PF3D7_0933600,PF3D7_1005700,PF3D7_1235700,PF3D7_1462700,	17.2	2.46	2.79	0.0483547	0.264865	1
GO:0016485	protein processing	29	5	PF3D7_0320700,PF3D7_0913500,PF3D7_0933600,PF3D7_1005700,PF3D7_1457000,	17.2	2.46	2.79	0.0483547	0.264865	1
GO:0009410	response to xenobiotic stimulus	135	15	PF3D7_0106900,PF3D7_0204700,PF3D7_0312400,PF3D7_0513300,PF3D7_0624000,PF3D7_0909700,PF3D7_1007700,PF3D7_1012400,PF3D7_1323500,PF3D7_1347200,PF3D7_1408000,PF3D7_1408100,PF3D7_1451100,PF3D7_1457000,PF3D7_1467300,	11.1	1.59	1.69	0.0490628	0.264865	1
