# Supplementary material for: Transcriptome-module phenotype association study implicates extracellular vesicles biogenesis in Plasmodium falciparum artemisinin resistance
Source: Front Cell Infect Microbiol. 2022 Aug 19;12:886728. doi: 10.3389/fcimb.2022.886728 (PMC9437462; doi:10.3389/fcimb.2022.886728)
Supplement: Supplementary file 1 [file DataSheet_1.zip › Supplementary_files/Supplementary_Table_4.xlsx]

## Sheet: Supplementary Table 4
Supplementary Table 4 | Gene ontology tabular summary of module 1
ID	Name	Bgd count	Result count	Result gene list	Pct of bgd	Fold enrichment	Odds ratio	P-value	Benjamini	Bonferroni
GO:0052126	movement in host environment	120	68	PF3D7_0102500,PF3D7_0206200,PF3D7_0207500,PF3D7_0207600,PF3D7_0210600,PF3D7_0214900,PF3D7_0217500,PF3D7_0316000,PF3D7_0323400,PF3D7_0404400,PF3D7_0404700,PF3D7_0404900,PF3D7_0405200,PF3D7_0423400,PF3D7_0423500,PF3D7_0423800,PF3D7_0424100,PF3D7_0501600,PF3D7_0507500,PF3D7_0612700,PF3D7_0629300,PF3D7_0707300,PF3D7_0722200,PF3D7_0731500,PF3D7_0806300,PF3D7_0808200,PF3D7_0818600,PF3D7_0819200,PF3D7_0…	56.7	2.72	5.26	3.19e-18	4.05e-15	4.05e-15
GO:0044409	entry into host	103	61	PF3D7_0102500,PF3D7_0210600,PF3D7_0214900,PF3D7_0217500,PF3D7_0316000,PF3D7_0323400,PF3D7_0404400,PF3D7_0404700,PF3D7_0404900,PF3D7_0405200,PF3D7_0423400,PF3D7_0423500,PF3D7_0423800,PF3D7_0424100,PF3D7_0501600,PF3D7_0612700,PF3D7_0629300,PF3D7_0707300,PF3D7_0722200,PF3D7_0731500,PF3D7_0808200,PF3D7_0818600,PF3D7_0819200,PF3D7_0828800,PF3D7_0905400,PF3D7_0923300,PF3D7_0929400,PF3D7_0930300,PF3D7_0…	59.2	2.84	5.81	9.48e-18	6.02e-15	1.2e-14
GO:0035890	exit from host	29	16	PF3D7_0206200,PF3D7_0207500,PF3D7_0207600,PF3D7_0217500,PF3D7_0507500,PF3D7_0629300,PF3D7_0806300,PF3D7_0808200,PF3D7_0930300,PF3D7_1014100,PF3D7_1028700,PF3D7_1138400,PF3D7_1231400,PF3D7_1337800,PF3D7_1414400,PF3D7_1436600,	55.2	2.65	4.74	4.8e-05	0.0202994	0.0608982
GO:0035891	exit from host cell	28	15	PF3D7_0206200,PF3D7_0207500,PF3D7_0207600,PF3D7_0217500,PF3D7_0507500,PF3D7_0629300,PF3D7_0806300,PF3D7_0808200,PF3D7_0930300,PF3D7_1014100,PF3D7_1028700,PF3D7_1138400,PF3D7_1231400,PF3D7_1337800,PF3D7_1414400,	53.6	2.57	4.44	0.000130056	0.0412927	0.165171
GO:0030048	actin filament-based movement	9	7	PF3D7_0503400,PF3D7_0503600,PF3D7_0613900,PF3D7_0932200,PF3D7_1229800,PF3D7_1342600,PF3D7_1361400,	77.8	3.73	13.39	0.000404188	0.0792962	0.513319
GO:0030036	actin cytoskeleton organization	19	11	PF3D7_0105300,PF3D7_0503400,PF3D7_0503600,PF3D7_0613900,PF3D7_0716100,PF3D7_0932200,PF3D7_1229800,PF3D7_1251200,PF3D7_1342600,PF3D7_1361400,PF3D7_1444800,	57.9	2.78	5.27	0.000437066	0.0792962	0.555074
GO:0030029	actin filament-based process	19	11	PF3D7_0105300,PF3D7_0503400,PF3D7_0503600,PF3D7_0613900,PF3D7_0716100,PF3D7_0932200,PF3D7_1229800,PF3D7_1251200,PF3D7_1342600,PF3D7_1361400,PF3D7_1444800,	57.9	2.78	5.27	0.000437066	0.0792962	0.555074
GO:0007015	actin filament organization	16	9	PF3D7_0105300,PF3D7_0503400,PF3D7_0503600,PF3D7_0613900,PF3D7_1229800,PF3D7_1251200,PF3D7_1342600,PF3D7_1361400,PF3D7_1444800,	56.3	2.7	4.92	0.00196288	0.293547	1
GO:0097435	supramolecular fiber organization	28	13	PF3D7_0105300,PF3D7_0407900,PF3D7_0503400,PF3D7_0503600,PF3D7_0613900,PF3D7_0903700,PF3D7_1126700,PF3D7_1229800,PF3D7_1251200,PF3D7_1342600,PF3D7_1361400,PF3D7_1443600,PF3D7_1444800,	46.4	2.23	3.32	0.00208026	0.293547	1
GO:0000209	protein polyubiquitination	22	10	PF3D7_0303800,PF3D7_0707700,PF3D7_0812600,PF3D7_1033900,PF3D7_1119400,PF3D7_1203900,PF3D7_1211800,PF3D7_1243700,PF3D7_1245300,PF3D7_1356300,	45.5	2.18	3.19	0.00814123	0.880855	1
GO:0018209	peptidyl-serine modification	19	9	PF3D7_0217500,PF3D7_0717500,PF3D7_0934800,PF3D7_1003300,PF3D7_1104900,PF3D7_1114700,PF3D7_1136500,PF3D7_1238900,PF3D7_1436600,	47.4	2.27	3.44	0.00865854	0.880855	1
GO:0070252	actin-mediated cell contraction	3	3	PF3D7_0503400,PF3D7_0932200,PF3D7_1361400,	100	4.8	inf	0.00901662	0.880855	1
GO:0060327	cytoplasmic actin-based contraction involved in cell motility	3	3	PF3D7_0503400,PF3D7_0932200,PF3D7_1361400,	100	4.8	inf	0.00901662	0.880855	1
GO:0007010	cytoskeleton organization	73	24	PF3D7_0105300,PF3D7_0111000,PF3D7_0407900,PF3D7_0503400,PF3D7_0503600,PF3D7_0607600,PF3D7_0613900,PF3D7_0630500,PF3D7_0716100,PF3D7_0717500,PF3D7_0724800,PF3D7_0903700,PF3D7_0932200,PF3D7_1009700,PF3D7_1126700,PF3D7_1229800,PF3D7_1246200,PF3D7_1251200,PF3D7_1342600,PF3D7_1361400,PF3D7_1443600,PF3D7_1444800,PF3D7_1446600,PF3D7_1470100,	32.9	1.58	1.88	0.0105459	0.896067	1
GO:0006470	protein dephosphorylation	26	11	PF3D7_0802800,PF3D7_0810300,PF3D7_1031700,PF3D7_1135100,PF3D7_1249300,PF3D7_1309200,PF3D7_1414400,PF3D7_1423300,PF3D7_1451700,PF3D7_1455100,PF3D7_1464600,	42.3	2.03	2.81	0.0106089	0.896067	1
GO:0051205	protein insertion into membrane	11	6	PF3D7_0323400,PF3D7_0424100,PF3D7_0608310,PF3D7_1353700,PF3D7_1368600,PF3D7_1438600,	54.5	2.62	4.58	0.014159	0.896067	1
GO:0006897	endocytosis	21	9	PF3D7_0104300,PF3D7_0217300,PF3D7_0304200,PF3D7_0617100,PF3D7_1025000,PF3D7_1136500,PF3D7_1218300,PF3D7_1246300,PF3D7_1411300,	42.9	2.06	2.87	0.0184713	0.896067	1
GO:0030050	vesicle transport along actin filament	6	4	PF3D7_0503600,PF3D7_0613900,PF3D7_1229800,PF3D7_1342600,	66.7	3.2	7.63	0.0195756	0.896067	1
GO:0099515	actin filament-based transport	6	4	PF3D7_0503600,PF3D7_0613900,PF3D7_1229800,PF3D7_1342600,	66.7	3.2	7.63	0.0195756	0.896067	1
GO:0008154	actin polymerization or depolymerization	6	4	PF3D7_0105300,PF3D7_0503400,PF3D7_1361400,PF3D7_1444800,	66.7	3.2	7.63	0.0195756	0.896067	1
GO:0018105	peptidyl-serine phosphorylation	18	8	PF3D7_0217500,PF3D7_0717500,PF3D7_0934800,PF3D7_1104900,PF3D7_1114700,PF3D7_1136500,PF3D7_1238900,PF3D7_1436600,	44.4	2.13	3.06	0.0204557	0.896067	1
GO:0061024	membrane organization	58	19	PF3D7_0323400,PF3D7_0424100,PF3D7_0505000,PF3D7_0530100,PF3D7_0608310,PF3D7_0731100,PF3D7_0806300,PF3D7_0808300,PF3D7_1022700,PF3D7_1138400,PF3D7_1243500,PF3D7_1244600,PF3D7_1326800,PF3D7_1332000,PF3D7_1353700,PF3D7_1368600,PF3D7_1438600,PF3D7_1452500,PF3D7_1455600,	32.8	1.57	1.87	0.0223514	0.896067	1
GO:0051650	establishment of vesicle localization	9	5	PF3D7_0503600,PF3D7_0613900,PF3D7_1229800,PF3D7_1244600,PF3D7_1342600,	55.6	2.67	4.77	0.0231142	0.896067	1
GO:0051648	vesicle localization	9	5	PF3D7_0503600,PF3D7_0613900,PF3D7_1229800,PF3D7_1244600,PF3D7_1342600,	55.6	2.67	4.77	0.0231142	0.896067	1
GO:0007009	plasma membrane organization	4	3	PF3D7_0806300,PF3D7_1022700,PF3D7_1455600,	75	3.6	11.43	0.0304452	0.896067	1
GO:0072583	clathrin-dependent endocytosis	4	3	PF3D7_0217300,PF3D7_0617100,PF3D7_1411300,	75	3.6	11.43	0.0304452	0.896067	1
GO:0033962	P-body assembly	4	3	PF3D7_0320800,PF3D7_0819900,PF3D7_1474900,	75	3.6	11.43	0.0304452	0.896067	1
GO:0080009	mRNA methylation	4	3	PF3D7_0105600,PF3D7_1230800,PF3D7_1235500,	75	3.6	11.43	0.0304452	0.896067	1
GO:0006282	regulation of DNA repair	4	3	PF3D7_0216300,PF3D7_0407900,PF3D7_1112600,	75	3.6	11.43	0.0304452	0.896067	1
GO:0051261	protein depolymerization	4	3	PF3D7_0503400,PF3D7_1361400,PF3D7_1411300,	75	3.6	11.43	0.0304452	0.896067	1
GO:0016567	protein ubiquitination	49	16	PF3D7_0209700,PF3D7_0303800,PF3D7_0315800,PF3D7_0316900,PF3D7_0501700,PF3D7_0624500,PF3D7_0707700,PF3D7_0812600,PF3D7_1033900,PF3D7_1119400,PF3D7_1203900,PF3D7_1211800,PF3D7_1221600,PF3D7_1243700,PF3D7_1245300,PF3D7_1356300,	32.7	1.57	1.86	0.0354237	0.896067	1
GO:0030154	cell differentiation	7	4	PF3D7_0507600,PF3D7_0717500,PF3D7_0818600,PF3D7_0934800,	57.1	2.74	5.08	0.0382148	0.896067	1
GO:0006898	receptor-mediated endocytosis	7	4	PF3D7_0217300,PF3D7_0617100,PF3D7_1246300,PF3D7_1411300,	57.1	2.74	5.08	0.0382148	0.896067	1
GO:0099518	vesicle cytoskeletal trafficking	7	4	PF3D7_0503600,PF3D7_0613900,PF3D7_1229800,PF3D7_1342600,	57.1	2.74	5.08	0.0382148	0.896067	1
GO:0030705	cytoskeleton-dependent intracellular transport	10	5	PF3D7_0503600,PF3D7_0613900,PF3D7_1126700,PF3D7_1229800,PF3D7_1342600,	50	2.4	3.81	0.0384326	0.896067	1
GO:0036211	protein modification process	375	92	PF3D7_0104300,PF3D7_0209700,PF3D7_0214600,PF3D7_0217500,PF3D7_0219400,PF3D7_0303800,PF3D7_0315800,PF3D7_0316900,PF3D7_0321400,PF3D7_0500900,PF3D7_0501700,PF3D7_0516700,PF3D7_0520700,PF3D7_0527200,PF3D7_0528400,PF3D7_0615500,PF3D7_0624500,PF3D7_0704500,PF3D7_0707700,PF3D7_0708300,PF3D7_0717500,PF3D7_0724600,PF3D7_0802800,PF3D7_0803000,PF3D7_0810300,PF3D7_0811500,PF3D7_0812600,PF3D7_0823600,PF3D7_0…	24.5	1.18	1.26	0.0399852	0.896067	1
GO:0006464	cellular protein modification process	375	92	PF3D7_0104300,PF3D7_0209700,PF3D7_0214600,PF3D7_0217500,PF3D7_0219400,PF3D7_0303800,PF3D7_0315800,PF3D7_0316900,PF3D7_0321400,PF3D7_0500900,PF3D7_0501700,PF3D7_0516700,PF3D7_0520700,PF3D7_0527200,PF3D7_0528400,PF3D7_0615500,PF3D7_0624500,PF3D7_0704500,PF3D7_0707700,PF3D7_0708300,PF3D7_0717500,PF3D7_0724600,PF3D7_0802800,PF3D7_0803000,PF3D7_0810300,PF3D7_0811500,PF3D7_0812600,PF3D7_0823600,PF3D7_0…	24.5	1.18	1.26	0.0399852	0.896067	1
GO:0006810	transport	31	11	PF3D7_0218100,PF3D7_0905500,PF3D7_0929900,PF3D7_0932100,PF3D7_1005800,PF3D7_1010300,PF3D7_1021700,PF3D7_1029200,PF3D7_1127600,PF3D7_1204900,PF3D7_1353700,	35.5	1.7	2.1	0.0423012	0.896067	1
GO:0046337	phosphatidylethanolamine metabolic process	2	2	PF3D7_0927900,PF3D7_1124600,	100	4.8	inf	0.0433546	0.896067	1
GO:0030042	actin filament depolymerization	2	2	PF3D7_0503400,PF3D7_1361400,	100	4.8	inf	0.0433546	0.896067	1
GO:0007205	protein kinase C-activating G protein-coupled receptor signaling pathway	2	2	PF3D7_0930500,PF3D7_1471400,	100	4.8	inf	0.0433546	0.896067	1
GO:0006646	phosphatidylethanolamine biosynthetic process	2	2	PF3D7_0927900,PF3D7_1124600,	100	4.8	inf	0.0433546	0.896067	1
GO:0071704	organic substance metabolic process	2	2	PF3D7_1012500,PF3D7_1130000,	100	4.8	inf	0.0433546	0.896067	1
GO:0006509	membrane protein ectodomain proteolysis	2	2	PF3D7_0507500,PF3D7_1136900,	100	4.8	inf	0.0433546	0.896067	1
GO:0006101	citrate metabolic process	2	2	PF3D7_1022500,PF3D7_1342100,	100	4.8	inf	0.0433546	0.896067	1
GO:0098787	mRNA cleavage involved in mRNA processing	2	2	PF3D7_0819000,PF3D7_0933000,	100	4.8	inf	0.0433546	0.896067	1
GO:0098789	pre-mRNA cleavage required for polyadenylation	2	2	PF3D7_0819000,PF3D7_0933000,	100	4.8	inf	0.0433546	0.896067	1
GO:0051123	RNA polymerase II preinitiation complex assembly	2	2	PF3D7_0110800,PF3D7_0929000,	100	4.8	inf	0.0433546	0.896067	1
