# Supplementary material for: Transcriptome-module phenotype association study implicates extracellular vesicles biogenesis in Plasmodium falciparum artemisinin resistance
Source: Front Cell Infect Microbiol. 2022 Aug 19;12:886728. doi: 10.3389/fcimb.2022.886728 (PMC9437462; doi:10.3389/fcimb.2022.886728)
Supplement: Supplementary file 1 [file DataSheet_1.zip › Supplementary_files/Supplementary_Table_11.xlsx]

## Sheet: Supplementary Table 11
Supplementary Table 11 | List of differentially expressed genes (up- and down-regulated) between the conditions R539T_untreated compared with R539T_DHA treated
GeneID	source_id	Input.Order	Organism	Genomic.Location..Gene.	Product.Description	Gene.Type	differentially expressed
PF3D7_0102200	PF3D7_0102200.1	14	Plasmodium falciparum 3D7	Pf3D7_01_v3:97,590..103,615(+)	ring-infected erythrocyte surface antigen	protein coding gene	DOWN
PF3D7_0102500	PF3D7_0102500.1	15	Plasmodium falciparum 3D7	Pf3D7_01_v3:109,005..117,516(-)	erythrocyte binding antigen-181	protein coding gene	DOWN
PF3D7_0104800	PF3D7_0104800.1	16	Plasmodium falciparum 3D7	Pf3D7_01_v3:215,143..217,616(+)	novel putative transporter 1, putative	protein coding gene	DOWN
PF3D7_0105300	PF3D7_0105300.1	17	Plasmodium falciparum 3D7	Pf3D7_01_v3:224,638..226,017(-)	cyclase-associated protein	protein coding gene	DOWN
PF3D7_0106600	PF3D7_0106600.1	18	Plasmodium falciparum 3D7	Pf3D7_01_v3:279,115..280,014(+)	conserved Plasmodium protein, unknown function	protein coding gene	DOWN
PF3D7_0108500	PF3D7_0108500.1	19	Plasmodium falciparum 3D7	Pf3D7_01_v3:347,246..350,568(+)	ELM2 domain-containing protein, putative	protein coding gene	DOWN
PF3D7_0110000	PF3D7_0110000.1	20	Plasmodium falciparum 3D7	Pf3D7_01_v3:388,192..389,559(+)	conserved Plasmodium protein, unknown function	protein coding gene	UP
PF3D7_0113000	PF3D7_0113000.1	11	Plasmodium falciparum 3D7	Pf3D7_01_v3:487,239..490,901(-)	glutamic acid-rich protein GARP	protein coding gene	DOWN
PF3D7_0113200	PF3D7_0113200.1	123	Plasmodium falciparum 3D7	Pf3D7_01_v3:500,888..503,795(-)	Plasmodium exported protein, unknown function	protein coding gene	DOWN
PF3D7_0114500	PF3D7_0114500.1	13	Plasmodium falciparum 3D7	Pf3D7_01_v3:557,700..558,946(-)	Plasmodium exported protein (hyp10), unknown function	protein coding gene	DOWN
PF3D7_0202100	PF3D7_0202100.1	153	Plasmodium falciparum 3D7	Pf3D7_02_v3:108,217..111,658(-)	liver stage associated protein 2	protein coding gene	DOWN
PF3D7_0202500	PF3D7_0202500.1	154	Plasmodium falciparum 3D7	Pf3D7_02_v3:127,203..129,089(+)	early transcribed membrane protein 2	protein coding gene	DOWN
PF3D7_0204200	PF3D7_0204200.1	155	Plasmodium falciparum 3D7	Pf3D7_02_v3:192,755..194,248(+)	translocation protein SEC66, putative	protein coding gene	DOWN
PF3D7_0206200	PF3D7_0206200.1	156	Plasmodium falciparum 3D7	Pf3D7_02_v3:248,880..251,521(+)	pantothenate transporter	protein coding gene	DOWN
PF3D7_0206800	PF3D7_0206800.1	157	Plasmodium falciparum 3D7	Pf3D7_02_v3:271,576..274,917(-)	merozoite surface protein 2	protein coding gene	DOWN
PF3D7_0207400	PF3D7_0207400.1	158	Plasmodium falciparum 3D7	Pf3D7_02_v3:293,896..297,980(-)	serine repeat antigen 7	protein coding gene	DOWN
PF3D7_0207500	PF3D7_0207500.1	159	Plasmodium falciparum 3D7	Pf3D7_02_v3:298,380..302,820(-)	serine repeat antigen 6	protein coding gene	DOWN
PF3D7_0207600	PF3D7_0207600.1	160	Plasmodium falciparum 3D7	Pf3D7_02_v3:303,409..307,376(-)	serine repeat antigen 5	protein coding gene	DOWN
PF3D7_0207700	PF3D7_0207700.1	161	Plasmodium falciparum 3D7	Pf3D7_02_v3:308,628..312,348(-)	serine repeat antigen 4	protein coding gene	DOWN
PF3D7_0207800	PF3D7_0207800.1	162	Plasmodium falciparum 3D7	Pf3D7_02_v3:312,990..316,944(-)	serine repeat antigen 3	protein coding gene	DOWN
PF3D7_0209000	PF3D7_0209000.1	163	Plasmodium falciparum 3D7	Pf3D7_02_v3:369,351..380,156(+)	6-cysteine protein P230	protein coding gene	UP
PF3D7_0212600	PF3D7_0212600.1	164	Plasmodium falciparum 3D7	Pf3D7_02_v3:522,339..524,405(+)	secreted protein with altered thrombospondin repeat domain	protein coding gene	DOWN
PF3D7_0214600	PF3D7_0214600.1	165	Plasmodium falciparum 3D7	Pf3D7_02_v3:593,374..600,035(+)	serine/threonine protein kinase STK2, putative	protein coding gene	DOWN
PF3D7_0214900	PF3D7_0214900.1	166	Plasmodium falciparum 3D7	Pf3D7_02_v3:609,924..616,306(+)	rhoptry neck protein 6	protein coding gene	DOWN
PF3D7_0215300	PF3D7_0215300.1	167	Plasmodium falciparum 3D7	Pf3D7_02_v3:628,091..632,681(-)	acyl-CoA synthetase	protein coding gene	DOWN
PF3D7_0217500	PF3D7_0217500.1	168	Plasmodium falciparum 3D7	Pf3D7_02_v3:719,266..723,617(+)	calcium-dependent protein kinase 1	protein coding gene	DOWN
PF3D7_0220000	PF3D7_0220000.1	169	Plasmodium falciparum 3D7	Pf3D7_02_v3:794,978..801,981(+)	liver stage antigen 3	protein coding gene	DOWN
PF3D7_0220300	PF3D7_0220300.1	170	Plasmodium falciparum 3D7	Pf3D7_02_v3:812,892..815,853(-)	Plasmodium exported protein, unknown function	protein coding gene	DOWN
PF3D7_0220800	PF3D7_0220800.1	171	Plasmodium falciparum 3D7	Pf3D7_02_v3:838,594..844,668(+)	cytoadherence linked asexual protein 2	protein coding gene	DOWN
PF3D7_0221500	PF3D7_0221500.1	282	Plasmodium falciparum 3D7	Pf3D7_02_v3:863,079..863,842(-)	Pfmc-2TM Maurer's cleft two transmembrane protein, pseudogene	pseudogene	DOWN
PF3D7_0221700	PF3D7_0221700.1	172	Plasmodium falciparum 3D7	Pf3D7_02_v3:868,884..871,778(-)	Plasmodium exported protein, unknown function	protein coding gene	DOWN
PF3D7_0301700	PF3D7_0301700.1	9	Plasmodium falciparum 3D7	Pf3D7_03_v3:95,216..99,115(-)	Plasmodium exported protein, unknown function	protein coding gene	DOWN
PF3D7_0301800	PF3D7_0301800.1	8	Plasmodium falciparum 3D7	Pf3D7_03_v3:103,118..105,748(+)	Plasmodium exported protein, unknown function	protein coding gene	DOWN
PF3D7_0302200	PF3D7_0302200.1	1	Plasmodium falciparum 3D7	Pf3D7_03_v3:119,098..124,924(+)	cytoadherence linked asexual protein 3.2	protein coding gene	DOWN
PF3D7_0302500	PF3D7_0302500.1	2	Plasmodium falciparum 3D7	Pf3D7_03_v3:134,486..141,185(+)	cytoadherence linked asexual protein 3.1	protein coding gene	DOWN
PF3D7_0304000	PF3D7_0304000.1	5	Plasmodium falciparum 3D7	Pf3D7_03_v3:198,542..201,584(-)	inner membrane complex protein 1a, putative	protein coding gene	DOWN
PF3D7_0308100	PF3D7_0308100.1	3	Plasmodium falciparum 3D7	Pf3D7_03_v3:355,867..361,936(+)	zinc finger protein, putative	protein coding gene	DOWN
PF3D7_0308300	PF3D7_0308300.1	4	Plasmodium falciparum 3D7	Pf3D7_03_v3:365,177..366,948(-)	PhIL1-interacting candidate PIC4	protein coding gene	DOWN
PF3D7_0318700	PF3D7_0318700.1	12	Plasmodium falciparum 3D7	Pf3D7_03_v3:788,145..789,211(+)	conserved Plasmodium protein, unknown function	protein coding gene	DOWN
PF3D7_0320500	PF3D7_0320500.1	6	Plasmodium falciparum 3D7	Pf3D7_03_v3:860,221..862,776(+)	nicotinamidase, putative	protein coding gene	DOWN
PF3D7_0321100	PF3D7_0321100.1	7	Plasmodium falciparum 3D7	Pf3D7_03_v3:879,438..885,952(-)	conserved Plasmodium protein, unknown function	protein coding gene	DOWN
PF3D7_0321400	PF3D7_0321400.1	148	Plasmodium falciparum 3D7	Pf3D7_03_v3:894,149..896,220(+)	pseudo protein kinase 1, putative	protein coding gene	DOWN
PF3D7_0401800	PF3D7_0401800.1	21	Plasmodium falciparum 3D7	Pf3D7_04_v3:103,078..106,145(-)	Plasmodium exported protein (PHISTb), unknown function	protein coding gene	DOWN
PF3D7_0404700	PF3D7_0404700.1	22	Plasmodium falciparum 3D7	Pf3D7_04_v3:259,944..263,782(-)	dipeptidyl aminopeptidase 3	protein coding gene	DOWN
PF3D7_0404900	PF3D7_0404900.1	23	Plasmodium falciparum 3D7	Pf3D7_04_v3:266,566..268,913(-)	6-cysteine protein P41	protein coding gene	DOWN
PF3D7_0405900	PF3D7_0405900.1	24	Plasmodium falciparum 3D7	Pf3D7_04_v3:315,974..319,564(-)	apical sushi protein	protein coding gene	DOWN
PF3D7_0406200	PF3D7_0406200.1	25	Plasmodium falciparum 3D7	Pf3D7_04_v3:328,473..330,639(+)	parasitophorous vacuole membrane protein S16	protein coding gene	UP
PF3D7_0411700	PF3D7_0411700.1	10	Plasmodium falciparum 3D7	Pf3D7_04_v3:518,685..519,101(-)	conserved Plasmodium protein, unknown function	protein coding gene	UP
PF3D7_0414800	PF3D7_0414800.1	124	Plasmodium falciparum 3D7	Pf3D7_04_v3:663,115..664,901(-)	conserved Plasmodium protein, unknown function	protein coding gene	DOWN
PF3D7_0414900	PF3D7_0414900.1	125	Plasmodium falciparum 3D7	Pf3D7_04_v3:665,765..668,508(+)	armadillo-domain containing rhoptry protein	protein coding gene	DOWN
PF3D7_0418800	PF3D7_0418800.1	126	Plasmodium falciparum 3D7	Pf3D7_04_v3:843,562..845,169(+)	MOLO1 domain-containing protein, putative	protein coding gene	UP
PF3D7_0419700	PF3D7_0419700.1	26	Plasmodium falciparum 3D7	Pf3D7_04_v3:872,600..875,321(+)	apical merozoite protein	protein coding gene	DOWN
PF3D7_0421900	PF3D7_0421900.1	27	Plasmodium falciparum 3D7	Pf3D7_04_v3:997,240..997,455(+)	conserved Plasmodium protein, unknown function	protein coding gene	UP
PF3D7_0423400	PF3D7_0423400.1	28	Plasmodium falciparum 3D7	Pf3D7_04_v3:1,055,314..1,056,674(+)	apical asparagine-rich protein AARP	protein coding gene	DOWN
PF3D7_0423800	PF3D7_0423800.1	29	Plasmodium falciparum 3D7	Pf3D7_04_v3:1,075,910..1,077,829(+)	cysteine-rich protective antigen	protein coding gene	DOWN
PF3D7_0424100	PF3D7_0424100.1	30	Plasmodium falciparum 3D7	Pf3D7_04_v3:1,082,005..1,084,464(-)	reticulocyte binding protein homologue 5	protein coding gene	DOWN
PF3D7_0425100	PF3D7_0425100.1	31	Plasmodium falciparum 3D7	Pf3D7_04_v3:1,134,415..1,135,394(-)	Plasmodium exported protein (hyp6), unknown function	protein coding gene	DOWN
PF3D7_0426000	PF3D7_0426000.1	32	Plasmodium falciparum 3D7	Pf3D7_04_v3:1,173,053..1,180,226(-)	erythrocyte membrane protein 1, PfEMP1	protein coding gene	DOWN
PF3D7_0500900	PF3D7_0500900.1	54	Plasmodium falciparum 3D7	Pf3D7_05_v3:50,081..52,576(-)	serine/threonine protein kinase, FIKK family	protein coding gene	DOWN
PF3D7_0501300	PF3D7_0501300.1	55	Plasmodium falciparum 3D7	Pf3D7_05_v3:67,224..70,944(+)	skeleton-binding protein 1	protein coding gene	DOWN
PF3D7_0501400	PF3D7_0501400.1	56	Plasmodium falciparum 3D7	Pf3D7_05_v3:73,163..80,813(+)	interspersed repeat antigen	protein coding gene	DOWN
PF3D7_0501500	PF3D7_0501500.1	57	Plasmodium falciparum 3D7	Pf3D7_05_v3:80,570..82,763(-)	rhoptry-associated protein 3	protein coding gene	DOWN
PF3D7_0501600	PF3D7_0501600.1	58	Plasmodium falciparum 3D7	Pf3D7_05_v3:83,760..85,512(-)	rhoptry-associated protein 2	protein coding gene	DOWN
PF3D7_0505300	PF3D7_0505300.1	59	Plasmodium falciparum 3D7	Pf3D7_05_v3:233,139..235,836(+)	UDP-N-acetylglucosamine transporter, putative	protein coding gene	DOWN
PF3D7_0507200	PF3D7_0507200.1	60	Plasmodium falciparum 3D7	Pf3D7_05_v3:298,070..301,000(-)	subtilisin-like protease 3	protein coding gene	DOWN
PF3D7_0507400	PF3D7_0507400.1	127	Plasmodium falciparum 3D7	Pf3D7_05_v3:305,282..306,963(-)	subtilisin propeptide-like protein	protein coding gene	DOWN
PF3D7_0507500	PF3D7_0507500.1	61	Plasmodium falciparum 3D7	Pf3D7_05_v3:307,090..310,120(-)	subtilisin-like protease 1	protein coding gene	DOWN
PF3D7_0508900	PF3D7_0508900.1	62	Plasmodium falciparum 3D7	Pf3D7_05_v3:366,627..376,779(+)	protein AAP6	protein coding gene	DOWN
PF3D7_0511600	PF3D7_0511600.1	63	Plasmodium falciparum 3D7	Pf3D7_05_v3:517,088..518,520(-)	apical rhoptry neck protein	protein coding gene	DOWN
PF3D7_0513000	PF3D7_0513000.1	64	Plasmodium falciparum 3D7	Pf3D7_05_v3:555,264..556,651(+)	conserved protein, unknown function	protein coding gene	UP
PF3D7_0513300	PF3D7_0513300.1	65	Plasmodium falciparum 3D7	Pf3D7_05_v3:568,594..570,527(-)	purine nucleoside phosphorylase	protein coding gene	DOWN
PF3D7_0518800	PF3D7_0518800.1	128	Plasmodium falciparum 3D7	Pf3D7_05_v3:783,638..784,991(-)	secreted ookinete protein, putative	protein coding gene	UP
PF3D7_0525800	PF3D7_0525800.1	66	Plasmodium falciparum 3D7	Pf3D7_05_v3:1,071,094..1,072,988(+)	inner membrane complex protein 1g, putative	protein coding gene	DOWN
PF3D7_0528300	PF3D7_0528300.1	67	Plasmodium falciparum 3D7	Pf3D7_05_v3:1,166,047..1,169,378(-)	conserved protein, unknown function	protein coding gene	DOWN
PF3D7_0529400	PF3D7_0529400.1	149	Plasmodium falciparum 3D7	Pf3D7_05_v3:1,198,563..1,205,743(+)	conserved Plasmodium protein, unknown function	protein coding gene	DOWN
PF3D7_0529400	PF3D7_0529400.2	149	Plasmodium falciparum 3D7	Pf3D7_05_v3:1,198,563..1,205,743(+)	conserved Plasmodium protein, unknown function	protein coding gene	DOWN
PF3D7_0530800	PF3D7_0530800.1	129	Plasmodium falciparum 3D7	Pf3D7_05_v3:1,255,012..1,257,579(+)	CPW-WPC family protein	protein coding gene	UP
PF3D7_0532300	PF3D7_0532300.1	68	Plasmodium falciparum 3D7	Pf3D7_05_v3:1,307,099..1,310,572(+)	Plasmodium exported protein (PHISTb), unknown function	protein coding gene	DOWN
PF3D7_0532600	PF3D7_0532600.1	130	Plasmodium falciparum 3D7	Pf3D7_05_v3:1,317,882..1,319,382(-)	Plasmodium exported protein, unknown function	protein coding gene	DOWN
PF3D7_0604100	PF3D7_0604100.1	114	Plasmodium falciparum 3D7	Pf3D7_06_v3:170,776..178,985(-)	AP2 domain transcription factor	protein coding gene	DOWN
PF3D7_0604800	PF3D7_0604800.1	115	Plasmodium falciparum 3D7	Pf3D7_06_v3:206,807..211,802(-)	RAP protein, putative	protein coding gene	UP
PF3D7_0606200	PF3D7_0606200.1	116	Plasmodium falciparum 3D7	Pf3D7_06_v3:260,228..262,593(-)	ubiquitin-conjugating enzyme E2 PEX4, putative	protein coding gene	DOWN
PF3D7_0611300	PF3D7_0611300.1	117	Plasmodium falciparum 3D7	Pf3D7_06_v3:469,685..471,521(+)	ATP synthase-associated protein, putative	protein coding gene	UP
PF3D7_0612500	PF3D7_0612500.1	118	Plasmodium falciparum 3D7	Pf3D7_06_v3:522,300..522,665(-)	conserved Plasmodium protein, unknown function	protein coding gene	UP
PF3D7_0612700	PF3D7_0612700.1	119	Plasmodium falciparum 3D7	Pf3D7_06_v3:525,736..527,850(-)	6-cysteine protein P12	protein coding gene	DOWN
PF3D7_0613300	PF3D7_0613300.1	120	Plasmodium falciparum 3D7	Pf3D7_06_v3:539,725..545,452(-)	rhoptry protein ROP14	protein coding gene	DOWN
PF3D7_0613800	PF3D7_0613800.1	121	Plasmodium falciparum 3D7	Pf3D7_06_v3:565,925..579,231(+)	AP2 domain transcription factor, putative	protein coding gene	DOWN
PF3D7_0613900	PF3D7_0613900.1	122	Plasmodium falciparum 3D7	Pf3D7_06_v3:579,250..586,589(-)	myosin E, putative	protein coding gene	DOWN
PF3D7_0617300	PF3D7_0617300.1	106	Plasmodium falciparum 3D7	Pf3D7_06_v3:720,336..721,721(+)	RNA-binding protein, putative	protein coding gene	DOWN
PF3D7_0617800	PF3D7_0617800.1	107	Plasmodium falciparum 3D7	Pf3D7_06_v3:747,329..749,285(-)	histone H2A	protein coding gene	DOWN
PF3D7_0618000	PF3D7_0618000.1	108	Plasmodium falciparum 3D7	Pf3D7_06_v3:757,278..761,654(+)	conserved Plasmodium membrane protein, unknown function	protein coding gene	DOWN
PF3D7_0620300	PF3D7_0620300.1	109	Plasmodium falciparum 3D7	Pf3D7_06_v3:848,035..850,864(-)	conserved Plasmodium protein, unknown function	protein coding gene	DOWN
PF3D7_0620400	PF3D7_0620400.1	110	Plasmodium falciparum 3D7	Pf3D7_06_v3:851,162..853,200(-)	merozoite surface protein 10	protein coding gene	DOWN
PF3D7_0628300	PF3D7_0628300.1	111	Plasmodium falciparum 3D7	Pf3D7_06_v3:1,169,270..1,174,371(-)	choline/ethanolaminephosphotransferase, putative	protein coding gene	DOWN
PF3D7_0630000	PF3D7_0630000.1	112	Plasmodium falciparum 3D7	Pf3D7_06_v3:1,252,052..1,253,985(-)	CPW-WPC family protein	protein coding gene	UP
PF3D7_0632200	PF3D7_0632200.1	113	Plasmodium falciparum 3D7	Pf3D7_06_v3:1,341,307..1,342,595(-)	rifin	protein coding gene	DOWN
PF3D7_0701900	PF3D7_0701900.1	33	Plasmodium falciparum 3D7	Pf3D7_07_v3:79,450..83,835(-)	Plasmodium exported protein, unknown function	protein coding gene	DOWN
PF3D7_0702000	PF3D7_0702000.1	131	Plasmodium falciparum 3D7	Pf3D7_07_v3:83,838..86,436(+)	Plasmodium exported protein (hyp12), unknown function	protein coding gene	DOWN
PF3D7_0702100	PF3D7_0702100.1	283	Plasmodium falciparum 3D7	Pf3D7_07_v3:88,685..90,886(+)	Plasmodium exported protein (PHISTb), unknown function, pseudogene	pseudogene	DOWN
PF3D7_0702200	PF3D7_0702200.1	34	Plasmodium falciparum 3D7	Pf3D7_07_v3:91,731..95,602(-)	lysophospholipase LPL20	protein coding gene	DOWN
PF3D7_0703400	PF3D7_0703400.1	35	Plasmodium falciparum 3D7	Pf3D7_07_v3:129,160..132,186(-)	conserved Plasmodium protein, unknown function	protein coding gene	UP
PF3D7_0706300	PF3D7_0706300.1	132	Plasmodium falciparum 3D7	Pf3D7_07_v3:305,264..306,466(+)	conserved Plasmodium protein, unknown function	protein coding gene	DOWN
PF3D7_0706700	PF3D7_0706700.1	133	Plasmodium falciparum 3D7	Pf3D7_07_v3:322,907..325,528(+)	DNA mismatch repair protein MSH2, putative	protein coding gene	UP
PF3D7_0707300	PF3D7_0707300.1	134	Plasmodium falciparum 3D7	Pf3D7_07_v3:337,720..343,059(+)	rhoptry-associated membrane antigen	protein coding gene	DOWN
PF3D7_0713800	PF3D7_0713800.1	36	Plasmodium falciparum 3D7	Pf3D7_07_v3:623,870..625,625(-)	negative elongation factor A, putative	protein coding gene	DOWN
PF3D7_0722200	PF3D7_0722200.1	37	Plasmodium falciparum 3D7	Pf3D7_07_v3:946,077..949,317(+)	rhoptry-associated leucine zipper-like protein 1	protein coding gene	DOWN
PF3D7_0725400	PF3D7_0725400.1	38	Plasmodium falciparum 3D7	Pf3D7_07_v3:1,078,691..1,080,123(+)	conserved Plasmodium protein, unknown function	protein coding gene	DOWN
PF3D7_0731500	PF3D7_0731500.1	39	Plasmodium falciparum 3D7	Pf3D7_07_v3:1,357,251..1,363,653(+)	erythrocyte binding antigen-175	protein coding gene	DOWN
PF3D7_0800800	PF3D7_0800800.1	53	Plasmodium falciparum 3D7	Pf3D7_08_v3:79,126..80,766(+)	Plasmodium exported protein (hyp7), unknown function	protein coding gene	DOWN
PF3D7_0800900	PF3D7_0800900.1	284	Plasmodium falciparum 3D7	Pf3D7_08_v3:83,128..83,904(+)	Plasmodium exported protein (hyp7), unknown function, pseudogene	pseudogene	DOWN
PF3D7_0801400	PF3D7_0801400.1	52	Plasmodium falciparum 3D7	Pf3D7_08_v3:104,442..105,517(-)	conserved Plasmodium protein, unknown function	protein coding gene	UP
PF3D7_0802600	PF3D7_0802600.1	135	Plasmodium falciparum 3D7	Pf3D7_08_v3:180,040..188,229(+)	adenylyl cyclase beta	protein coding gene	DOWN
PF3D7_0808200	PF3D7_0808200.1	51	Plasmodium falciparum 3D7	Pf3D7_08_v3:415,549..419,066(-)	plasmepsin X	protein coding gene	DOWN
PF3D7_0817600	PF3D7_0817600.1	50	Plasmodium falciparum 3D7	Pf3D7_08_v3:800,326..804,715(-)	conserved protein, unknown function	protein coding gene	DOWN
PF3D7_0817700	PF3D7_0817700.1	136	Plasmodium falciparum 3D7	Pf3D7_08_v3:804,723..814,055(-)	rhoptry neck protein 5	protein coding gene	DOWN
PF3D7_0818100	PF3D7_0818100.1	49	Plasmodium falciparum 3D7	Pf3D7_08_v3:823,912..827,305(+)	zinc finger protein, putative	protein coding gene	DOWN
PF3D7_0818900	PF3D7_0818900.1	48	Plasmodium falciparum 3D7	Pf3D7_08_v3:858,550..862,980(+)	heat shock protein 70	protein coding gene	DOWN
PF3D7_0819400	PF3D7_0819400.1	47	Plasmodium falciparum 3D7	Pf3D7_08_v3:878,495..880,459(+)	perforin-like protein 4	protein coding gene	UP
PF3D7_0821400	PF3D7_0821400.1	46	Plasmodium falciparum 3D7	Pf3D7_08_v3:964,289..967,130(+)	conserved Plasmodium protein, unknown function	protein coding gene	DOWN
PF3D7_0822900	PF3D7_0822900.1	45	Plasmodium falciparum 3D7	Pf3D7_08_v3:1,006,504..1,011,755(-)	PhIL1-interacting candidate PIC2	protein coding gene	DOWN
PF3D7_0825700	PF3D7_0825700.1	44	Plasmodium falciparum 3D7	Pf3D7_08_v3:1,101,887..1,102,804(-)	crystalloid-specific PH domain-containing protein, putative	protein coding gene	UP
PF3D7_0825800	PF3D7_0825800.1	137	Plasmodium falciparum 3D7	Pf3D7_08_v3:1,103,768..1,105,108(+)	PH-like domain-containing protein, putative	protein coding gene	UP
PF3D7_0825900	PF3D7_0825900.1	43	Plasmodium falciparum 3D7	Pf3D7_08_v3:1,105,631..1,108,315(+)	conserved Plasmodium protein, unknown function	protein coding gene	UP
PF3D7_0827200	PF3D7_0827200.1	42	Plasmodium falciparum 3D7	Pf3D7_08_v3:1,177,310..1,180,324(+)	conserved Plasmodium protein, unknown function	protein coding gene	UP
PF3D7_0827400	PF3D7_0827400.1	41	Plasmodium falciparum 3D7	Pf3D7_08_v3:1,184,595..1,185,251(+)	conserved protein, unknown function	protein coding gene	UP
PF3D7_0830500	PF3D7_0830500.1	40	Plasmodium falciparum 3D7	Pf3D7_08_v3:1,295,569..1,299,431(-)	sporozoite and liver stage tryptophan-rich protein, putative	protein coding gene	DOWN
PF3D7_0831600	PF3D7_0831600.1	152	Plasmodium falciparum 3D7	Pf3D7_08_v3:1,358,188..1,363,639(+)	cytoadherence linked asexual protein 8	protein coding gene	DOWN
PF3D7_0902100	PF3D7_0902100.1	69	Plasmodium falciparum 3D7	Pf3D7_09_v3:93,768..95,820(-)	serine/threonine protein kinase, FIKK family	protein coding gene	DOWN
PF3D7_0903800	PF3D7_0903800.1	70	Plasmodium falciparum 3D7	Pf3D7_09_v3:179,187..183,991(+)	LCCL domain-containing protein	protein coding gene	UP
PF3D7_0904200	PF3D7_0904200.1	71	Plasmodium falciparum 3D7	Pf3D7_09_v3:197,658..198,894(+)	PH domain-containing protein, putative	protein coding gene	UP
PF3D7_0905400	PF3D7_0905400.1	72	Plasmodium falciparum 3D7	Pf3D7_09_v3:270,371..275,833(-)	high molecular weight rhoptry protein 3	protein coding gene	DOWN
PF3D7_0905500	PF3D7_0905500.1	73	Plasmodium falciparum 3D7	Pf3D7_09_v3:276,467..279,624(+)	conserved protein, unknown function	protein coding gene	DOWN
PF3D7_0916300	PF3D7_0916300.1	74	Plasmodium falciparum 3D7	Pf3D7_09_v3:680,231..681,984(-)	conserved Plasmodium protein, unknown function	protein coding gene	DOWN
PF3D7_0918700	PF3D7_0918700.1	75	Plasmodium falciparum 3D7	Pf3D7_09_v3:769,319..772,498(+)	conserved Plasmodium protein, unknown function	protein coding gene	DOWN
PF3D7_0919200	PF3D7_0919200.1	76	Plasmodium falciparum 3D7	Pf3D7_09_v3:788,717..791,151(-)	PPPDE peptidase, putative	protein coding gene	DOWN
PF3D7_0920500	PF3D7_0920500.1	77	Plasmodium falciparum 3D7	Pf3D7_09_v3:840,386..842,993(+)	ADP-ribosylation factor, putative	protein coding gene	DOWN
PF3D7_0922200	PF3D7_0922200.1	78	Plasmodium falciparum 3D7	Pf3D7_09_v3:901,584..905,953(+)	S-adenosylmethionine synthetase	protein coding gene	DOWN
PF3D7_0923100	PF3D7_0923100.1	79	Plasmodium falciparum 3D7	Pf3D7_09_v3:941,830..942,498(-)	OTU domain-containing protein, putative	protein coding gene	UP
PF3D7_0929400	PF3D7_0929400.1	138	Plasmodium falciparum 3D7	Pf3D7_09_v3:1,173,579..1,181,380(+)	high molecular weight rhoptry protein 2	protein coding gene	DOWN
PF3D7_0930000	PF3D7_0930000.1	80	Plasmodium falciparum 3D7	Pf3D7_09_v3:1,189,646..1,191,322(+)	procollagen lysine 5-dioxygenase, putative	protein coding gene	UP
PF3D7_0930300	PF3D7_0930300.1	81	Plasmodium falciparum 3D7	Pf3D7_09_v3:1,201,305..1,207,576(+)	merozoite surface protein 1	protein coding gene	DOWN
PF3D7_0930700	PF3D7_0930700.1	82	Plasmodium falciparum 3D7	Pf3D7_09_v3:1,221,470..1,224,028(+)	conserved Plasmodium protein, unknown function	protein coding gene	UP
PF3D7_0932100	PF3D7_0932100.1	139	Plasmodium falciparum 3D7	Pf3D7_09_v3:1,278,479..1,284,699(-)	protein MAM3, putative	protein coding gene	DOWN
PF3D7_0934800	PF3D7_0934800.1	83	Plasmodium falciparum 3D7	Pf3D7_09_v3:1,360,721..1,364,051(+)	cAMP-dependent protein kinase catalytic subunit	protein coding gene	DOWN
PF3D7_0936000	PF3D7_0936000.1	84	Plasmodium falciparum 3D7	Pf3D7_09_v3:1,426,152..1,428,942(-)	ring-exported protein 2	protein coding gene	DOWN
PF3D7_0936500	PF3D7_0936500.1	85	Plasmodium falciparum 3D7	Pf3D7_09_v3:1,443,260..1,445,400(-)	virulence-associated protein 1	protein coding gene	UP
PF3D7_0936600	PF3D7_0936600.1	86	Plasmodium falciparum 3D7	Pf3D7_09_v3:1,445,945..1,448,525(+)	gametocyte exported protein 5	protein coding gene	UP
PF3D7_1000600	PF3D7_1000600.1	173	Plasmodium falciparum 3D7	Pf3D7_10_v3:50,964..53,006(-)	rifin	protein coding gene	DOWN
PF3D7_1001600	PF3D7_1001600.1	174	Plasmodium falciparum 3D7	Pf3D7_10_v3:85,910..91,177(-)	exported lipase 2	protein coding gene	DOWN
PF3D7_1003600	PF3D7_1003600.1	175	Plasmodium falciparum 3D7	Pf3D7_10_v3:164,213..166,726(+)	inner membrane complex protein 1c, putative	protein coding gene	DOWN
PF3D7_1005200	PF3D7_1005200.1	176	Plasmodium falciparum 3D7	Pf3D7_10_v3:232,315..233,024(-)	conserved Plasmodium protein, unknown function	protein coding gene	UP
PF3D7_1005300	PF3D7_1005300.1	177	Plasmodium falciparum 3D7	Pf3D7_10_v3:233,285..234,473(-)	conserved Plasmodium protein, unknown function	protein coding gene	UP
PF3D7_1006300	PF3D7_1006300.1	178	Plasmodium falciparum 3D7	Pf3D7_10_v3:265,750..266,836(-)	conserved Plasmodium protein, unknown function	protein coding gene	UP
PF3D7_1007300	PF3D7_1007300.1	179	Plasmodium falciparum 3D7	Pf3D7_10_v3:292,725..296,323(+)	RING zinc finger protein, putative	protein coding gene	DOWN
PF3D7_1010300	PF3D7_1010300.1	180	Plasmodium falciparum 3D7	Pf3D7_10_v3:412,469..415,659(+)	succinate dehydrogenase subunit 4, putative	protein coding gene	DOWN
PF3D7_1012200	PF3D7_1012200.1	181	Plasmodium falciparum 3D7	Pf3D7_10_v3:470,483..472,274(+)	rhoptry associated adhesin	protein coding gene	DOWN
PF3D7_1013800	PF3D7_1013800.1	182	Plasmodium falciparum 3D7	Pf3D7_10_v3:542,175..545,149(+)	conserved Plasmodium protein, unknown function	protein coding gene	DOWN
PF3D7_1014100	PF3D7_1014100.1	183	Plasmodium falciparum 3D7	Pf3D7_10_v3:554,233..560,227(+)	merozoite surface protein MSA180	protein coding gene	DOWN
PF3D7_1016900	PF3D7_1016900.1	184	Plasmodium falciparum 3D7	Pf3D7_10_v3:680,750..683,255(-)	early transcribed membrane protein 10.3	protein coding gene	UP
PF3D7_1017500	PF3D7_1017500.1	185	Plasmodium falciparum 3D7	Pf3D7_10_v3:701,258..703,707(+)	myosin essential light chain ELC	protein coding gene	DOWN
PF3D7_1021500	PF3D7_1021500.1	186	Plasmodium falciparum 3D7	Pf3D7_10_v3:867,337..870,148(-)	ATP-dependent RNA helicase ROK1, putative	protein coding gene	UP
PF3D7_1021600	PF3D7_1021600.1	187	Plasmodium falciparum 3D7	Pf3D7_10_v3:870,416..873,015(+)	deoxyribose-phosphate aldolase, putative	protein coding gene	UP
PF3D7_1022700	PF3D7_1022700.1	188	Plasmodium falciparum 3D7	Pf3D7_10_v3:951,189..953,537(-)	phospholipid scramblase	protein coding gene	DOWN
PF3D7_1026600	PF3D7_1026600.1	189	Plasmodium falciparum 3D7	Pf3D7_10_v3:1,113,232..1,119,224(-)	conserved Plasmodium protein, unknown function	protein coding gene	DOWN
PF3D7_1027300	PF3D7_1027300.1	190	Plasmodium falciparum 3D7	Pf3D7_10_v3:1,139,669..1,144,013(-)	peroxiredoxin	protein coding gene	DOWN
PF3D7_1028700	PF3D7_1028700.1	191	Plasmodium falciparum 3D7	Pf3D7_10_v3:1,179,469..1,183,381(+)	merozoite TRAP-like protein	protein coding gene	DOWN
PF3D7_1028900	PF3D7_1028900.1	192	Plasmodium falciparum 3D7	Pf3D7_10_v3:1,184,559..1,186,461(-)	inner membrane complex protein 1m, putative	protein coding gene	DOWN
PF3D7_1031000	PF3D7_1031000.1	193	Plasmodium falciparum 3D7	Pf3D7_10_v3:1,253,373..1,254,412(-)	ookinete surface protein P25	protein coding gene	UP
PF3D7_1031800	PF3D7_1031800.1	194	Plasmodium falciparum 3D7	Pf3D7_10_v3:1,282,058..1,284,276(-)	conserved protein, unknown function	protein coding gene	DOWN
PF3D7_1035100	PF3D7_1035100.1	195	Plasmodium falciparum 3D7	Pf3D7_10_v3:1,391,390..1,393,405(+)	probable protein, unknown function	protein coding gene	DOWN
PF3D7_1035200	PF3D7_1035200.1	196	Plasmodium falciparum 3D7	Pf3D7_10_v3:1,393,856..1,397,323(+)	S-antigen	protein coding gene	DOWN
PF3D7_1035300	PF3D7_1035300.1	197	Plasmodium falciparum 3D7	Pf3D7_10_v3:1,398,801..1,403,741(+)	glutamate-rich protein GLURP	protein coding gene	DOWN
PF3D7_1035400	PF3D7_1035400.1	198	Plasmodium falciparum 3D7	Pf3D7_10_v3:1,403,807..1,406,234(+)	merozoite surface protein 3	protein coding gene	DOWN
PF3D7_1035500	PF3D7_1035500.1	199	Plasmodium falciparum 3D7	Pf3D7_10_v3:1,406,658..1,409,053(+)	merozoite surface protein 6	protein coding gene	DOWN
PF3D7_1035700	PF3D7_1035700.1	200	Plasmodium falciparum 3D7	Pf3D7_10_v3:1,412,641..1,416,363(+)	duffy binding-like merozoite surface protein	protein coding gene	DOWN
PF3D7_1035900	PF3D7_1035900.1	201	Plasmodium falciparum 3D7	Pf3D7_10_v3:1,423,666..1,425,959(+)	merozoites-associated armadillo repeats protein	protein coding gene	DOWN
PF3D7_1036000	PF3D7_1036000.1	202	Plasmodium falciparum 3D7	Pf3D7_10_v3:1,426,843..1,429,332(+)	merozoite surface protein 11	protein coding gene	DOWN
PF3D7_1036500	PF3D7_1036500.1	203	Plasmodium falciparum 3D7	Pf3D7_10_v3:1,440,686..1,443,875(+)	conserved Plasmodium protein, unknown function	protein coding gene	DOWN
PF3D7_1102700	PF3D7_1102700.1	204	Plasmodium falciparum 3D7	Pf3D7_11_v3:127,762..130,186(+)	early transcribed membrane protein 11.1	protein coding gene	DOWN
PF3D7_1102800	PF3D7_1102800.1	205	Plasmodium falciparum 3D7	Pf3D7_11_v3:129,265..132,824(-)	early transcribed membrane protein 11.2	protein coding gene	DOWN
PF3D7_1103500	PF3D7_1103500.1	206	Plasmodium falciparum 3D7	Pf3D7_11_v3:151,196..154,519(-)	CPW-WPC family protein	protein coding gene	UP
PF3D7_1104900	PF3D7_1104900.1	207	Plasmodium falciparum 3D7	Pf3D7_11_v3:212,772..220,288(+)	calcium/calmodulin-dependent protein kinase, putative	protein coding gene	DOWN
PF3D7_1105000	PF3D7_1105000.1	208	Plasmodium falciparum 3D7	Pf3D7_11_v3:219,926..223,878(-)	histone H4	protein coding gene	DOWN
PF3D7_1106900	PF3D7_1106900.1	209	Plasmodium falciparum 3D7	Pf3D7_11_v3:289,667..290,290(+)	conserved Plasmodium protein, unknown function	protein coding gene	UP
PF3D7_1115100	PF3D7_1115100.1	210	Plasmodium falciparum 3D7	Pf3D7_11_v3:570,914..573,409(-)	conserved protein, unknown function	protein coding gene	UP
PF3D7_1115800	PF3D7_1115800.1	211	Plasmodium falciparum 3D7	Pf3D7_11_v3:595,116..598,541(-)	conserved Plasmodium protein, unknown function	protein coding gene	DOWN
PF3D7_1116000	PF3D7_1116000.1	212	Plasmodium falciparum 3D7	Pf3D7_11_v3:602,440..607,471(-)	rhoptry neck protein 4	protein coding gene	DOWN
PF3D7_1117300	PF3D7_1117300.1	213	Plasmodium falciparum 3D7	Pf3D7_11_v3:661,949..662,633(+)	conserved protein, unknown function	protein coding gene	DOWN
PF3D7_1117400	PF3D7_1117400.1	214	Plasmodium falciparum 3D7	Pf3D7_11_v3:663,535..665,778(+)	conserved Plasmodium protein, unknown function	protein coding gene	DOWN
PF3D7_1121300	PF3D7_1121300.1	215	Plasmodium falciparum 3D7	Pf3D7_11_v3:801,809..808,198(-)	tyrosine kinase-like protein	protein coding gene	DOWN
PF3D7_1122700	PF3D7_1122700.1	216	Plasmodium falciparum 3D7	Pf3D7_11_v3:868,275..869,789(-)	conserved Plasmodium protein, unknown function	protein coding gene	DOWN
PF3D7_1125700	PF3D7_1125700.1	217	Plasmodium falciparum 3D7	Pf3D7_11_v3:1,004,021..1,007,682(-)	kelch domain-containing protein, putative	protein coding gene	DOWN
PF3D7_1125800	PF3D7_1125800.1	218	Plasmodium falciparum 3D7	Pf3D7_11_v3:1,007,693..1,011,537(-)	kelch domain-containing protein, putative	protein coding gene	DOWN
PF3D7_1126700	PF3D7_1126700.1	219	Plasmodium falciparum 3D7	Pf3D7_11_v3:1,040,447..1,048,468(-)	conserved Plasmodium protein, unknown function	protein coding gene	DOWN
PF3D7_1133400	PF3D7_1133400.1	220	Plasmodium falciparum 3D7	Pf3D7_11_v3:1,292,966..1,296,696(+)	apical membrane antigen 1	protein coding gene	DOWN
PF3D7_1136200	PF3D7_1136200.1	221	Plasmodium falciparum 3D7	Pf3D7_11_v3:1,417,279..1,420,432(-)	conserved Plasmodium protein, unknown function	protein coding gene	DOWN
PF3D7_1136500	PF3D7_1136500.1	222	Plasmodium falciparum 3D7	Pf3D7_11_v3:1,431,881..1,435,170(-)	casein kinase 1	protein coding gene	DOWN
PF3D7_1136500	PF3D7_1136500.2	222	Plasmodium falciparum 3D7	Pf3D7_11_v3:1,431,881..1,435,170(-)	casein kinase 1	protein coding gene	DOWN
PF3D7_1136700	PF3D7_1136700.1	223	Plasmodium falciparum 3D7	Pf3D7_11_v3:1,446,063..1,449,550(+)	armadillo-interacting protein AIP	protein coding gene	DOWN
PF3D7_1136700	PF3D7_1136700.2	223	Plasmodium falciparum 3D7	Pf3D7_11_v3:1,446,063..1,449,550(+)	armadillo-interacting protein AIP	protein coding gene	DOWN
PF3D7_1137900	PF3D7_1137900.1	224	Plasmodium falciparum 3D7	Pf3D7_11_v3:1,483,375..1,485,858(+)	conserved Plasmodium protein, unknown function	protein coding gene	UP
PF3D7_1140400	PF3D7_1140400.1	225	Plasmodium falciparum 3D7	Pf3D7_11_v3:1,607,519..1,608,723(+)	conserved Plasmodium protein, unknown function	protein coding gene	DOWN
PF3D7_1141800	PF3D7_1141800.1	226	Plasmodium falciparum 3D7	Pf3D7_11_v3:1,672,402..1,675,566(-)	EELM2 domain-containing protein, putative	protein coding gene	DOWN
PF3D7_1149100	PF3D7_1149100.1	227	Plasmodium falciparum 3D7	Pf3D7_11_v3:1,970,810..1,974,642(+)	Plasmodium exported protein, unknown function	protein coding gene	UP
PF3D7_1149100	PF3D7_1149100.2	227	Plasmodium falciparum 3D7	Pf3D7_11_v3:1,970,810..1,974,642(+)	Plasmodium exported protein, unknown function	protein coding gene	UP
PF3D7_1149300	PF3D7_1149300.1	228	Plasmodium falciparum 3D7	Pf3D7_11_v3:1,982,068..1,984,327(+)	serine/threonine protein kinase, FIKK family	protein coding gene	DOWN
PF3D7_1149400	PF3D7_1149400.1	229	Plasmodium falciparum 3D7	Pf3D7_11_v3:1,985,056..1,987,411(-)	Plasmodium exported protein, unknown function	protein coding gene	DOWN
PF3D7_1206500	PF3D7_1206500.1	230	Plasmodium falciparum 3D7	Pf3D7_12_v3:292,233..294,941(+)	Tat binding protein 1(TBP-1)-interacting protein, putative	protein coding gene	UP
PF3D7_1207700	PF3D7_1207700.1	231	Plasmodium falciparum 3D7	Pf3D7_12_v3:351,850..354,006(-)	41-3 protein	protein coding gene	UP
PF3D7_1210200	PF3D7_1210200.1	232	Plasmodium falciparum 3D7	Pf3D7_12_v3:458,672..462,423(-)	zinc finger protein, putative	protein coding gene	UP
PF3D7_1213500	PF3D7_1213500.1	233	Plasmodium falciparum 3D7	Pf3D7_12_v3:583,089..585,323(+)	integral membrane protein GPR180, putative	protein coding gene	UP
PF3D7_1214800	PF3D7_1214800.1	234	Plasmodium falciparum 3D7	Pf3D7_12_v3:616,536..617,998(+)	conserved Plasmodium protein, unknown function	protein coding gene	UP
PF3D7_1218000	PF3D7_1218000.1	235	Plasmodium falciparum 3D7	Pf3D7_12_v3:703,859..706,124(+)	thrombospondin-related apical membrane protein	protein coding gene	DOWN
PF3D7_1221100	PF3D7_1221100.1	236	Plasmodium falciparum 3D7	Pf3D7_12_v3:846,961..849,446(+)	conserved Plasmodium protein, unknown function	protein coding gene	UP
PF3D7_1222600	PF3D7_1222600.1	237	Plasmodium falciparum 3D7	Pf3D7_12_v3:906,714..914,983(+)	AP2 domain transcription factor AP2-G	protein coding gene	DOWN
PF3D7_1222700	PF3D7_1222700.1	238	Plasmodium falciparum 3D7	Pf3D7_12_v3:918,280..920,560(+)	glideosome-associated protein 45	protein coding gene	DOWN
PF3D7_1228600	PF3D7_1228600.1	239	Plasmodium falciparum 3D7	Pf3D7_12_v3:1,160,654..1,163,264(-)	merozoite surface protein 9	protein coding gene	DOWN
PF3D7_1229800	PF3D7_1229800.1	240	Plasmodium falciparum 3D7	Pf3D7_12_v3:1,218,464..1,227,615(-)	myosin J, putative	protein coding gene	DOWN
PF3D7_1232500	PF3D7_1232500.1	241	Plasmodium falciparum 3D7	Pf3D7_12_v3:1,339,320..1,343,378(-)	CG2-related protein, putative	protein coding gene	DOWN
PF3D7_1234700	PF3D7_1234700.1	242	Plasmodium falciparum 3D7	Pf3D7_12_v3:1,446,207..1,450,552(-)	upregulated in late gametocytes ULG8	protein coding gene	UP
PF3D7_1235200	PF3D7_1235200.1	243	Plasmodium falciparum 3D7	Pf3D7_12_v3:1,463,659..1,468,189(-)	V-type K+-independent H+-translocating inorganic pyrophosphatase	protein coding gene	DOWN
PF3D7_1238900	PF3D7_1238900.1	244	Plasmodium falciparum 3D7	Pf3D7_12_v3:1,612,601..1,618,965(-)	protein kinase 2	protein coding gene	DOWN
PF3D7_1240100	PF3D7_1240100.1	245	Plasmodium falciparum 3D7	Pf3D7_12_v3:1,684,977..1,686,307(-)	early transcribed membrane protein 12	protein coding gene	DOWN
PF3D7_1243400	PF3D7_1243400.1	246	Plasmodium falciparum 3D7	Pf3D7_12_v3:1,818,146..1,820,497(+)	conserved Plasmodium protein, unknown function	protein coding gene	DOWN
PF3D7_1243500	PF3D7_1243500.1	247	Plasmodium falciparum 3D7	Pf3D7_12_v3:1,820,308..1,822,837(-)	vacuolar-sorting protein SNF7, putative	protein coding gene	DOWN
PF3D7_1246400	PF3D7_1246400.1	248	Plasmodium falciparum 3D7	Pf3D7_12_v3:1,931,257..1,933,545(+)	myosin A-tail interacting protein	protein coding gene	DOWN
PF3D7_1248400	PF3D7_1248400.1	249	Plasmodium falciparum 3D7	Pf3D7_12_v3:1,981,753..1,982,857(+)	conserved Plasmodium protein, unknown function	protein coding gene	UP
PF3D7_1250400	PF3D7_1250400.1	250	Plasmodium falciparum 3D7	Pf3D7_12_v3:2,067,229..2,069,794(+)	conserved Plasmodium protein, unknown function	protein coding gene	UP
PF3D7_1251200	PF3D7_1251200.1	251	Plasmodium falciparum 3D7	Pf3D7_12_v3:2,091,731..2,094,720(+)	coronin	protein coding gene	DOWN
PF3D7_1252100	PF3D7_1252100.1	252	Plasmodium falciparum 3D7	Pf3D7_12_v3:2,113,980..2,123,174(-)	rhoptry neck protein 3	protein coding gene	DOWN
PF3D7_1252400	PF3D7_1252400.1	285	Plasmodium falciparum 3D7	Pf3D7_12_v3:2,136,053..2,144,874(+)	reticulocyte binding protein homologue 3, pseudogene	pseudogene	DOWN
PF3D7_1252500	PF3D7_1252500.1	253	Plasmodium falciparum 3D7	Pf3D7_12_v3:2,145,008..2,147,250(-)	Plasmodium exported protein, unknown function	protein coding gene	UP
PF3D7_1252600	PF3D7_1252600.1	254	Plasmodium falciparum 3D7	Pf3D7_12_v3:2,147,509..2,152,520(+)	esterase, putative	protein coding gene	DOWN
PF3D7_1300300	PF3D7_1300300.1	87	Plasmodium falciparum 3D7	Pf3D7_13_v3:33,358..45,388(-)	erythrocyte membrane protein 1, PfEMP1	protein coding gene	UP
PF3D7_1301600	PF3D7_1301600.1	91	Plasmodium falciparum 3D7	Pf3D7_13_v3:88,139..93,987(-)	erythrocyte binding antigen-140	protein coding gene	DOWN
PF3D7_1302400	PF3D7_1302400.1	140	Plasmodium falciparum 3D7	Pf3D7_13_v3:129,717..131,086(-)	conserved protein, unknown function	protein coding gene	UP
PF3D7_1306000	PF3D7_1306000.1	88	Plasmodium falciparum 3D7	Pf3D7_13_v3:283,370..287,947(+)	conserved Plasmodium protein, unknown function	protein coding gene	DOWN
PF3D7_1307500	PF3D7_1307500.1	89	Plasmodium falciparum 3D7	Pf3D7_13_v3:337,467..339,281(-)	conserved Plasmodium protein, unknown function	protein coding gene	DOWN
PF3D7_1309600	PF3D7_1309600.1	90	Plasmodium falciparum 3D7	Pf3D7_13_v3:438,135..439,566(+)	ribosomal RNA methyltransferase, putative	protein coding gene	UP
PF3D7_1310200	PF3D7_1310200.1	141	Plasmodium falciparum 3D7	Pf3D7_13_v3:453,771..455,266(+)	conserved Plasmodium protein, unknown function	protein coding gene	DOWN
PF3D7_1318000	PF3D7_1318000.1	92	Plasmodium falciparum 3D7	Pf3D7_13_v3:745,720..747,765(-)	conserved protein, unknown function	protein coding gene	DOWN
PF3D7_1321100	PF3D7_1321100.1	142	Plasmodium falciparum 3D7	Pf3D7_13_v3:861,001..872,925(-)	protein kinase domain-containing protein, putative	protein coding gene	DOWN
PF3D7_1322900	PF3D7_1322900.1	143	Plasmodium falciparum 3D7	Pf3D7_13_v3:961,213..963,561(+)	conserved protein, unknown function	protein coding gene	UP
PF3D7_1323700	PF3D7_1323700.1	93	Plasmodium falciparum 3D7	Pf3D7_13_v3:981,651..984,211(+)	glideosome associated protein with multiple membrane spans 1	protein coding gene	DOWN
PF3D7_1327500	PF3D7_1327500.1	144	Plasmodium falciparum 3D7	Pf3D7_13_v3:1,154,684..1,158,545(+)	conserved protein, unknown function	protein coding gene	DOWN
PF3D7_1331000	PF3D7_1331000.1	94	Plasmodium falciparum 3D7	Pf3D7_13_v3:1,297,070..1,299,355(-)	protein kinase, putative	protein coding gene	DOWN
PF3D7_1332200	PF3D7_1332200.1	95	Plasmodium falciparum 3D7	Pf3D7_13_v3:1,332,221..1,335,647(+)	conserved protein, unknown function	protein coding gene	DOWN
PF3D7_1335100	PF3D7_1335100.1	96	Plasmodium falciparum 3D7	Pf3D7_13_v3:1,418,213..1,421,552(-)	merozoite surface protein 7	protein coding gene	DOWN
PF3D7_1335300	PF3D7_1335300.1	145	Plasmodium falciparum 3D7	Pf3D7_13_v3:1,428,350..1,439,462(-)	reticulocyte binding protein 2 homologue b	protein coding gene	DOWN
PF3D7_1335400	PF3D7_1335400.1	97	Plasmodium falciparum 3D7	Pf3D7_13_v3:1,440,169..1,451,101(+)	reticulocyte binding protein 2 homologue a	protein coding gene	DOWN
PF3D7_1342600	PF3D7_1342600.1	98	Plasmodium falciparum 3D7	Pf3D7_13_v3:1,673,239..1,677,299(+)	myosin A	protein coding gene	DOWN
PF3D7_1343000	PF3D7_1343000.1	99	Plasmodium falciparum 3D7	Pf3D7_13_v3:1,695,462..1,699,267(+)	phosphoethanolamine N-methyltransferase	protein coding gene	DOWN
PF3D7_1348100	PF3D7_1348100.1	100	Plasmodium falciparum 3D7	Pf3D7_13_v3:1,925,011..1,927,105(+)	GTPase, putative	protein coding gene	DOWN
PF3D7_1351700	PF3D7_1351700.1	101	Plasmodium falciparum 3D7	Pf3D7_13_v3:2,058,839..2,064,747(+)	inner membrane complex protein 1f, putative	protein coding gene	DOWN
PF3D7_1354700	PF3D7_1354700.1	102	Plasmodium falciparum 3D7	Pf3D7_13_v3:2,178,639..2,179,862(-)	conserved Plasmodium protein, unknown function	protein coding gene	UP
PF3D7_1361400	PF3D7_1361400.1	103	Plasmodium falciparum 3D7	Pf3D7_13_v3:2,463,755..2,464,745(-)	actin-depolymerizing factor 2	protein coding gene	DOWN
PF3D7_1361500	PF3D7_1361500.1	146	Plasmodium falciparum 3D7	Pf3D7_13_v3:2,464,790..2,468,539(-)	PH domain-containing protein, putative	protein coding gene	DOWN
PF3D7_1361500	PF3D7_1361500.2	146	Plasmodium falciparum 3D7	Pf3D7_13_v3:2,464,790..2,468,539(-)	PH domain-containing protein, putative	protein coding gene	DOWN
PF3D7_1362600	PF3D7_1362600.1	104	Plasmodium falciparum 3D7	Pf3D7_13_v3:2,505,912..2,507,356(+)	conserved protein, unknown function	protein coding gene	UP
PF3D7_1367300	PF3D7_1367300.1	105	Plasmodium falciparum 3D7	Pf3D7_13_v3:2,685,059..2,686,331(-)	conserved Plasmodium protein, unknown function	protein coding gene	UP
PF3D7_1369400	PF3D7_1369400.1	147	Plasmodium falciparum 3D7	Pf3D7_13_v3:2,759,048..2,768,913(+)	conserved Plasmodium protein, unknown function	protein coding gene	UP
PF3D7_1371600	PF3D7_1371600.1	286	Plasmodium falciparum 3D7	Pf3D7_13_v3:2,811,706..2,820,270(+)	erythrocyte binding like protein 1, pseudogene	pseudogene	DOWN
PF3D7_1371700	PF3D7_1371700.1	150	Plasmodium falciparum 3D7	Pf3D7_13_v3:2,821,078..2,824,446(+)	serine/threonine protein kinase, FIKK family	protein coding gene	DOWN
PF3D7_1371800	PF3D7_1371800.1	151	Plasmodium falciparum 3D7	Pf3D7_13_v3:2,823,251..2,825,967(-)	Plasmodium exported protein, unknown function	protein coding gene	DOWN
PF3D7_1401100	PF3D7_1401100.1	255	Plasmodium falciparum 3D7	Pf3D7_14_v3:39,940..43,736(-)	DnaJ protein, putative	protein coding gene	DOWN
PF3D7_1403200	PF3D7_1403200.1	256	Plasmodium falciparum 3D7	Pf3D7_14_v3:119,995..121,405(-)	EGF domain-containing protein, putative	protein coding gene	UP
PF3D7_1404300	PF3D7_1404300.1	257	Plasmodium falciparum 3D7	Pf3D7_14_v3:150,000..150,608(+)	secreted ookinete adhesive protein, putative	protein coding gene	DOWN
PF3D7_1408300	PF3D7_1408300.1	258	Plasmodium falciparum 3D7	Pf3D7_14_v3:312,569..313,296(+)	conserved Plasmodium protein, unknown function	protein coding gene	DOWN
PF3D7_1408800	PF3D7_1408800.1	259	Plasmodium falciparum 3D7	Pf3D7_14_v3:348,831..350,857(+)	conserved Plasmodium protein, unknown function	protein coding gene	UP
PF3D7_1410400	PF3D7_1410400.1	260	Plasmodium falciparum 3D7	Pf3D7_14_v3:419,442..423,481(+)	rhoptry-associated protein 1	protein coding gene	DOWN
PF3D7_1413700	PF3D7_1413700.1	261	Plasmodium falciparum 3D7	Pf3D7_14_v3:540,168..546,533(-)	DET1 domain-containing protein, putative	protein coding gene	DOWN
PF3D7_1423300	PF3D7_1423300.1	262	Plasmodium falciparum 3D7	Pf3D7_14_v3:935,849..941,730(+)	serine/threonine protein phosphatase 7	protein coding gene	DOWN
PF3D7_1426500	PF3D7_1426500.1	263	Plasmodium falciparum 3D7	Pf3D7_14_v3:1,027,682..1,030,025(-)	ABC transporter G family member 2	protein coding gene	UP
PF3D7_1429400	PF3D7_1429400.1	264	Plasmodium falciparum 3D7	Pf3D7_14_v3:1,154,726..1,163,789(+)	rRNA (adenosine-2'-O-)-methyltransferase, putative	protein coding gene	UP
PF3D7_1431400	PF3D7_1431400.1	265	Plasmodium falciparum 3D7	Pf3D7_14_v3:1,232,648..1,237,614(-)	surface-related antigen SRA	protein coding gene	DOWN
PF3D7_1433700	PF3D7_1433700.1	266	Plasmodium falciparum 3D7	Pf3D7_14_v3:1,341,313..1,349,600(-)	conserved Plasmodium protein, unknown function	protein coding gene	DOWN
PF3D7_1437300	PF3D7_1437300.1	267	Plasmodium falciparum 3D7	Pf3D7_14_v3:1,513,414..1,515,796(-)	conserved Plasmodium protein, unknown function	protein coding gene	DOWN
PF3D7_1440900	PF3D7_1440900.1	268	Plasmodium falciparum 3D7	Pf3D7_14_v3:1,668,319..1,670,272(+)	conserved Plasmodium protein, unknown function	protein coding gene	DOWN
PF3D7_1449200	PF3D7_1449200.1	269	Plasmodium falciparum 3D7	Pf3D7_14_v3:2,013,486..2,015,102(+)	conserved Plasmodium protein, unknown function	protein coding gene	DOWN
PF3D7_1453500	PF3D7_1453500.1	270	Plasmodium falciparum 3D7	Pf3D7_14_v3:2,194,694..2,198,480(-)	NAD(P) transhydrogenase, putative	protein coding gene	UP
PF3D7_1455300	PF3D7_1455300.1	271	Plasmodium falciparum 3D7	Pf3D7_14_v3:2,258,680..2,262,632(+)	conserved protein, unknown function	protein coding gene	DOWN
PF3D7_1455600	PF3D7_1455600.1	272	Plasmodium falciparum 3D7	Pf3D7_14_v3:2,271,364..2,277,727(-)	ferlin, putative	protein coding gene	DOWN
PF3D7_1460600	PF3D7_1460600.1	273	Plasmodium falciparum 3D7	Pf3D7_14_v3:2,473,732..2,475,410(+)	inner membrane complex sub-compartment protein 3	protein coding gene	DOWN
PF3D7_1461800	PF3D7_1461800.1	274	Plasmodium falciparum 3D7	Pf3D7_14_v3:2,503,209..2,514,031(+)	conserved Plasmodium protein, unknown function	protein coding gene	UP
PF3D7_1463900	PF3D7_1463900.1	275	Plasmodium falciparum 3D7	Pf3D7_14_v3:2,584,086..2,590,847(-)	rhoptry neck protein 11, putative	protein coding gene	DOWN
PF3D7_1466800	PF3D7_1466800.1	276	Plasmodium falciparum 3D7	Pf3D7_14_v3:2,731,557..2,735,622(+)	NOC3 domain-containing protein, putative	protein coding gene	UP
PF3D7_1468400	PF3D7_1468400.1	277	Plasmodium falciparum 3D7	Pf3D7_14_v3:2,809,460..2,812,520(+)	zinc finger protein, putative	protein coding gene	DOWN
PF3D7_1471600	PF3D7_1471600.1	278	Plasmodium falciparum 3D7	Pf3D7_14_v3:2,925,721..2,929,673(+)	apical polar ring protein APR2, putative	protein coding gene	UP
PF3D7_1471700	PF3D7_1471700.1	279	Plasmodium falciparum 3D7	Pf3D7_14_v3:2,929,823..2,931,547(+)	conserved Plasmodium protein, unknown function	protein coding gene	UP
PF3D7_1471800	PF3D7_1471800.1	280	Plasmodium falciparum 3D7	Pf3D7_14_v3:2,931,759..2,932,950(+)	conserved Plasmodium protein, unknown function	protein coding gene	UP
PF3D7_1478400	PF3D7_1478400.1	287	Plasmodium falciparum 3D7	Pf3D7_14_v3:3,223,288..3,224,632(-)	Plasmodium exported protein, unknown function, pseudogene	pseudogene	UP
PF3D7_1479600	PF3D7_1479600.1	281	Plasmodium falciparum 3D7	Pf3D7_14_v3:3,272,578..3,273,848(+)	rifin	protein coding gene	DOWN
