# Supplementary material for: Transcriptome-module phenotype association study implicates extracellular vesicles biogenesis in Plasmodium falciparum artemisinin resistance
Source: Front Cell Infect Microbiol. 2022 Aug 19;12:886728. doi: 10.3389/fcimb.2022.886728 (PMC9437462; doi:10.3389/fcimb.2022.886728)
Supplement: Supplementary file 1 [file DataSheet_1.zip › Supplementary_files/Supplementary_Table_8.xlsx]

## Sheet: Supplementary Table 8
Supplementary Table 8 | Gene ontology tabular summary of module 7
ID	Name	Bgd count	Result count	Result gene list	Pct of bgd	Fold enrichment	Odds ratio	P-value	Benjamini
GO:0020013	modulation by symbiont of host erythrocyte aggregation	190	77	PF3D7_0100100,PF3D7_0101600,PF3D7_0115700,PF3D7_0200400,PF3D7_0200500,PF3D7_0200600,PF3D7_0201300,PF3D7_0300700,PF3D7_0324800,PF3D7_0400100,PF3D7_0400400,PF3D7_0400500,PF3D7_0400900,PF3D7_0401400,PF3D7_0402600,PF3D7_0412400,PF3D7_0412700,PF3D7_0413100,PF3D7_0413200,PF3D7_0413300,PF3D7_0420700,PF3D7_0421300,PF3D7_0425500,PF3D7_0425800,PF3D7_0600200,PF3D7_0617400,PF3D7_0631900,PF3D7_0632100,PF3D7_0…	40.5	12.98	41.82	5.7775e-73	1.16706e-70
GO:0044068	modulation by symbiont of host cellular process	192	77	PF3D7_0100100,PF3D7_0101600,PF3D7_0115700,PF3D7_0200400,PF3D7_0200500,PF3D7_0200600,PF3D7_0201300,PF3D7_0300700,PF3D7_0324800,PF3D7_0400100,PF3D7_0400400,PF3D7_0400500,PF3D7_0400900,PF3D7_0401400,PF3D7_0402600,PF3D7_0412400,PF3D7_0412700,PF3D7_0413100,PF3D7_0413200,PF3D7_0413300,PF3D7_0420700,PF3D7_0421300,PF3D7_0425500,PF3D7_0425800,PF3D7_0600200,PF3D7_0617400,PF3D7_0631900,PF3D7_0632100,PF3D7_0…	40.1	12.84	41.08	1.56539e-72	1.58104e-70
GO:0020033	antigenic variation	202	78	PF3D7_0100100,PF3D7_0101600,PF3D7_0114700,PF3D7_0115700,PF3D7_0200100,PF3D7_0200500,PF3D7_0200600,PF3D7_0300700,PF3D7_0324800,PF3D7_0400100,PF3D7_0400400,PF3D7_0400500,PF3D7_0400900,PF3D7_0401400,PF3D7_0412400,PF3D7_0412700,PF3D7_0413100,PF3D7_0413200,PF3D7_0413300,PF3D7_0420700,PF3D7_0421200,PF3D7_0421300,PF3D7_0425800,PF3D7_0532900,PF3D7_0600200,PF3D7_0617400,PF3D7_0631800,PF3D7_0632100,PF3D7_0…	38.6	12.37	39.03	4.89037e-72	3.29285e-70
GO:0042783	evasion of host immune response	205	78	PF3D7_0100100,PF3D7_0101600,PF3D7_0114700,PF3D7_0115700,PF3D7_0200100,PF3D7_0200500,PF3D7_0200600,PF3D7_0300700,PF3D7_0324800,PF3D7_0400100,PF3D7_0400400,PF3D7_0400500,PF3D7_0400900,PF3D7_0401400,PF3D7_0412400,PF3D7_0412700,PF3D7_0413100,PF3D7_0413200,PF3D7_0413300,PF3D7_0420700,PF3D7_0421200,PF3D7_0421300,PF3D7_0425800,PF3D7_0532900,PF3D7_0600200,PF3D7_0617400,PF3D7_0631800,PF3D7_0632100,PF3D7_0…	38	12.19	38.09	1.97963e-71	9.99715e-70
GO:0052200	response to host defenses	208	78	PF3D7_0100100,PF3D7_0101600,PF3D7_0114700,PF3D7_0115700,PF3D7_0200100,PF3D7_0200500,PF3D7_0200600,PF3D7_0300700,PF3D7_0324800,PF3D7_0400100,PF3D7_0400400,PF3D7_0400500,PF3D7_0400900,PF3D7_0401400,PF3D7_0412400,PF3D7_0412700,PF3D7_0413100,PF3D7_0413200,PF3D7_0413300,PF3D7_0420700,PF3D7_0421200,PF3D7_0421300,PF3D7_0425800,PF3D7_0532900,PF3D7_0600200,PF3D7_0617400,PF3D7_0631800,PF3D7_0632100,PF3D7_0…	37.5	12.01	37.18	7.80147e-71	1.5759e-69
GO:0052173	response to defenses of other organism	208	78	PF3D7_0100100,PF3D7_0101600,PF3D7_0114700,PF3D7_0115700,PF3D7_0200100,PF3D7_0200500,PF3D7_0200600,PF3D7_0300700,PF3D7_0324800,PF3D7_0400100,PF3D7_0400400,PF3D7_0400500,PF3D7_0400900,PF3D7_0401400,PF3D7_0412400,PF3D7_0412700,PF3D7_0413100,PF3D7_0413200,PF3D7_0413300,PF3D7_0420700,PF3D7_0421200,PF3D7_0421300,PF3D7_0425800,PF3D7_0532900,PF3D7_0600200,PF3D7_0617400,PF3D7_0631800,PF3D7_0632100,PF3D7_0…	37.5	12.01	37.18	7.80147e-71	1.5759e-69
GO:0052572	response to host immune response	208	78	PF3D7_0100100,PF3D7_0101600,PF3D7_0114700,PF3D7_0115700,PF3D7_0200100,PF3D7_0200500,PF3D7_0200600,PF3D7_0300700,PF3D7_0324800,PF3D7_0400100,PF3D7_0400400,PF3D7_0400500,PF3D7_0400900,PF3D7_0401400,PF3D7_0412400,PF3D7_0412700,PF3D7_0413100,PF3D7_0413200,PF3D7_0413300,PF3D7_0420700,PF3D7_0421200,PF3D7_0421300,PF3D7_0425800,PF3D7_0532900,PF3D7_0600200,PF3D7_0617400,PF3D7_0631800,PF3D7_0632100,PF3D7_0…	37.5	12.01	37.18	7.80147e-71	1.5759e-69
GO:0075136	response to host	208	78	PF3D7_0100100,PF3D7_0101600,PF3D7_0114700,PF3D7_0115700,PF3D7_0200100,PF3D7_0200500,PF3D7_0200600,PF3D7_0300700,PF3D7_0324800,PF3D7_0400100,PF3D7_0400400,PF3D7_0400500,PF3D7_0400900,PF3D7_0401400,PF3D7_0412400,PF3D7_0412700,PF3D7_0413100,PF3D7_0413200,PF3D7_0413300,PF3D7_0420700,PF3D7_0421200,PF3D7_0421300,PF3D7_0425800,PF3D7_0532900,PF3D7_0600200,PF3D7_0617400,PF3D7_0631800,PF3D7_0632100,PF3D7_0…	37.5	12.01	37.18	7.80147e-71	1.5759e-69
GO:0051707	response to other organism	208	78	PF3D7_0100100,PF3D7_0101600,PF3D7_0114700,PF3D7_0115700,PF3D7_0200100,PF3D7_0200500,PF3D7_0200600,PF3D7_0300700,PF3D7_0324800,PF3D7_0400100,PF3D7_0400400,PF3D7_0400500,PF3D7_0400900,PF3D7_0401400,PF3D7_0412400,PF3D7_0412700,PF3D7_0413100,PF3D7_0413200,PF3D7_0413300,PF3D7_0420700,PF3D7_0421200,PF3D7_0421300,PF3D7_0425800,PF3D7_0532900,PF3D7_0600200,PF3D7_0617400,PF3D7_0631800,PF3D7_0632100,PF3D7_0…	37.5	12.01	37.18	7.80147e-71	1.5759e-69
GO:0043207	response to external biotic stimulus	208	78	PF3D7_0100100,PF3D7_0101600,PF3D7_0114700,PF3D7_0115700,PF3D7_0200100,PF3D7_0200500,PF3D7_0200600,PF3D7_0300700,PF3D7_0324800,PF3D7_0400100,PF3D7_0400400,PF3D7_0400500,PF3D7_0400900,PF3D7_0401400,PF3D7_0412400,PF3D7_0412700,PF3D7_0413100,PF3D7_0413200,PF3D7_0413300,PF3D7_0420700,PF3D7_0421200,PF3D7_0421300,PF3D7_0425800,PF3D7_0532900,PF3D7_0600200,PF3D7_0617400,PF3D7_0631800,PF3D7_0632100,PF3D7_0…	37.5	12.01	37.18	7.80147e-71	1.5759e-69
GO:0044003	modulation by symbiont of host process	205	77	PF3D7_0100100,PF3D7_0101600,PF3D7_0115700,PF3D7_0200400,PF3D7_0200500,PF3D7_0200600,PF3D7_0201300,PF3D7_0300700,PF3D7_0324800,PF3D7_0400100,PF3D7_0400400,PF3D7_0400500,PF3D7_0400900,PF3D7_0401400,PF3D7_0402600,PF3D7_0412400,PF3D7_0412700,PF3D7_0413100,PF3D7_0413200,PF3D7_0413300,PF3D7_0420700,PF3D7_0421300,PF3D7_0425500,PF3D7_0425800,PF3D7_0600200,PF3D7_0617400,PF3D7_0631900,PF3D7_0632100,PF3D7_0…	37.6	12.03	36.8	7.38802e-70	1.35671e-68
GO:0044406	adhesion of symbiont to host	176	70	PF3D7_0100100,PF3D7_0101600,PF3D7_0115700,PF3D7_0200100,PF3D7_0200500,PF3D7_0200600,PF3D7_0300700,PF3D7_0324800,PF3D7_0400100,PF3D7_0400400,PF3D7_0400500,PF3D7_0400900,PF3D7_0401400,PF3D7_0412400,PF3D7_0412700,PF3D7_0413100,PF3D7_0413200,PF3D7_0413300,PF3D7_0420700,PF3D7_0421300,PF3D7_0425800,PF3D7_0600200,PF3D7_0617400,PF3D7_0632100,PF3D7_0632500,PF3D7_0632800,PF3D7_0700500,PF3D7_0701800,PF3D7_0…	39.8	12.74	37.13	8.13974e-65	1.26479e-63
GO:0020035	cytoadherence to microvasculature, mediated by symbiont protein	176	70	PF3D7_0100100,PF3D7_0101600,PF3D7_0115700,PF3D7_0200100,PF3D7_0200500,PF3D7_0200600,PF3D7_0300700,PF3D7_0324800,PF3D7_0400100,PF3D7_0400400,PF3D7_0400500,PF3D7_0400900,PF3D7_0401400,PF3D7_0412400,PF3D7_0412700,PF3D7_0413100,PF3D7_0413200,PF3D7_0413300,PF3D7_0420700,PF3D7_0421300,PF3D7_0425800,PF3D7_0600200,PF3D7_0617400,PF3D7_0632100,PF3D7_0632500,PF3D7_0632800,PF3D7_0700500,PF3D7_0701800,PF3D7_0…	39.8	12.74	37.13	8.13974e-65	1.26479e-63
GO:0022610	biological adhesion	195	71	PF3D7_0100100,PF3D7_0101600,PF3D7_0115700,PF3D7_0200100,PF3D7_0200500,PF3D7_0200600,PF3D7_0300700,PF3D7_0324800,PF3D7_0400100,PF3D7_0400400,PF3D7_0400500,PF3D7_0400900,PF3D7_0401400,PF3D7_0412400,PF3D7_0412700,PF3D7_0413100,PF3D7_0413200,PF3D7_0413300,PF3D7_0420700,PF3D7_0421300,PF3D7_0425800,PF3D7_0600200,PF3D7_0617400,PF3D7_0632100,PF3D7_0632500,PF3D7_0632800,PF3D7_0700500,PF3D7_0701800,PF3D7_0…	36.4	11.66	32.46	1.46451e-62	2.11308e-61
GO:0051701	biological process involved in interaction with host	382	89	PF3D7_0100100,PF3D7_0101600,PF3D7_0114700,PF3D7_0115700,PF3D7_0200100,PF3D7_0200400,PF3D7_0200500,PF3D7_0200600,PF3D7_0201300,PF3D7_0300700,PF3D7_0324800,PF3D7_0400100,PF3D7_0400400,PF3D7_0400500,PF3D7_0400900,PF3D7_0401400,PF3D7_0402600,PF3D7_0412400,PF3D7_0412700,PF3D7_0413100,PF3D7_0413200,PF3D7_0413300,PF3D7_0420700,PF3D7_0421200,PF3D7_0421300,PF3D7_0424400,PF3D7_0425500,PF3D7_0425800,PF3D7_0…	23.3	7.46	21.33	1.04526e-61	1.40761e-60
GO:0044403	biological process involved in symbiotic interaction	397	90	PF3D7_0100100,PF3D7_0101600,PF3D7_0114700,PF3D7_0115700,PF3D7_0200100,PF3D7_0200400,PF3D7_0200500,PF3D7_0200600,PF3D7_0201300,PF3D7_0300700,PF3D7_0324800,PF3D7_0400100,PF3D7_0400400,PF3D7_0400500,PF3D7_0400900,PF3D7_0401400,PF3D7_0402600,PF3D7_0412400,PF3D7_0412700,PF3D7_0413100,PF3D7_0413200,PF3D7_0413300,PF3D7_0420700,PF3D7_0421200,PF3D7_0421300,PF3D7_0424400,PF3D7_0425500,PF3D7_0425800,PF3D7_0…	22.7	7.26	20.85	2.01595e-61	2.54514e-60
GO:0044419	biological process involved in interspecies interaction between organisms	399	90	PF3D7_0100100,PF3D7_0101600,PF3D7_0114700,PF3D7_0115700,PF3D7_0200100,PF3D7_0200400,PF3D7_0200500,PF3D7_0200600,PF3D7_0201300,PF3D7_0300700,PF3D7_0324800,PF3D7_0400100,PF3D7_0400400,PF3D7_0400500,PF3D7_0400900,PF3D7_0401400,PF3D7_0402600,PF3D7_0412400,PF3D7_0412700,PF3D7_0413100,PF3D7_0413200,PF3D7_0413300,PF3D7_0420700,PF3D7_0421200,PF3D7_0421300,PF3D7_0424400,PF3D7_0425500,PF3D7_0425800,PF3D7_0…	22.6	7.22	20.7	3.27225e-61	3.88821e-60
GO:0009405	obsolete pathogenesis	75	45	PF3D7_0100100,PF3D7_0113800,PF3D7_0115700,PF3D7_0200100,PF3D7_0300100,PF3D7_0324900,PF3D7_0400100,PF3D7_0400400,PF3D7_0412400,PF3D7_0412700,PF3D7_0413100,PF3D7_0420700,PF3D7_0421300,PF3D7_0425800,PF3D7_0600200,PF3D7_0617400,PF3D7_0632500,PF3D7_0632800,PF3D7_0700100,PF3D7_0712000,PF3D7_0712300,PF3D7_0712400,PF3D7_0712600,PF3D7_0712800,PF3D7_0712900,PF3D7_0733000,PF3D7_0800200,PF3D7_0800300,PF3D7_0…	60	19.22	65.69	6.21309e-51	6.97247e-50
GO:0008150	biological process	662	95	PF3D7_0100100,PF3D7_0101600,PF3D7_0114700,PF3D7_0115700,PF3D7_0200100,PF3D7_0200400,PF3D7_0200500,PF3D7_0200600,PF3D7_0201300,PF3D7_0300700,PF3D7_0324800,PF3D7_0400100,PF3D7_0400400,PF3D7_0400500,PF3D7_0400900,PF3D7_0401400,PF3D7_0402600,PF3D7_0412400,PF3D7_0412700,PF3D7_0413100,PF3D7_0413200,PF3D7_0413300,PF3D7_0420700,PF3D7_0421200,PF3D7_0421300,PF3D7_0424400,PF3D7_0425500,PF3D7_0425800,PF3D7_0…	14.4	4.6	12.2	2.43722e-46	2.59115e-45
GO:0098609	cell-cell adhesion	62	39	PF3D7_0100100,PF3D7_0115700,PF3D7_0200100,PF3D7_0400100,PF3D7_0400400,PF3D7_0412400,PF3D7_0412700,PF3D7_0413100,PF3D7_0420700,PF3D7_0421300,PF3D7_0425800,PF3D7_0600200,PF3D7_0617400,PF3D7_0632500,PF3D7_0632800,PF3D7_0712000,PF3D7_0712300,PF3D7_0712400,PF3D7_0712600,PF3D7_0712800,PF3D7_0712900,PF3D7_0733000,PF3D7_0800200,PF3D7_0800300,PF3D7_0808600,PF3D7_0808700,PF3D7_0809100,PF3D7_0900100,PF3D7_0…	62.9	20.15	70.42	3.74616e-45	3.78362e-44
GO:0007155	cell adhesion	70	39	PF3D7_0100100,PF3D7_0115700,PF3D7_0200100,PF3D7_0400100,PF3D7_0400400,PF3D7_0412400,PF3D7_0412700,PF3D7_0413100,PF3D7_0420700,PF3D7_0421300,PF3D7_0425800,PF3D7_0600200,PF3D7_0617400,PF3D7_0632500,PF3D7_0632800,PF3D7_0712000,PF3D7_0712300,PF3D7_0712400,PF3D7_0712600,PF3D7_0712800,PF3D7_0712900,PF3D7_0733000,PF3D7_0800200,PF3D7_0800300,PF3D7_0808600,PF3D7_0808700,PF3D7_0809100,PF3D7_0900100,PF3D7_0…	55.7	17.84	52.16	3.72372e-42	3.58186e-41
GO:0030522	intracellular receptor signaling pathway	4	3	PF3D7_0718300,PF3D7_0911300,PF3D7_1475400,	75	24.02	94.93	0.000116707	0.00107158
GO:0042026	protein refolding	9	2	PF3D7_0409400,PF3D7_0831700,	22.2	7.12	8.97	0.0301899	0.203462
GO:0061572	actin filament bundle organization	1	1	PF3D7_1036400,	100	32.03	inf	0.0312243	0.203462
GO:0006771	riboflavin metabolic process	1	1	PF3D7_1359100,	100	32.03	inf	0.0312243	0.203462
GO:0046444	FMN metabolic process	1	1	PF3D7_1359100,	100	32.03	inf	0.0312243	0.203462
GO:0032469	endoplasmic reticulum calcium ion homeostasis	1	1	PF3D7_1362300,	100	32.03	inf	0.0312243	0.203462
GO:0009398	FMN biosynthetic process	1	1	PF3D7_1359100,	100	32.03	inf	0.0312243	0.203462
GO:0009231	riboflavin biosynthetic process	1	1	PF3D7_1359100,	100	32.03	inf	0.0312243	0.203462
GO:0051017	actin filament bundle assembly	1	1	PF3D7_1036400,	100	32.03	inf	0.0312243	0.203462
GO:0043984	histone H4-K16 acetylation	1	1	PF3D7_1118600,	100	32.03	inf	0.0312243	0.203462
