# Supplementary material for: Transcriptome-module phenotype association study implicates extracellular vesicles biogenesis in Plasmodium falciparum artemisinin resistance
Source: Front Cell Infect Microbiol. 2022 Aug 19;12:886728. doi: 10.3389/fcimb.2022.886728 (PMC9437462; doi:10.3389/fcimb.2022.886728)
Supplement: Supplementary file 1 [file DataSheet_1.zip › Supplementary_files/Supplementary_Table_3.xlsx]

## Sheet: Supplementary Table 3
Supplementary Table 3 | Gene ontology tabular summary of module 0
ID	Name	Bgd count	Result count	Result gene list	Pct of bgd	Fold enrichment	Odds ratio	P-value	Benjamini
GO:0043628	ncRNA 3'-end processing	17	7	PF3D7_0206600,PF3D7_0209200,PF3D7_1120500,PF3D7_1144000,PF3D7_1227400,PF3D7_1364500,PF3D7_1417500,	41.2	3.32	4.99	0.00276694	0.474821
GO:0016192	vesicle-mediated transport	140	29	PF3D7_0210700,PF3D7_0216400,PF3D7_0314100,PF3D7_0710800,PF3D7_0727000,PF3D7_0804900,PF3D7_0816200,PF3D7_0820500,PF3D7_0822600,PF3D7_0826600,PF3D7_0905900,PF3D7_0910600,PF3D7_1034000,PF3D7_1107200,PF3D7_1111300,PF3D7_1119500,PF3D7_1119900,PF3D7_1239900,PF3D7_1243000,PF3D7_1303200,PF3D7_1309700,PF3D7_1314500,PF3D7_1335700,PF3D7_1359800,PF3D7_1406700,PF3D7_1422800,PF3D7_1429800,PF3D7_1437800,PF3D7_1…	20.7	1.67	1.89	0.00327114	0.474821
GO:0000375	RNA splicing, via transesterification reactions	104	23	PF3D7_0218500,PF3D7_0308900,PF3D7_0821300,PF3D7_0909800,PF3D7_0924700,PF3D7_1018600,PF3D7_1030000,PF3D7_1030100,PF3D7_1033600,PF3D7_1125500,PF3D7_1126900,PF3D7_1209200,PF3D7_1231600,PF3D7_1237800,PF3D7_1316500,PF3D7_1321700,PF3D7_1325000,PF3D7_1343900,PF3D7_1348200,PF3D7_1350200,PF3D7_1420000,PF3D7_1452700,PF3D7_1475200,	22.1	1.78	2.04	0.00360129	0.474821
GO:0006887	exocytosis	10	5	PF3D7_0210700,PF3D7_0216400,PF3D7_1034000,PF3D7_1309700,PF3D7_1422800,	50	4.03	7.11	0.00426492	0.474821
GO:0000377	RNA splicing, via transesterification reactions with bulged adenosine as nucleophile	100	22	PF3D7_0218500,PF3D7_0308900,PF3D7_0821300,PF3D7_0909800,PF3D7_0924700,PF3D7_1018600,PF3D7_1030000,PF3D7_1030100,PF3D7_1033600,PF3D7_1125500,PF3D7_1126900,PF3D7_1209200,PF3D7_1231600,PF3D7_1237800,PF3D7_1316500,PF3D7_1325000,PF3D7_1343900,PF3D7_1348200,PF3D7_1350200,PF3D7_1420000,PF3D7_1452700,PF3D7_1475200,	22	1.77	2.03	0.00466498	0.474821
GO:0000398	mRNA splicing, via spliceosome	100	22	PF3D7_0218500,PF3D7_0308900,PF3D7_0821300,PF3D7_0909800,PF3D7_0924700,PF3D7_1018600,PF3D7_1030000,PF3D7_1030100,PF3D7_1033600,PF3D7_1125500,PF3D7_1126900,PF3D7_1209200,PF3D7_1231600,PF3D7_1237800,PF3D7_1316500,PF3D7_1325000,PF3D7_1343900,PF3D7_1348200,PF3D7_1350200,PF3D7_1420000,PF3D7_1452700,PF3D7_1475200,	22	1.77	2.03	0.00466498	0.474821
GO:0006397	mRNA processing	145	29	PF3D7_0205500,PF3D7_0218500,PF3D7_0308900,PF3D7_0311100,PF3D7_0318600,PF3D7_0322100,PF3D7_0821300,PF3D7_0909800,PF3D7_0924700,PF3D7_1018600,PF3D7_1030000,PF3D7_1030100,PF3D7_1033600,PF3D7_1125500,PF3D7_1126900,PF3D7_1209200,PF3D7_1227400,PF3D7_1231600,PF3D7_1237800,PF3D7_1316500,PF3D7_1321700,PF3D7_1325000,PF3D7_1340600,PF3D7_1343900,PF3D7_1348200,PF3D7_1350200,PF3D7_1420000,PF3D7_1452700,PF3D7_1…	20	1.61	1.8	0.00554617	0.474821
GO:0006767	water-soluble vitamin metabolic process	15	6	PF3D7_0514600,PF3D7_0616000,PF3D7_0627500,PF3D7_1116200,PF3D7_1239600,PF3D7_1456100,	40	3.22	4.74	0.00662269	0.474821
GO:0006766	vitamin metabolic process	15	6	PF3D7_0514600,PF3D7_0616000,PF3D7_0627500,PF3D7_1116200,PF3D7_1239600,PF3D7_1456100,	40	3.22	4.74	0.00662269	0.474821
GO:2000582	obsolete positive regulation of microtubule motor activity, plus-end-directed	4	3	PF3D7_0204400,PF3D7_0729800,PF3D7_1357300,	75	6.04	21.28	0.00690241	0.474821
GO:0042819	vitamin B6 biosynthetic process	4	3	PF3D7_0514600,PF3D7_0616000,PF3D7_1116200,	75	6.04	21.28	0.00690241	0.474821
GO:0042816	vitamin B6 metabolic process	4	3	PF3D7_0514600,PF3D7_0616000,PF3D7_1116200,	75	6.04	21.28	0.00690241	0.474821
GO:0009249	protein lipoylation	4	3	PF3D7_0923600,PF3D7_1314600,PF3D7_1344600,	75	6.04	21.28	0.00690241	0.474821
GO:0008614	pyridoxine metabolic process	4	3	PF3D7_0514600,PF3D7_0616000,PF3D7_1116200,	75	6.04	21.28	0.00690241	0.474821
GO:1901617	organic hydroxy compound biosynthetic process	20	7	PF3D7_0511800,PF3D7_0514600,PF3D7_0616000,PF3D7_0627500,PF3D7_0628000,PF3D7_1116200,PF3D7_1239600,	35	2.82	3.83	0.0079027	0.474821
GO:0006383	transcription by RNA polymerase III	12	5	PF3D7_0206600,PF3D7_0609900,PF3D7_0708100,PF3D7_1104700,PF3D7_1460800,	41.7	3.36	5.08	0.010838	0.474821
GO:0016071	mRNA metabolic process	185	34	PF3D7_0204600,PF3D7_0205500,PF3D7_0209200,PF3D7_0218500,PF3D7_0308900,PF3D7_0311100,PF3D7_0318600,PF3D7_0322100,PF3D7_0821300,PF3D7_0908700,PF3D7_0909800,PF3D7_0924700,PF3D7_1018600,PF3D7_1030000,PF3D7_1030100,PF3D7_1033600,PF3D7_1125500,PF3D7_1126900,PF3D7_1209200,PF3D7_1227400,PF3D7_1231600,PF3D7_1237800,PF3D7_1316500,PF3D7_1321700,PF3D7_1325000,PF3D7_1340600,PF3D7_1343900,PF3D7_1348200,PF3D7_1…	18.4	1.48	1.62	0.0108577	0.474821
GO:0072524	pyridine-containing compound metabolic process	8	4	PF3D7_0514600,PF3D7_0616000,PF3D7_1116200,PF3D7_1143900,	50	4.03	7.1	0.0108852	0.474821
GO:0008033	tRNA processing	65	15	PF3D7_0206600,PF3D7_0908700,PF3D7_0918800,PF3D7_1018600,PF3D7_1119100,PF3D7_1120500,PF3D7_1138100,PF3D7_1206400,PF3D7_1217800,PF3D7_1222000,PF3D7_1248100,PF3D7_1349400,PF3D7_1408900,PF3D7_1434100,PF3D7_1454100,	23.1	1.86	2.15	0.0115708	0.474821
GO:0031123	RNA 3'-end processing	32	9	PF3D7_0205500,PF3D7_0206600,PF3D7_0209200,PF3D7_0318600,PF3D7_1120500,PF3D7_1144000,PF3D7_1227400,PF3D7_1364500,PF3D7_1417500,	28.1	2.27	2.79	0.0131511	0.474821
GO:1901607	alpha-amino acid biosynthetic process	17	6	PF3D7_0922600,PF3D7_1327800,PF3D7_1357900,PF3D7_1363700,PF3D7_1430700,PF3D7_1456100,	35.3	2.84	3.88	0.0131794	0.474821
GO:0016197	endosomal transport	22	7	PF3D7_0314100,PF3D7_0727000,PF3D7_0816200,PF3D7_1111300,PF3D7_1239900,PF3D7_1406700,PF3D7_1441800,	31.8	2.56	3.32	0.0139405	0.474821
GO:1901605	alpha-amino acid metabolic process	38	10	PF3D7_0922600,PF3D7_1116200,PF3D7_1206400,PF3D7_1308200,PF3D7_1327800,PF3D7_1344000,PF3D7_1357900,PF3D7_1363700,PF3D7_1430700,PF3D7_1456100,	26.3	2.12	2.55	0.0148406	0.474821
GO:0000162	tryptophan biosynthetic process	2	2	PF3D7_1327800,PF3D7_1363700,	100	8.06	inf	0.0153724	0.474821
GO:0072321	obsolete chaperone-mediated protein transport	2	2	PF3D7_1242900,PF3D7_1421500,	100	8.06	inf	0.0153724	0.474821
GO:0042430	indole-containing compound metabolic process	2	2	PF3D7_1327800,PF3D7_1363700,	100	8.06	inf	0.0153724	0.474821
GO:0046219	indolalkylamine biosynthetic process	2	2	PF3D7_1327800,PF3D7_1363700,	100	8.06	inf	0.0153724	0.474821
GO:0006568	tryptophan metabolic process	2	2	PF3D7_1327800,PF3D7_1363700,	100	8.06	inf	0.0153724	0.474821
GO:0006586	indolalkylamine metabolic process	2	2	PF3D7_1327800,PF3D7_1363700,	100	8.06	inf	0.0153724	0.474821
GO:0042435	indole-containing compound biosynthetic process	2	2	PF3D7_1327800,PF3D7_1363700,	100	8.06	inf	0.0153724	0.474821
GO:0046184	aldehyde biosynthetic process	5	3	PF3D7_0318800,PF3D7_0616000,PF3D7_1116200,	60	4.84	10.64	0.0156679	0.474821
GO:0006081	cellular aldehyde metabolic process	13	5	PF3D7_0318800,PF3D7_0604700,PF3D7_0616000,PF3D7_0627500,PF3D7_1116200,	38.5	3.1	4.44	0.0158461	0.474821
GO:0042364	water-soluble vitamin biosynthetic process	13	5	PF3D7_0514600,PF3D7_0616000,PF3D7_0627500,PF3D7_1116200,PF3D7_1239600,	38.5	3.1	4.44	0.0158461	0.474821
GO:0000387	spliceosomal snRNP assembly	13	5	PF3D7_0218500,PF3D7_0909800,PF3D7_1125500,PF3D7_1126900,PF3D7_1350200,	38.5	3.1	4.44	0.0158461	0.474821
GO:0009110	vitamin biosynthetic process	13	5	PF3D7_0514600,PF3D7_0616000,PF3D7_0627500,PF3D7_1116200,PF3D7_1239600,	38.5	3.1	4.44	0.0158461	0.474821
GO:1901615	organic hydroxy compound metabolic process	33	9	PF3D7_0318800,PF3D7_0511800,PF3D7_0514600,PF3D7_0604700,PF3D7_0616000,PF3D7_0627500,PF3D7_0628000,PF3D7_1116200,PF3D7_1239600,	27.3	2.2	2.67	0.0161527	0.474821
GO:0044283	small molecule biosynthetic process	92	19	PF3D7_0208500,PF3D7_0318800,PF3D7_0511800,PF3D7_0514600,PF3D7_0616000,PF3D7_0626300,PF3D7_0627500,PF3D7_0628000,PF3D7_0724300,PF3D7_0922600,PF3D7_1116200,PF3D7_1239600,PF3D7_1327800,PF3D7_1344600,PF3D7_1357900,PF3D7_1363700,PF3D7_1430700,PF3D7_1456100,PF3D7_1458400,	20.7	1.66	1.86	0.0161771	0.474821
GO:0008652	cellular amino acid biosynthetic process	18	6	PF3D7_0922600,PF3D7_1327800,PF3D7_1357900,PF3D7_1363700,PF3D7_1430700,PF3D7_1456100,	33.3	2.69	3.56	0.0177438	0.5071
GO:0016050	vesicle organization	29	8	PF3D7_0210700,PF3D7_0314100,PF3D7_0804900,PF3D7_0822600,PF3D7_1111300,PF3D7_1243000,PF3D7_1309700,PF3D7_1441800,	27.6	2.22	2.71	0.0213403	0.594245
GO:0008380	RNA splicing	129	24	PF3D7_0218500,PF3D7_0308900,PF3D7_0821300,PF3D7_0909800,PF3D7_0924700,PF3D7_1018600,PF3D7_1030000,PF3D7_1030100,PF3D7_1033600,PF3D7_1125500,PF3D7_1126900,PF3D7_1209200,PF3D7_1231600,PF3D7_1237800,PF3D7_1316500,PF3D7_1321700,PF3D7_1325000,PF3D7_1343900,PF3D7_1348200,PF3D7_1350200,PF3D7_1420000,PF3D7_1452700,PF3D7_1454100,PF3D7_1475200,	18.6	1.5	1.64	0.0257327	0.620283
GO:0009084	glutamine family amino acid biosynthetic process	6	3	PF3D7_0922600,PF3D7_1357900,PF3D7_1430700,	50	4.03	7.09	0.0284715	0.620283
GO:0006904	vesicle docking involved in exocytosis	6	3	PF3D7_0216400,PF3D7_1034000,PF3D7_1309700,	50	4.03	7.09	0.0284715	0.620283
GO:0140029	exocytic process	6	3	PF3D7_0216400,PF3D7_1034000,PF3D7_1309700,	50	4.03	7.09	0.0284715	0.620283
GO:0048278	vesicle docking	15	5	PF3D7_0210700,PF3D7_0216400,PF3D7_1034000,PF3D7_1243000,PF3D7_1309700,	33.3	2.69	3.55	0.0299699	0.620283
GO:0032259	methylation	37	9	PF3D7_0407100,PF3D7_0422900,PF3D7_0724300,PF3D7_1018600,PF3D7_1248100,PF3D7_1303100,PF3D7_1344000,PF3D7_1450600,PF3D7_1456100,	24.3	1.96	2.29	0.0332471	0.620283
GO:0006366	transcription by RNA polymerase II	32	8	PF3D7_0205500,PF3D7_0303300,PF3D7_0506200,PF3D7_0708100,PF3D7_0716400,PF3D7_1304900,PF3D7_1441900,PF3D7_1460800,	25	2.01	2.37	0.0375069	0.620283
GO:0006396	RNA processing	360	56	PF3D7_0205500,PF3D7_0206600,PF3D7_0209200,PF3D7_0218500,PF3D7_0308900,PF3D7_0311100,PF3D7_0318600,PF3D7_0322100,PF3D7_0720000,PF3D7_0821300,PF3D7_0908700,PF3D7_0909800,PF3D7_0918800,PF3D7_0921800,PF3D7_0924700,PF3D7_1003200,PF3D7_1018600,PF3D7_1030000,PF3D7_1030100,PF3D7_1033600,PF3D7_1119100,PF3D7_1120500,PF3D7_1125500,PF3D7_1126900,PF3D7_1138100,PF3D7_1144000,PF3D7_1206400,PF3D7_1209200,PF3D7_1…	15.6	1.25	1.33	0.0388196	0.620283
GO:0022406	membrane docking	16	5	PF3D7_0210700,PF3D7_0216400,PF3D7_1034000,PF3D7_1243000,PF3D7_1309700,	31.3	2.52	3.23	0.0392724	0.620283
GO:0140056	organelle localization by membrane tethering	16	5	PF3D7_0210700,PF3D7_0216400,PF3D7_1034000,PF3D7_1243000,PF3D7_1309700,	31.3	2.52	3.23	0.0392724	0.620283
GO:0006891	intra-Golgi vesicle-mediated transport	16	5	PF3D7_0314100,PF3D7_0905900,PF3D7_1111300,PF3D7_1335700,PF3D7_1429800,	31.3	2.52	3.23	0.0392724	0.620283
GO:0016482	cytosolic transport	16	5	PF3D7_0314100,PF3D7_0727000,PF3D7_1111300,PF3D7_1119500,PF3D7_1406700,	31.3	2.52	3.23	0.0392724	0.620283
GO:0016053	organic acid biosynthetic process	50	11	PF3D7_0208500,PF3D7_0626300,PF3D7_0627500,PF3D7_0922600,PF3D7_1327800,PF3D7_1344600,PF3D7_1357900,PF3D7_1363700,PF3D7_1430700,PF3D7_1456100,PF3D7_1458400,	22	1.77	2.01	0.0393478	0.620283
GO:0070084	protein initiator methionine removal	3	2	PF3D7_0527300,PF3D7_1015300,	66.7	5.37	14.16	0.0423137	0.620283
GO:0050821	protein stabilization	3	2	PF3D7_0933200,PF3D7_1420300,	66.7	5.37	14.16	0.0423137	0.620283
GO:0035542	regulation of SNARE complex assembly	3	2	PF3D7_1239900,PF3D7_1309700,	66.7	5.37	14.16	0.0423137	0.620283
GO:0042823	pyridoxal phosphate biosynthetic process	3	2	PF3D7_0616000,PF3D7_1116200,	66.7	5.37	14.16	0.0423137	0.620283
GO:0042822	pyridoxal phosphate metabolic process	3	2	PF3D7_0616000,PF3D7_1116200,	66.7	5.37	14.16	0.0423137	0.620283
GO:0000390	spliceosomal complex disassembly	3	2	PF3D7_1030100,PF3D7_1475200,	66.7	5.37	14.16	0.0423137	0.620283
GO:0006807	nitrogen compound metabolic process	3	2	PF3D7_0922600,PF3D7_1308200,	66.7	5.37	14.16	0.0423137	0.620283
GO:0006616	SRP-dependent cotranslational protein targeting to membrane, translocation	3	2	PF3D7_0821800,PF3D7_1450100,	66.7	5.37	14.16	0.0423137	0.620283
GO:0032988	ribonucleoprotein complex disassembly	3	2	PF3D7_1030100,PF3D7_1475200,	66.7	5.37	14.16	0.0423137	0.620283
GO:0031647	regulation of protein stability	3	2	PF3D7_0933200,PF3D7_1420300,	66.7	5.37	14.16	0.0423137	0.620283
GO:0000304	response to singlet oxygen	3	2	PF3D7_0616000,PF3D7_1116200,	66.7	5.37	14.16	0.0423137	0.620283
GO:0009154	purine ribonucleotide catabolic process	3	2	PF3D7_1209500,PF3D7_1329400,	66.7	5.37	14.16	0.0423137	0.620283
GO:0009261	ribonucleotide catabolic process	3	2	PF3D7_1209500,PF3D7_1329400,	66.7	5.37	14.16	0.0423137	0.620283
GO:0048193	Golgi vesicle transport	63	13	PF3D7_0314100,PF3D7_0710800,PF3D7_0804900,PF3D7_0820500,PF3D7_0822600,PF3D7_0905900,PF3D7_1034000,PF3D7_1111300,PF3D7_1119500,PF3D7_1314500,PF3D7_1335700,PF3D7_1429800,PF3D7_1437800,	20.6	1.66	1.85	0.042558	0.620283
GO:0072525	pyridine-containing compound biosynthetic process	7	3	PF3D7_0514600,PF3D7_0616000,PF3D7_1116200,	42.9	3.45	5.32	0.0453028	0.620283
GO:1901292	nucleoside phosphate catabolic process	7	3	PF3D7_0720800,PF3D7_1209500,PF3D7_1329400,	42.9	3.45	5.32	0.0453028	0.620283
GO:0006888	endoplasmic reticulum to Golgi vesicle-mediated transport	39	9	PF3D7_0314100,PF3D7_0820500,PF3D7_0822600,PF3D7_0905900,PF3D7_1034000,PF3D7_1111300,PF3D7_1314500,PF3D7_1429800,PF3D7_1437800,	23.1	1.86	2.13	0.0453037	0.620283
GO:0055085	transmembrane transport	45	10	PF3D7_0302600,PF3D7_0603500,PF3D7_0609100,PF3D7_0721900,PF3D7_0908800,PF3D7_1004800,PF3D7_1132800,PF3D7_1368700,PF3D7_1432100,PF3D7_1440800,	22.2	1.79	2.03	0.0453526	0.620283
GO:0006605	protein targeting	70	14	PF3D7_0215900,PF3D7_0314100,PF3D7_0524700,PF3D7_0821800,PF3D7_1111300,PF3D7_1119500,PF3D7_1121000,PF3D7_1208600,PF3D7_1221500,PF3D7_1242900,PF3D7_1420300,PF3D7_1421500,PF3D7_1433600,PF3D7_1450100,	20	1.61	1.78	0.0458055	0.620283
GO:0006352	DNA-templated transcription, initiation	22	6	PF3D7_0205500,PF3D7_0506200,PF3D7_0716400,PF3D7_1104700,PF3D7_1428800,PF3D7_1441900,	27.3	2.2	2.66	0.0464479	0.620283
