# Supplementary material for: Transcriptome-module phenotype association study implicates extracellular vesicles biogenesis in Plasmodium falciparum artemisinin resistance
Source: Front Cell Infect Microbiol. 2022 Aug 19;12:886728. doi: 10.3389/fcimb.2022.886728 (PMC9437462; doi:10.3389/fcimb.2022.886728)
Supplement: Supplementary file 1 [file DataSheet_1.zip › Supplementary_files/Supplementary_Table_20.xlsx]

## Sheet: Supplementary Table 20
Supplementary Table 20 | Gene ontology enrichment analysis for up/down-regulated genes between DD2 untreated and DHA_treated condition
Gene ontology term	Differential expression	ID	Name	Bgd count	Result count	Result gene list	Pct of bgd	Fold enrichment	Odds ratio	P-value	Benjamini	Bonferroni
Biological process	Upregulated	GO:0007127	meiosis I	13	6	PF3D7_0816800,PF3D7_1027600,PF3D7_1107400,PF3D7_1139500,PF3D7_1206500,PF3D7_1461500,	46.2	7.09	12.52	8.44448e-05	0.0148623	0.0594491
		GO:0140527	reciprocal homologous recombination	13	6	PF3D7_0816800,PF3D7_1027600,PF3D7_1107400,PF3D7_1139500,PF3D7_1206500,PF3D7_1461500,	46.2	7.09	12.52	8.44448e-05	0.0148623	0.0594491
		GO:0035825	homologous recombination	13	6	PF3D7_0816800,PF3D7_1027600,PF3D7_1107400,PF3D7_1139500,PF3D7_1206500,PF3D7_1461500,	46.2	7.09	12.52	8.44448e-05	0.0148623	0.0594491
		GO:0007131	reciprocal meiotic recombination	13	6	PF3D7_0816800,PF3D7_1027600,PF3D7_1107400,PF3D7_1139500,PF3D7_1206500,PF3D7_1461500,	46.2	7.09	12.52	8.44448e-05	0.0148623	0.0594491
		GO:0007018	microtubule-based movement	32	9	PF3D7_0718000,PF3D7_0724900,PF3D7_0906400,PF3D7_1020300,PF3D7_1023100,PF3D7_1104600,PF3D7_1146700,PF3D7_1211000,PF3D7_1245600,	28.1	4.32	5.75	0.000138393	0.0194857	0.0974285
		GO:0140013	meiotic nuclear division	16	6	PF3D7_0816800,PF3D7_1027600,PF3D7_1107400,PF3D7_1139500,PF3D7_1206500,PF3D7_1461500,	37.5	5.76	8.76	0.000333247	0.0335151	0.234606
		GO:0061982	meiosis I cell cycle process	16	6	PF3D7_0816800,PF3D7_1027600,PF3D7_1107400,PF3D7_1139500,PF3D7_1206500,PF3D7_1461500,	37.5	5.76	8.76	0.000333247	0.0335151	0.234606
		GO:0007017	microtubule-based process	75	13	PF3D7_0307300,PF3D7_0708000,PF3D7_0718000,PF3D7_0724900,PF3D7_0906400,PF3D7_1020300,PF3D7_1023100,PF3D7_1104600,PF3D7_1146700,PF3D7_1147200,PF3D7_1211000,PF3D7_1245600,PF3D7_1430100,	17.3	2.66	3.1	0.000945607	0.0832134	0.665707
		GO:1903046	meiotic cell cycle process	24	6	PF3D7_0816800,PF3D7_1027600,PF3D7_1107400,PF3D7_1139500,PF3D7_1206500,PF3D7_1461500,	25	3.84	4.86	0.00359269	0.186032	1
		GO:0090735	DNA repair complex assembly	2	2	PF3D7_0816800,PF3D7_1107400,	100	15.36	inf	0.00422799	0.186032	1
		GO:0006004	fucose metabolic process	2	2	PF3D7_0813800,PF3D7_0909200,	100	15.36	inf	0.00422799	0.186032	1
		GO:0042966	biotin carboxyl carrier protein biosynthetic process	2	2	PF3D7_1026900,PF3D7_1460000,	100	15.36	inf	0.00422799	0.186032	1
		GO:0042148	strand invasion	2	2	PF3D7_0816800,PF3D7_1107400,	100	15.36	inf	0.00422799	0.186032	1
		GO:0000730	DNA recombinase assembly	2	2	PF3D7_0816800,PF3D7_1107400,	100	15.36	inf	0.00422799	0.186032	1
		GO:0009305	protein biotinylation	2	2	PF3D7_1026900,PF3D7_1460000,	100	15.36	inf	0.00422799	0.186032	1
		GO:0010212	response to ionizing radiation	2	2	PF3D7_0816800,PF3D7_1107400,	100	15.36	inf	0.00422799	0.186032	1
		GO:0031145	anaphase-promoting complex-dependent catabolic process	6	3	PF3D7_0501700,PF3D7_1026400,PF3D7_1217600,	50	7.68	14.48	0.00471923	0.195432	1
		GO:0006259	DNA metabolic process	7	3	PF3D7_0816800,PF3D7_1027600,PF3D7_1107400,	42.9	6.58	10.86	0.0078628	0.307523	1
		GO:0051321	meiotic cell cycle	30	6	PF3D7_0816800,PF3D7_1027600,PF3D7_1107400,PF3D7_1139500,PF3D7_1206500,PF3D7_1461500,	20	3.07	3.64	0.0113951	0.42222	1
		GO:0010608	posttranscriptional regulation of gene expression	3	2	PF3D7_0417100,PF3D7_0518700,	66.7	10.24	28.89	0.0121366	0.427208	1
		GO:0022402	cell cycle process	81	11	PF3D7_0307300,PF3D7_0501700,PF3D7_0503200,PF3D7_0816800,PF3D7_1027600,PF3D7_1107400,PF3D7_1139500,PF3D7_1206500,PF3D7_1423600,PF3D7_1430100,PF3D7_1461500,	13.6	2.09	2.3	0.0150234	0.432489	1
		GO:0009187	cyclic nucleotide metabolic process	9	3	PF3D7_0515500,PF3D7_1360500,PF3D7_1470500,	33.3	5.12	7.24	0.0171138	0.432489	1
		GO:0045786	negative regulation of cell cycle	16	4	PF3D7_0503200,PF3D7_0518400,PF3D7_1139500,PF3D7_1423600,	25	3.84	4.83	0.0171849	0.432489	1
		GO:0022414	reproductive process	33	6	PF3D7_0816800,PF3D7_1027600,PF3D7_1107400,PF3D7_1139500,PF3D7_1206500,PF3D7_1461500,	18.2	2.79	3.23	0.0180422	0.432489	1
		GO:0000003	reproduction	33	6	PF3D7_0816800,PF3D7_1027600,PF3D7_1107400,PF3D7_1139500,PF3D7_1206500,PF3D7_1461500,	18.2	2.79	3.23	0.0180422	0.432489	1
		GO:0000280	nuclear division	33	6	PF3D7_0816800,PF3D7_1027600,PF3D7_1107400,PF3D7_1139500,PF3D7_1206500,PF3D7_1461500,	18.2	2.79	3.23	0.0180422	0.432489	1
		GO:0018410	C-terminal protein amino acid modification	4	2	PF3D7_1236800,PF3D7_1430400,	50	7.68	14.44	0.0232314	0.432489	1
		GO:0006672	ceramide metabolic process	4	2	PF3D7_0625100,PF3D7_1415700,	50	7.68	14.44	0.0232314	0.432489	1
		GO:0046513	ceramide biosynthetic process	4	2	PF3D7_0625100,PF3D7_1415700,	50	7.68	14.44	0.0232314	0.432489	1
		GO:0045003	double-strand break repair via synthesis-dependent strand annealing	4	2	PF3D7_0816800,PF3D7_1107400,	50	7.68	14.44	0.0232314	0.432489	1
		GO:0043687	post-translational protein modification	4	2	PF3D7_1236800,PF3D7_1430400,	50	7.68	14.44	0.0232314	0.432489	1
		GO:0019318	hexose metabolic process	10	3	PF3D7_0813800,PF3D7_0909200,PF3D7_1342800,	30	4.61	6.2	0.0232885	0.432489	1
		GO:0071976	cell gliding	11	3	PF3D7_1207300,PF3D7_1360500,PF3D7_1465700,	27.3	4.19	5.43	0.030508	0.432489	1
		GO:0005996	monosaccharide metabolic process	11	3	PF3D7_0813800,PF3D7_0909200,PF3D7_1342800,	27.3	4.19	5.43	0.030508	0.432489	1
		GO:0035891	exit from host cell	28	5	PF3D7_1216500,PF3D7_1247800,PF3D7_1250100,PF3D7_1449000,PF3D7_1465700,	17.9	2.74	3.15	0.0322917	0.432489	1
		GO:0048285	organelle fission	38	6	PF3D7_0816800,PF3D7_1027600,PF3D7_1107400,PF3D7_1139500,PF3D7_1206500,PF3D7_1461500,	15.8	2.42	2.72	0.0342796	0.432489	1
		GO:0007154	cell communication	127	14	PF3D7_0503200,PF3D7_0517800,PF3D7_0530500,PF3D7_0714400,PF3D7_0719200,PF3D7_1129600,PF3D7_1139500,PF3D7_1213500,PF3D7_1316000,PF3D7_1360500,PF3D7_1423600,PF3D7_1430400,PF3D7_1470500,PF3D7_1475400,	11	1.69	1.81	0.035447	0.432489	1
		GO:0035890	exit from host	29	5	PF3D7_1216500,PF3D7_1247800,PF3D7_1250100,PF3D7_1449000,PF3D7_1465700,	17.2	2.65	3.02	0.037013	0.432489	1
		GO:0009073	aromatic amino acid family biosynthetic process	5	2	PF3D7_0922400,PF3D7_1236500,	40	6.14	9.63	0.0370664	0.432489	1
		GO:0009190	cyclic nucleotide biosynthetic process	5	2	PF3D7_0515500,PF3D7_1360500,	40	6.14	9.63	0.0370664	0.432489	1
		GO:0006638	neutral lipid metabolic process	5	2	PF3D7_1351600,PF3D7_1476700,	40	6.14	9.63	0.0370664	0.432489	1
		GO:0006312	mitotic recombination	5	2	PF3D7_0816800,PF3D7_1107400,	40	6.14	9.63	0.0370664	0.432489	1
		GO:0009072	aromatic amino acid family metabolic process	5	2	PF3D7_0922400,PF3D7_1236500,	40	6.14	9.63	0.0370664	0.432489	1
		GO:0051301	cell division	30	5	PF3D7_0307300,PF3D7_0501700,PF3D7_1026400,PF3D7_1217600,PF3D7_1455800,	16.7	2.56	2.9	0.0421366	0.432489	1
		GO:1901987	regulation of cell cycle phase transition	21	4	PF3D7_0501700,PF3D7_0503200,PF3D7_1139500,PF3D7_1423600,	19	2.93	3.41	0.0437653	0.432489	1
		GO:0007165	signal transduction	119	13	PF3D7_0503200,PF3D7_0517800,PF3D7_0530500,PF3D7_0714400,PF3D7_0719200,PF3D7_1129600,PF3D7_1139500,PF3D7_1213500,PF3D7_1316000,PF3D7_1360500,PF3D7_1423600,PF3D7_1470500,PF3D7_1475400,	10.9	1.68	1.79	0.0444436	0.432489	1
		GO:0023052	signaling	119	13	PF3D7_0503200,PF3D7_0517800,PF3D7_0530500,PF3D7_0714400,PF3D7_0719200,PF3D7_1129600,PF3D7_1139500,PF3D7_1213500,PF3D7_1316000,PF3D7_1360500,PF3D7_1423600,PF3D7_1470500,PF3D7_1475400,	10.9	1.68	1.79	0.0444436	0.432489	1
	Downregulated	GO:0044403	biological process involved in symbiotic interaction	397	56	PF3D7_0102500,PF3D7_0102600,PF3D7_0113000,PF3D7_0113700,PF3D7_0207500,PF3D7_0207600,PF3D7_0220800,PF3D7_0223500,PF3D7_0301200,PF3D7_0302200,PF3D7_0302500,PF3D7_0404700,PF3D7_0423400,PF3D7_0424500,PF3D7_0424600,PF3D7_0424700,PF3D7_0426000,PF3D7_0500900,PF3D7_0501600,PF3D7_0507500,PF3D7_0532400,PF3D7_0617700,PF3D7_0707300,PF3D7_0711700,PF3D7_0713100,PF3D7_0722200,PF3D7_0731500,PF3D7_0732200,PF3D7_0…	14.1	3.01	4.1	8.31627e-15	1.79376e-12	2.8608e-12
		GO:0044419	biological process involved in interspecies interaction between organisms	399	56	PF3D7_0102500,PF3D7_0102600,PF3D7_0113000,PF3D7_0113700,PF3D7_0207500,PF3D7_0207600,PF3D7_0220800,PF3D7_0223500,PF3D7_0301200,PF3D7_0302200,PF3D7_0302500,PF3D7_0404700,PF3D7_0423400,PF3D7_0424500,PF3D7_0424600,PF3D7_0424700,PF3D7_0426000,PF3D7_0500900,PF3D7_0501600,PF3D7_0507500,PF3D7_0532400,PF3D7_0617700,PF3D7_0707300,PF3D7_0711700,PF3D7_0713100,PF3D7_0722200,PF3D7_0731500,PF3D7_0732200,PF3D7_0…	14	3	4.08	1.04288e-14	1.79376e-12	3.58751e-12
		GO:0052126	movement in host environment	120	28	PF3D7_0102500,PF3D7_0207500,PF3D7_0207600,PF3D7_0404700,PF3D7_0423400,PF3D7_0501600,PF3D7_0507500,PF3D7_0707300,PF3D7_0722200,PF3D7_0731500,PF3D7_0905400,PF3D7_0929400,PF3D7_0930300,PF3D7_0934800,PF3D7_1014100,PF3D7_1035400,PF3D7_1035500,PF3D7_1035700,PF3D7_1035900,PF3D7_1116000,PF3D7_1133400,PF3D7_1222700,PF3D7_1252100,PF3D7_1335100,PF3D7_1335300,PF3D7_1342600,PF3D7_1412800,PF3D7_1471100,	23.3	4.98	6.92	4.65548e-13	5.33829e-11	1.60149e-10
		GO:0044409	entry into host	103	25	PF3D7_0102500,PF3D7_0404700,PF3D7_0423400,PF3D7_0501600,PF3D7_0707300,PF3D7_0722200,PF3D7_0731500,PF3D7_0905400,PF3D7_0929400,PF3D7_0930300,PF3D7_0934800,PF3D7_1014100,PF3D7_1035400,PF3D7_1035500,PF3D7_1035700,PF3D7_1035900,PF3D7_1116000,PF3D7_1133400,PF3D7_1222700,PF3D7_1252100,PF3D7_1335100,PF3D7_1335300,PF3D7_1342600,PF3D7_1412800,PF3D7_1471100,	24.3	5.18	7.2	3.5373e-12	3.04208e-10	1.21683e-09
		GO:0008150	biological process	662	70	PF3D7_0102500,PF3D7_0102600,PF3D7_0113000,PF3D7_0113700,PF3D7_0206800,PF3D7_0207400,PF3D7_0207500,PF3D7_0207600,PF3D7_0207700,PF3D7_0207800,PF3D7_0212600,PF3D7_0220800,PF3D7_0223500,PF3D7_0301200,PF3D7_0302200,PF3D7_0302500,PF3D7_0320500,PF3D7_0404700,PF3D7_0423400,PF3D7_0424500,PF3D7_0424600,PF3D7_0424700,PF3D7_0426000,PF3D7_0500900,PF3D7_0501600,PF3D7_0507500,PF3D7_0532400,PF3D7_0617700,PF3D7_0…	10.6	2.26	3.03	5.15013e-12	3.54329e-10	1.77165e-09
		GO:0051701	biological process involved in interaction with host	382	49	PF3D7_0102500,PF3D7_0102600,PF3D7_0113000,PF3D7_0207500,PF3D7_0207600,PF3D7_0223500,PF3D7_0301200,PF3D7_0404700,PF3D7_0423400,PF3D7_0424500,PF3D7_0424700,PF3D7_0426000,PF3D7_0500900,PF3D7_0501600,PF3D7_0507500,PF3D7_0617700,PF3D7_0707300,PF3D7_0711700,PF3D7_0713100,PF3D7_0722200,PF3D7_0731500,PF3D7_0732200,PF3D7_0800100,PF3D7_0905400,PF3D7_0929400,PF3D7_0930300,PF3D7_0934800,PF3D7_1000600,PF3D7_1…	12.8	2.74	3.54	2.22976e-11	1.2784e-09	7.67038e-09
		GO:0002377	immunoglobulin production	8	6	PF3D7_0207400,PF3D7_0207500,PF3D7_0207600,PF3D7_0207700,PF3D7_0207800,PF3D7_0902800,	75	16.01	62.68	2.56172e-07	1.10154e-05	8.81233e-05
		GO:0002440	production of molecular mediator of immune response	8	6	PF3D7_0207400,PF3D7_0207500,PF3D7_0207600,PF3D7_0207700,PF3D7_0207800,PF3D7_0902800,	75	16.01	62.68	2.56172e-07	1.10154e-05	8.81233e-05
		GO:0050776	regulation of immune response	12	7	PF3D7_0102200,PF3D7_0207400,PF3D7_0207500,PF3D7_0207600,PF3D7_0207700,PF3D7_0207800,PF3D7_0902800,	58.3	12.45	29.36	2.92578e-07	1.1183e-05	0.000100647
		GO:0002682	regulation of immune system process	13	7	PF3D7_0102200,PF3D7_0207400,PF3D7_0207500,PF3D7_0207600,PF3D7_0207700,PF3D7_0207800,PF3D7_0902800,	53.8	11.5	24.46	6.08762e-07	2.09414e-05	0.000209414
		GO:0002376	immune system process	14	7	PF3D7_0207400,PF3D7_0207500,PF3D7_0207600,PF3D7_0207700,PF3D7_0207800,PF3D7_0902800,PF3D7_1301600,	50	10.68	20.96	1.16923e-06	3.65651e-05	0.000402216
		GO:0009405	obsolete pathogenesis	75	13	PF3D7_0102500,PF3D7_0223500,PF3D7_0426000,PF3D7_0711700,PF3D7_0731500,PF3D7_0800100,PF3D7_0930300,PF3D7_1035700,PF3D7_1133400,PF3D7_1149000,PF3D7_1255200,PF3D7_1300100,PF3D7_1301600,	17.3	3.7	4.46	3.52345e-05	0.00101005	0.0121207
		GO:0007155	cell adhesion	70	12	PF3D7_0102500,PF3D7_0206800,PF3D7_0212600,PF3D7_0223500,PF3D7_0423400,PF3D7_0426000,PF3D7_0707300,PF3D7_0711700,PF3D7_0800100,PF3D7_1149000,PF3D7_1255200,PF3D7_1301600,	17.1	3.66	4.39	7.92119e-05	0.00209607	0.0272489
		GO:0022610	biological adhesion	195	22	PF3D7_0102500,PF3D7_0113700,PF3D7_0206800,PF3D7_0212600,PF3D7_0220800,PF3D7_0223500,PF3D7_0302200,PF3D7_0302500,PF3D7_0423400,PF3D7_0424500,PF3D7_0424600,PF3D7_0426000,PF3D7_0532400,PF3D7_0617700,PF3D7_0707300,PF3D7_0711700,PF3D7_0732200,PF3D7_0800100,PF3D7_1149000,PF3D7_1255200,PF3D7_1301600,PF3D7_1301700,	11.3	2.41	2.76	9.31837e-05	0.00228966	0.0320552
		GO:0098609	cell-cell adhesion	62	11	PF3D7_0102500,PF3D7_0212600,PF3D7_0223500,PF3D7_0423400,PF3D7_0426000,PF3D7_0707300,PF3D7_0711700,PF3D7_0800100,PF3D7_1149000,PF3D7_1255200,PF3D7_1301600,	17.7	3.79	4.56	0.000114343	0.00262227	0.0393341
		GO:0035891	exit from host cell	28	6	PF3D7_0207500,PF3D7_0207600,PF3D7_0507500,PF3D7_0930300,PF3D7_1014100,PF3D7_1412800,	21.4	4.58	5.67	0.00156159	0.0335743	0.537188
		GO:0035890	exit from host	29	6	PF3D7_0207500,PF3D7_0207600,PF3D7_0507500,PF3D7_0930300,PF3D7_1014100,PF3D7_1412800,	20.7	4.42	5.43	0.00189318	0.038309	0.651252
		GO:0046500	S-adenosylmethionine metabolic process	2	2	PF3D7_0520900,PF3D7_0922200,	100	21.35	inf	0.00218448	0.0417479	0.751462
		GO:0035556	intracellular signal transduction	81	10	PF3D7_0102600,PF3D7_0301200,PF3D7_0424500,PF3D7_0424700,PF3D7_0500900,PF3D7_0902100,PF3D7_1039000,PF3D7_1149300,PF3D7_1371700,PF3D7_1438100,	12.3	2.64	2.95	0.00419723	0.075992	1
		GO:0006342	chromatin silencing	3	2	PF3D7_0320900,PF3D7_0617800,	66.7	14.23	41.05	0.00635054	0.109229	1
		GO:0023052	signaling	119	12	PF3D7_0102600,PF3D7_0301200,PF3D7_0424500,PF3D7_0424700,PF3D7_0500900,PF3D7_0902100,PF3D7_0917900,PF3D7_0934800,PF3D7_1039000,PF3D7_1149300,PF3D7_1371700,PF3D7_1438100,	10.1	2.15	2.35	0.00928299	0.145152	1
		GO:0007165	signal transduction	119	12	PF3D7_0102600,PF3D7_0301200,PF3D7_0424500,PF3D7_0424700,PF3D7_0500900,PF3D7_0902100,PF3D7_0917900,PF3D7_0934800,PF3D7_1039000,PF3D7_1149300,PF3D7_1371700,PF3D7_1438100,	10.1	2.15	2.35	0.00928299	0.145152	1
		GO:0044053	translocation of peptides or proteins into host cell cytoplasm	4	2	PF3D7_1116800,PF3D7_1436300,	50	10.68	20.52	0.0123093	0.184105	1
		GO:0006468	protein phosphorylation	110	11	PF3D7_0102600,PF3D7_0301200,PF3D7_0424500,PF3D7_0424700,PF3D7_0500900,PF3D7_0902100,PF3D7_0934800,PF3D7_1039000,PF3D7_1136500,PF3D7_1149300,PF3D7_1371700,	10	2.14	2.33	0.0132835	0.190397	1
		GO:0044003	modulation by symbiont of host process	205	17	PF3D7_0102600,PF3D7_0223500,PF3D7_0301200,PF3D7_0424500,PF3D7_0424700,PF3D7_0426000,PF3D7_0500900,PF3D7_0617700,PF3D7_0711700,PF3D7_0731500,PF3D7_0732200,PF3D7_0800100,PF3D7_1039000,PF3D7_1149300,PF3D7_1255200,PF3D7_1371700,PF3D7_1471100,	8.3	1.77	1.91	0.0148379	0.200348	1
		GO:0007154	cell communication	127	12	PF3D7_0102600,PF3D7_0301200,PF3D7_0424500,PF3D7_0424700,PF3D7_0500900,PF3D7_0902100,PF3D7_0917900,PF3D7_0934800,PF3D7_1039000,PF3D7_1149300,PF3D7_1371700,PF3D7_1438100,	9.4	2.02	2.19	0.0151426	0.200348	1
		GO:0020035	cytoadherence to microvasculature, mediated by symbiont protein	176	15	PF3D7_0113700,PF3D7_0220800,PF3D7_0223500,PF3D7_0302200,PF3D7_0302500,PF3D7_0424500,PF3D7_0424600,PF3D7_0426000,PF3D7_0532400,PF3D7_0617700,PF3D7_0711700,PF3D7_0732200,PF3D7_0800100,PF3D7_1255200,PF3D7_1301700,	8.5	1.82	1.96	0.0171522	0.210728	1
		GO:0044406	adhesion of symbiont to host	176	15	PF3D7_0113700,PF3D7_0220800,PF3D7_0223500,PF3D7_0302200,PF3D7_0302500,PF3D7_0424500,PF3D7_0424600,PF3D7_0426000,PF3D7_0532400,PF3D7_0617700,PF3D7_0711700,PF3D7_0732200,PF3D7_0800100,PF3D7_1255200,PF3D7_1301700,	8.5	1.82	1.96	0.0171522	0.210728	1
		GO:0016310	phosphorylation	135	12	PF3D7_0102600,PF3D7_0301200,PF3D7_0424500,PF3D7_0424700,PF3D7_0500900,PF3D7_0902100,PF3D7_0934800,PF3D7_1039000,PF3D7_1136500,PF3D7_1149300,PF3D7_1371700,PF3D7_1444800,	8.9	1.9	2.04	0.0234648	0.251746	1
		GO:0042000	translocation of peptides or proteins into host	14	3	PF3D7_0713100,PF3D7_1116800,PF3D7_1436300,	21.4	4.58	5.61	0.0251598	0.251746	1
		GO:0044417	translocation of molecules into host	14	3	PF3D7_0713100,PF3D7_1116800,PF3D7_1436300,	21.4	4.58	5.61	0.0251598	0.251746	1
		GO:0051084	'de novo' posttranslational protein folding	15	3	PF3D7_0113700,PF3D7_0818900,PF3D7_0917900,	20	4.27	5.14	0.030387	0.251746	1
		GO:0051085	chaperone cofactor-dependent protein refolding	15	3	PF3D7_0113700,PF3D7_0818900,PF3D7_0917900,	20	4.27	5.14	0.030387	0.251746	1
		GO:0007015	actin filament organization	16	3	PF3D7_1251200,PF3D7_1342600,PF3D7_1444800,	18.8	4	4.75	0.0361386	0.251746	1
		GO:0061077	chaperone-mediated protein folding	17	3	PF3D7_0113700,PF3D7_0818900,PF3D7_0917900,	17.6	3.77	4.41	0.0424071	0.251746	1
		GO:0046471	phosphatidylglycerol metabolic process	1	1	PF3D7_0820200,	100	21.35	inf	0.0468365	0.251746	1
		GO:0044658	pore formation in membrane of host by symbiont	1	1	PF3D7_1471100,	100	21.35	inf	0.0468365	0.251746	1
		GO:0044501	modulation of signal transduction in other organism	1	1	PF3D7_0731500,	100	21.35	inf	0.0468365	0.251746	1
		GO:0052027	modulation by symbiont of host signal transduction pathway	1	1	PF3D7_0731500,	100	21.35	inf	0.0468365	0.251746	1
		GO:0052111	modification by symbiont of host structure	1	1	PF3D7_1471100,	100	21.35	inf	0.0468365	0.251746	1
		GO:0075109	modulation by symbiont of host receptor-mediated signal transduction	1	1	PF3D7_0731500,	100	21.35	inf	0.0468365	0.251746	1
		GO:1902806	regulation of cell cycle G1/S phase transition	1	1	PF3D7_0907700,	100	21.35	inf	0.0468365	0.251746	1
		GO:2000045	regulation of G1/S transition of mitotic cell cycle	1	1	PF3D7_0907700,	100	21.35	inf	0.0468365	0.251746	1
		GO:0050900	leukocyte migration	1	1	PF3D7_1301600,	100	21.35	inf	0.0468365	0.251746	1
		GO:0001819	positive regulation of cytokine production	1	1	PF3D7_1202900,	100	21.35	inf	0.0468365	0.251746	1
		GO:0032049	cardiolipin biosynthetic process	1	1	PF3D7_0820200,	100	21.35	inf	0.0468365	0.251746	1
		GO:0033353	S-adenosylmethionine cycle	1	1	PF3D7_0520900,	100	21.35	inf	0.0468365	0.251746	1
		GO:0006498	N-terminal protein lipidation	1	1	PF3D7_1412800,	100	21.35	inf	0.0468365	0.251746	1
		GO:0006499	N-terminal protein myristoylation	1	1	PF3D7_1412800,	100	21.35	inf	0.0468365	0.251746	1
		GO:0006556	S-adenosylmethionine biosynthetic process	1	1	PF3D7_0922200,	100	21.35	inf	0.0468365	0.251746	1
		GO:0006655	phosphatidylglycerol biosynthetic process	1	1	PF3D7_0820200,	100	21.35	inf	0.0468365	0.251746	1
		GO:0010950	positive regulation of endopeptidase activity	1	1	PF3D7_0907700,	100	21.35	inf	0.0468365	0.251746	1
		GO:0010952	positive regulation of peptidase activity	1	1	PF3D7_0907700,	100	21.35	inf	0.0468365	0.251746	1
		GO:0035821	modulation of process of other organism	1	1	PF3D7_0731500,	100	21.35	inf	0.0468365	0.251746	1
		GO:0012501	programmed cell death	1	1	PF3D7_0113000,	100	21.35	inf	0.0468365	0.251746	1
		GO:0018008	N-terminal peptidyl-glycine N-myristoylation	1	1	PF3D7_1412800,	100	21.35	inf	0.0468365	0.251746	1
		GO:0018201	peptidyl-glycine modification	1	1	PF3D7_1412800,	100	21.35	inf	0.0468365	0.251746	1
		GO:0018377	protein myristoylation	1	1	PF3D7_1412800,	100	21.35	inf	0.0468365	0.251746	1
		GO:0030388	fructose 1,6-bisphosphate metabolic process	1	1	PF3D7_1444800,	100	21.35	inf	0.0468365	0.251746	1
		GO:0030581	symbiont intracellular protein transport in host	1	1	PF3D7_1252100,	100	21.35	inf	0.0468365	0.251746	1
		GO:0032048	cardiolipin metabolic process	1	1	PF3D7_0820200,	100	21.35	inf	0.0468365	0.251746	1
		GO:2001138	regulation of phospholipid transport	1	1	PF3D7_0104200,	100	21.35	inf	0.0468365	0.251746	1
		GO:0015908	fatty acid transport	1	1	PF3D7_0401900,	100	21.35	inf	0.0468365	0.251746	1
		GO:2001139	negative regulation of phospholipid transport	1	1	PF3D7_0104200,	100	21.35	inf	0.0468365	0.251746	1
		GO:0006458	'de novo' protein folding	18	3	PF3D7_0113700,PF3D7_0818900,PF3D7_0917900,	16.7	3.56	4.11	0.0491819	0.260286	1
Molecular function	Upregulated	GO:0003777	microtubule motor activity	22	7	PF3D7_0718000,PF3D7_0724900,PF3D7_1020300,PF3D7_1023100,PF3D7_1146700,PF3D7_1211000,PF3D7_1245600,	31.8	4.89	6.83	0.000337922	0.115569	0.115569
		GO:0003774	cytoskeletal motor activity	42	9	PF3D7_0718000,PF3D7_0724900,PF3D7_0931700,PF3D7_1020300,PF3D7_1023100,PF3D7_1146700,PF3D7_1211000,PF3D7_1245600,PF3D7_1412500,	21.4	3.29	4	0.0012332	0.210877	0.421755
		GO:0000150	DNA strand exchange activity	2	2	PF3D7_0816800,PF3D7_1107400,	100	15.36	inf	0.00422799	0.24255	1
		GO:0004077	biotin-[acetyl-CoA-carboxylase] ligase activity	2	2	PF3D7_1026900,PF3D7_1460000,	100	15.36	inf	0.00422799	0.24255	1
		GO:0018271	biotin-protein ligase activity	2	2	PF3D7_1026900,PF3D7_1460000,	100	15.36	inf	0.00422799	0.24255	1
		GO:0015631	tubulin binding	41	8	PF3D7_0307300,PF3D7_0517800,PF3D7_0708000,PF3D7_0724900,PF3D7_1146700,PF3D7_1147200,PF3D7_1211000,PF3D7_1245600,	19.5	3	3.54	0.00425527	0.24255	1
		GO:0008017	microtubule binding	27	6	PF3D7_0307300,PF3D7_0517800,PF3D7_0724900,PF3D7_1146700,PF3D7_1211000,PF3D7_1245600,	22.2	3.41	4.16	0.00669727	0.327209	1
		GO:0008092	cytoskeletal protein binding	74	11	PF3D7_0307300,PF3D7_0517800,PF3D7_0708000,PF3D7_0724900,PF3D7_0931700,PF3D7_1118800,PF3D7_1146700,PF3D7_1147200,PF3D7_1211000,PF3D7_1238200,PF3D7_1245600,	14.9	2.28	2.56	0.00776705	0.332041	1
		GO:0005201	extracellular matrix structural constituent	4	2	PF3D7_0607700,PF3D7_0827200,	50	7.68	14.44	0.0232314	0.365094	1
		GO:0016409	palmitoyltransferase activity	13	3	PF3D7_1027900,PF3D7_1321400,PF3D7_1415700,	23.1	3.54	4.34	0.0480249	0.365094	1
	Downregulated	GO:0005515	protein binding	605	70	PF3D7_0102200,PF3D7_0113700,PF3D7_0207500,PF3D7_0207600,PF3D7_0301700,PF3D7_0302200,PF3D7_0302500,PF3D7_0401800,PF3D7_0402000,PF3D7_0402100,PF3D7_0424000,PF3D7_0500800,PF3D7_0501300,PF3D7_0501600,PF3D7_0520900,PF3D7_0527200,PF3D7_0532100,PF3D7_0532300,PF3D7_0532400,PF3D7_0601900,PF3D7_0701900,PF3D7_0702400,PF3D7_0702500,PF3D7_0707300,PF3D7_0818900,PF3D7_0830500,PF3D7_0905400,PF3D7_0917900,PF3D7_0…	11.6	2.47	3.4	5.40804e-14	1.20058e-11	1.20058e-11
		GO:0046812	host cell surface binding	107	23	PF3D7_0102500,PF3D7_0113000,PF3D7_0223500,PF3D7_0423400,PF3D7_0426000,PF3D7_0620400,PF3D7_0711700,PF3D7_0722200,PF3D7_0731500,PF3D7_0800100,PF3D7_0905400,PF3D7_0930300,PF3D7_1035500,PF3D7_1035700,PF3D7_1036000,PF3D7_1133400,PF3D7_1149000,PF3D7_1252100,PF3D7_1255200,PF3D7_1300100,PF3D7_1301600,PF3D7_1335100,PF3D7_1335300,	21.5	4.59	6.09	3.85202e-10	4.27574e-08	8.55148e-08
		GO:0046789	host cell surface receptor binding	88	17	PF3D7_0102500,PF3D7_0113000,PF3D7_0223500,PF3D7_0423400,PF3D7_0426000,PF3D7_0711700,PF3D7_0722200,PF3D7_0731500,PF3D7_0800100,PF3D7_0905400,PF3D7_1035700,PF3D7_1149000,PF3D7_1255200,PF3D7_1300100,PF3D7_1301600,PF3D7_1335100,PF3D7_1335300,	19.3	4.12	5.18	4.35035e-07	3.21926e-05	9.65777e-05
		GO:0004467	long-chain fatty acid-CoA ligase activity	12	6	PF3D7_0215300,PF3D7_0401900,PF3D7_0619500,PF3D7_0731600,PF3D7_1200700,PF3D7_1372400,	50	10.68	20.87	7.20875e-06	0.000320069	0.00160034
		GO:0102391	decanoate-CoA ligase activity	12	6	PF3D7_0215300,PF3D7_0401900,PF3D7_0619500,PF3D7_0731600,PF3D7_1200700,PF3D7_1372400,	50	10.68	20.87	7.20875e-06	0.000320069	0.00160034
		GO:0015645	fatty acid ligase activity	13	6	PF3D7_0215300,PF3D7_0401900,PF3D7_0619500,PF3D7_0731600,PF3D7_1200700,PF3D7_1372400,	46.2	9.85	17.89	1.28659e-05	0.000408032	0.00285623
		GO:0031956	medium-chain fatty acid-CoA ligase activity	13	6	PF3D7_0215300,PF3D7_0401900,PF3D7_0619500,PF3D7_0731600,PF3D7_1200700,PF3D7_1372400,	46.2	9.85	17.89	1.28659e-05	0.000408032	0.00285623
		GO:0016405	CoA-ligase activity	15	6	PF3D7_0215300,PF3D7_0401900,PF3D7_0619500,PF3D7_0731600,PF3D7_1200700,PF3D7_1372400,	40	8.54	13.91	3.46604e-05	0.000961825	0.0076946
		GO:0016878	acid-thiol ligase activity	17	6	PF3D7_0215300,PF3D7_0401900,PF3D7_0619500,PF3D7_0731600,PF3D7_1200700,PF3D7_1372400,	35.3	7.54	11.37	7.91712e-05	0.00195289	0.017576
		GO:0004197	cysteine-type endopeptidase activity	27	7	PF3D7_0207400,PF3D7_0207500,PF3D7_0207600,PF3D7_0207700,PF3D7_0207800,PF3D7_0404700,PF3D7_0902800,	25.9	5.54	7.32	0.000179122	0.00383473	0.0397652
		GO:0008234	cysteine-type peptidase activity	55	10	PF3D7_0207400,PF3D7_0207500,PF3D7_0207600,PF3D7_0207700,PF3D7_0207800,PF3D7_0404700,PF3D7_0527200,PF3D7_0902800,PF3D7_0919200,PF3D7_1141700,	18.2	3.88	4.68	0.000190009	0.00383473	0.042182
		GO:0008201	heparin binding	9	4	PF3D7_0102500,PF3D7_0731500,PF3D7_1301600,PF3D7_1335300,	44.4	9.49	16.55	0.000490322	0.00907096	0.108852
		GO:0005539	glycosaminoglycan binding	10	4	PF3D7_0102500,PF3D7_0731500,PF3D7_1301600,PF3D7_1335300,	40	8.54	13.79	0.000787315	0.0134449	0.174784
		GO:0016877	ligase activity, forming carbon-sulfur bonds	26	6	PF3D7_0215300,PF3D7_0401900,PF3D7_0619500,PF3D7_0731600,PF3D7_1200700,PF3D7_1372400,	23.1	4.93	6.24	0.00103235	0.0152788	0.229182
		GO:1901681	sulfur compound binding	26	6	PF3D7_0102500,PF3D7_0112200,PF3D7_0619500,PF3D7_0731500,PF3D7_1301600,PF3D7_1335300,	23.1	4.93	6.24	0.00103235	0.0152788	0.229182
		GO:0044877	protein-containing complex binding	101	12	PF3D7_0202200,PF3D7_0424000,PF3D7_0527200,PF3D7_0905400,PF3D7_0929400,PF3D7_0930300,PF3D7_1035400,PF3D7_1035500,PF3D7_1035700,PF3D7_1251200,PF3D7_1255200,PF3D7_1342600,	11.9	2.54	2.84	0.00245076	0.0340043	0.544069
		GO:0004674	protein serine/threonine kinase activity	93	11	PF3D7_0102600,PF3D7_0301200,PF3D7_0424500,PF3D7_0424700,PF3D7_0500900,PF3D7_0902100,PF3D7_0934800,PF3D7_1039000,PF3D7_1136500,PF3D7_1149300,PF3D7_1371700,	11.8	2.53	2.82	0.00381237	0.0497851	0.846346
		GO:0004672	protein kinase activity	108	11	PF3D7_0102600,PF3D7_0301200,PF3D7_0424500,PF3D7_0424700,PF3D7_0500900,PF3D7_0902100,PF3D7_0934800,PF3D7_1039000,PF3D7_1136500,PF3D7_1149300,PF3D7_1371700,	10.2	2.17	2.37	0.0116641	0.143825	1
		GO:0005253	anion channel activity	4	2	PF3D7_0302200,PF3D7_0302500,	50	10.68	20.52	0.0123093	0.143825	1
		GO:0050839	cell adhesion molecule binding	55	7	PF3D7_0223500,PF3D7_0302200,PF3D7_0302500,PF3D7_0426000,PF3D7_0711700,PF3D7_0800100,PF3D7_1255200,	12.7	2.72	3.03	0.0134318	0.149093	1
		GO:0016773	phosphotransferase activity, alcohol group as acceptor	141	13	PF3D7_0102600,PF3D7_0301200,PF3D7_0424500,PF3D7_0424700,PF3D7_0500900,PF3D7_0503100,PF3D7_0902100,PF3D7_0934800,PF3D7_1039000,PF3D7_1136500,PF3D7_1149300,PF3D7_1371700,PF3D7_1443700,	9.2	1.97	2.13	0.014169	0.149787	1
		GO:0061135	endopeptidase regulator activity	5	2	PF3D7_0501400,PF3D7_0907700,	40	8.54	13.68	0.0198852	0.20066	1
		GO:0061134	peptidase regulator activity	6	2	PF3D7_0501400,PF3D7_0907700,	33.3	7.12	10.26	0.028915	0.247564	1
		GO:0044183	protein folding chaperone	6	2	PF3D7_0818900,PF3D7_0917900,	33.3	7.12	10.26	0.028915	0.247564	1
		GO:0046982	protein heterodimerization activity	15	3	PF3D7_0320900,PF3D7_0617800,PF3D7_0714000,	20	4.27	5.14	0.030387	0.247564	1
		GO:0016298	lipase activity	28	4	PF3D7_0702200,PF3D7_1001600,PF3D7_1221900,PF3D7_1252600,	14.3	3.05	3.43	0.0396613	0.247564	1
		GO:0005178	integrin binding	1	1	PF3D7_1255200,	100	21.35	inf	0.0468365	0.247564	1
		GO:0050515	4-(cytidine 5'-diphospho)-2-C-methyl-D-erythritol kinase activity	1	1	PF3D7_0503100,	100	21.35	inf	0.0468365	0.247564	1
		GO:0003823	antigen binding	1	1	PF3D7_1116000,	100	21.35	inf	0.0468365	0.247564	1
		GO:0004013	adenosylhomocysteinase activity	1	1	PF3D7_0520900,	100	21.35	inf	0.0468365	0.247564	1
		GO:0019237	centromeric DNA binding	1	1	PF3D7_1202900,	100	21.35	inf	0.0468365	0.247564	1
		GO:0004140	dephospho-CoA kinase activity	1	1	PF3D7_1443700,	100	21.35	inf	0.0468365	0.247564	1
		GO:0019107	myristoyltransferase activity	1	1	PF3D7_1412800,	100	21.35	inf	0.0468365	0.247564	1
		GO:0004332	fructose-bisphosphate aldolase activity	1	1	PF3D7_1444800,	100	21.35	inf	0.0468365	0.247564	1
		GO:0004379	glycylpeptide N-tetradecanoyltransferase activity	1	1	PF3D7_1412800,	100	21.35	inf	0.0468365	0.247564	1
		GO:0016802	trialkylsulfonium hydrolase activity	1	1	PF3D7_0520900,	100	21.35	inf	0.0468365	0.247564	1
		GO:0004478	methionine adenosyltransferase activity	1	1	PF3D7_0922200,	100	21.35	inf	0.0468365	0.247564	1
		GO:0015485	cholesterol binding	1	1	PF3D7_0113700,	100	21.35	inf	0.0468365	0.247564	1
		GO:0008936	nicotinamidase activity	1	1	PF3D7_0320500,	100	21.35	inf	0.0468365	0.247564	1
		GO:0008444	CDP-diacylglycerol-glycerol-3-phosphate 3-phosphatidyltransferase activity	1	1	PF3D7_0820200,	100	21.35	inf	0.0468365	0.247564	1
		GO:0033691	sialic acid binding	1	1	PF3D7_0102500,	100	21.35	inf	0.0468365	0.247564	1
		GO:0000234	phosphoethanolamine N-methyltransferase activity	1	1	PF3D7_1343000,	100	21.35	inf	0.0468365	0.247564	1
Cellular component	Upregulated	GO:0044312	crystalloid	17	17	PF3D7_0109100,PF3D7_0418800,PF3D7_0504500,PF3D7_0825700,PF3D7_0825800,PF3D7_0903800,PF3D7_0904200,PF3D7_1027900,PF3D7_1103500,PF3D7_1146100,PF3D7_1207300,PF3D7_1407000,PF3D7_1429300,PF3D7_1451600,PF3D7_1453500,PF3D7_1455800,PF3D7_1475500,	100	15.36	inf	4.52432e-21	1.03607e-18	1.03607e-18
		GO:0044310	osmiophilic body	21	8	PF3D7_0311700,PF3D7_0515600,PF3D7_1214800,PF3D7_1216500,PF3D7_1234400,PF3D7_1247800,PF3D7_1250100,PF3D7_1449000,	38.1	5.85	9.04	2.84972e-05	0.00326292	0.00652585
		GO:0005856	cytoskeleton	130	20	PF3D7_0307300,PF3D7_0718000,PF3D7_0724900,PF3D7_0906400,PF3D7_0911500,PF3D7_0924900,PF3D7_1020300,PF3D7_1023100,PF3D7_1034300,PF3D7_1104600,PF3D7_1118800,PF3D7_1146700,PF3D7_1211000,PF3D7_1230100,PF3D7_1238200,PF3D7_1316400,PF3D7_1340500,PF3D7_1403000,PF3D7_1408800,PF3D7_1412500,	15.4	2.36	2.72	0.000236643	0.0180638	0.0541914
		GO:0099513	polymeric cytoskeletal fiber	51	10	PF3D7_0307300,PF3D7_0718000,PF3D7_0724900,PF3D7_0911500,PF3D7_0924900,PF3D7_1023100,PF3D7_1146700,PF3D7_1230100,PF3D7_1408800,PF3D7_1412500,	19.6	3.01	3.58	0.00138103	0.0527092	0.316255
		GO:0099081	supramolecular polymer	51	10	PF3D7_0307300,PF3D7_0718000,PF3D7_0724900,PF3D7_0911500,PF3D7_0924900,PF3D7_1023100,PF3D7_1146700,PF3D7_1230100,PF3D7_1408800,PF3D7_1412500,	19.6	3.01	3.58	0.00138103	0.0527092	0.316255
		GO:0099512	supramolecular fiber	51	10	PF3D7_0307300,PF3D7_0718000,PF3D7_0724900,PF3D7_0911500,PF3D7_0924900,PF3D7_1023100,PF3D7_1146700,PF3D7_1230100,PF3D7_1408800,PF3D7_1412500,	19.6	3.01	3.58	0.00138103	0.0527092	0.316255
		GO:0005886	plasma membrane	140	18	PF3D7_0104700,PF3D7_0209000,PF3D7_0219100,PF3D7_0825300,PF3D7_1031000,PF3D7_1105900,PF3D7_1107900,PF3D7_1116500,PF3D7_1204400,PF3D7_1216500,PF3D7_1321000,PF3D7_1346700,PF3D7_1346800,PF3D7_1360500,PF3D7_1421300,PF3D7_1426500,PF3D7_1438800,PF3D7_1461700,	12.9	1.97	2.19	0.00392093	0.0968211	0.897893
		GO:0098802	plasma membrane signaling receptor complex	2	2	PF3D7_0418800,PF3D7_0504500,	100	15.36	inf	0.00422799	0.0968211	0.968211
		GO:0043235	receptor complex	2	2	PF3D7_0418800,PF3D7_0504500,	100	15.36	inf	0.00422799	0.0968211	0.968211
		GO:0005892	acetylcholine-gated channel complex	2	2	PF3D7_0418800,PF3D7_0504500,	100	15.36	inf	0.00422799	0.0968211	0.968211
		GO:0031226	intrinsic component of plasma membrane	51	9	PF3D7_0208900,PF3D7_0209000,PF3D7_0418800,PF3D7_0504500,PF3D7_0625100,PF3D7_1031000,PF3D7_1346700,PF3D7_1346800,PF3D7_1475400,	17.6	2.71	3.14	0.00501437	0.10439	1
		GO:0005875	microtubule associated complex	44	8	PF3D7_0718000,PF3D7_0724900,PF3D7_0906400,PF3D7_1020300,PF3D7_1023100,PF3D7_1034300,PF3D7_1146700,PF3D7_1211000,	18.2	2.79	3.25	0.00665786	0.123172	1
		GO:0000152	nuclear ubiquitin ligase complex	7	3	PF3D7_0501700,PF3D7_1026400,PF3D7_1217600,	42.9	6.58	10.86	0.0078628	0.123172	1
		GO:0005680	anaphase-promoting complex	7	3	PF3D7_0501700,PF3D7_1026400,PF3D7_1217600,	42.9	6.58	10.86	0.0078628	0.123172	1
		GO:0046658	anchored component of plasma membrane	28	6	PF3D7_0208900,PF3D7_0209000,PF3D7_1031000,PF3D7_1346700,PF3D7_1346800,PF3D7_1475400,	21.4	3.29	3.97	0.00806803	0.123172	1
		GO:0016020	membrane	637	56	PF3D7_0311000,PF3D7_0414300,PF3D7_0504900,PF3D7_0514500,PF3D7_0526100,PF3D7_0606400,PF3D7_0622100,PF3D7_0624300,PF3D7_0718800,PF3D7_0719100,PF3D7_0728700,PF3D7_0801600,PF3D7_0827700,PF3D7_0909000,PF3D7_0909100,PF3D7_0915800,PF3D7_0925100,PF3D7_1009100,PF3D7_1020200,PF3D7_1027900,PF3D7_1029500,PF3D7_1031000,PF3D7_1107900,PF3D7_1120700,PF3D7_1127200,PF3D7_1132400,PF3D7_1146300,PF3D7_1149800,PF3D7_1…	8.8	1.35	1.47	0.00968912	0.132347	1
		GO:0031225	anchored component of membrane	30	6	PF3D7_0208900,PF3D7_0209000,PF3D7_1031000,PF3D7_1346700,PF3D7_1346800,PF3D7_1475400,	20	3.07	3.64	0.0113951	0.132347	1
		GO:0005871	kinesin complex	8	3	PF3D7_0724900,PF3D7_1146700,PF3D7_1211000,	37.5	5.76	8.69	0.0119795	0.132347	1
		GO:0005882	intermediate filament	3	2	PF3D7_0911500,PF3D7_1408800,	66.7	10.24	28.89	0.0121366	0.132347	1
		GO:0045111	intermediate filament cytoskeleton	3	2	PF3D7_0911500,PF3D7_1408800,	66.7	10.24	28.89	0.0121366	0.132347	1
		GO:0005581	collagen trimer	3	2	PF3D7_0607700,PF3D7_0827200,	66.7	10.24	28.89	0.0121366	0.132347	1
		GO:0015630	microtubule cytoskeleton	90	12	PF3D7_0307300,PF3D7_0718000,PF3D7_0724900,PF3D7_0906400,PF3D7_0924900,PF3D7_1020300,PF3D7_1023100,PF3D7_1034300,PF3D7_1146700,PF3D7_1211000,PF3D7_1230100,PF3D7_1340500,	13.3	2.05	2.26	0.0130321	0.135652	1
		GO:0009986	cell surface	159	18	PF3D7_0208900,PF3D7_0209000,PF3D7_0513700,PF3D7_0517800,PF3D7_0816500,PF3D7_0904200,PF3D7_0904300,PF3D7_1031000,PF3D7_1146300,PF3D7_1204400,PF3D7_1207300,PF3D7_1234400,PF3D7_1238000,PF3D7_1338800,PF3D7_1346700,PF3D7_1346800,PF3D7_1449000,PF3D7_1475400,	11.3	1.74	1.88	0.014418	0.143553	1
		GO:0005575	cellular component	723	61	PF3D7_0311000,PF3D7_0414300,PF3D7_0504900,PF3D7_0514500,PF3D7_0526100,PF3D7_0606400,PF3D7_0622100,PF3D7_0624300,PF3D7_0718800,PF3D7_0719100,PF3D7_0728700,PF3D7_0801600,PF3D7_0817900,PF3D7_0827700,PF3D7_0909000,PF3D7_0909100,PF3D7_0915800,PF3D7_0925100,PF3D7_1009100,PF3D7_1020200,PF3D7_1027600,PF3D7_1027900,PF3D7_1029500,PF3D7_1031000,PF3D7_1107900,PF3D7_1120700,PF3D7_1127200,PF3D7_1132400,PF3D7_1…	8.4	1.3	1.4	0.0163179	0.1557	1
		GO:0070258	inner membrane pellicle complex	63	9	PF3D7_0304100,PF3D7_0510300,PF3D7_0621400,PF3D7_0704100,PF3D7_0708600,PF3D7_0816500,PF3D7_1141900,PF3D7_1221400,PF3D7_1417000,	14.3	2.19	2.43	0.0196745	0.180219	1
		GO:0099080	supramolecular complex	85	11	PF3D7_0307300,PF3D7_0718000,PF3D7_0724900,PF3D7_0911500,PF3D7_0924900,PF3D7_1023100,PF3D7_1124400,PF3D7_1146700,PF3D7_1230100,PF3D7_1408800,PF3D7_1412500,	12.9	1.99	2.17	0.0209899	0.184873	1
		GO:0044424	obsolete intracellular part	1005	80	PF3D7_0208900,PF3D7_0322800,PF3D7_0411700,PF3D7_0417100,PF3D7_0421900,PF3D7_0501700,PF3D7_0517500,PF3D7_0517800,PF3D7_0518700,PF3D7_0606400,PF3D7_0607100,PF3D7_0607700,PF3D7_0622100,PF3D7_0630200,PF3D7_0708000,PF3D7_0714100,PF3D7_0717800,PF3D7_0718000,PF3D7_0813800,PF3D7_0816500,PF3D7_0822400,PF3D7_0825700,PF3D7_0827200,PF3D7_0827400,PF3D7_0906400,PF3D7_0913400,PF3D7_0915800,PF3D7_0920300,PF3D7_0…	8	1.22	1.32	0.0236497	0.194035	1
		GO:0020039	pellicle	65	9	PF3D7_0304100,PF3D7_0510300,PF3D7_0621400,PF3D7_0704100,PF3D7_0708600,PF3D7_0816500,PF3D7_1141900,PF3D7_1221400,PF3D7_1417000,	13.8	2.13	2.35	0.0237248	0.194035	1
		GO:0005874	microtubule	45	7	PF3D7_0307300,PF3D7_0718000,PF3D7_0724900,PF3D7_0924900,PF3D7_1023100,PF3D7_1146700,PF3D7_1230100,	15.6	2.39	2.68	0.0247877	0.195738	1
		GO:0043232	intracellular non-membrane-bounded organelle	502	43	PF3D7_0109100,PF3D7_0219100,PF3D7_0307300,PF3D7_0418800,PF3D7_0504500,PF3D7_0718000,PF3D7_0724900,PF3D7_0817900,PF3D7_0825700,PF3D7_0825800,PF3D7_0903800,PF3D7_0904200,PF3D7_0906400,PF3D7_0911500,PF3D7_0924900,PF3D7_1020300,PF3D7_1023100,PF3D7_1027600,PF3D7_1027900,PF3D7_1032000,PF3D7_1034300,PF3D7_1103500,PF3D7_1104600,PF3D7_1118800,PF3D7_1124400,PF3D7_1139500,PF3D7_1146100,PF3D7_1146700,PF3D7_1…	8.6	1.32	1.4	0.0339183	0.25891	1
		GO:0043228	non-membrane-bounded organelle	504	43	PF3D7_0109100,PF3D7_0219100,PF3D7_0307300,PF3D7_0418800,PF3D7_0504500,PF3D7_0718000,PF3D7_0724900,PF3D7_0817900,PF3D7_0825700,PF3D7_0825800,PF3D7_0903800,PF3D7_0904200,PF3D7_0906400,PF3D7_0911500,PF3D7_0924900,PF3D7_1020300,PF3D7_1023100,PF3D7_1027600,PF3D7_1027900,PF3D7_1032000,PF3D7_1034300,PF3D7_1103500,PF3D7_1104600,PF3D7_1118800,PF3D7_1124400,PF3D7_1139500,PF3D7_1146100,PF3D7_1146700,PF3D7_1…	8.5	1.31	1.39	0.0359283	0.265256	1
		GO:0034702	ion channel complex	5	2	PF3D7_0418800,PF3D7_0504500,	40	6.14	9.63	0.0370664	0.265256	1
	Downregulated	GO:0018995	host cellular component	713	130	PF3D7_0102200,PF3D7_0102600,PF3D7_0104200,PF3D7_0108500,PF3D7_0112200,PF3D7_0113000,PF3D7_0113200,PF3D7_0113700,PF3D7_0114800,PF3D7_0202200,PF3D7_0202500,PF3D7_0207500,PF3D7_0207600,PF3D7_0207700,PF3D7_0220000,PF3D7_0220200,PF3D7_0220300,PF3D7_0220500,PF3D7_0220600,PF3D7_0221700,PF3D7_0223500,PF3D7_0301500,PF3D7_0301700,PF3D7_0301800,PF3D7_0302200,PF3D7_0302500,PF3D7_0401800,PF3D7_0401900,PF3D7_0…	18.2	3.89	9.23	4.31232e-53	3.90265e-51	7.8053e-51
		GO:0043657	host cell	713	130	PF3D7_0102200,PF3D7_0102600,PF3D7_0104200,PF3D7_0108500,PF3D7_0112200,PF3D7_0113000,PF3D7_0113200,PF3D7_0113700,PF3D7_0114800,PF3D7_0202200,PF3D7_0202500,PF3D7_0207500,PF3D7_0207600,PF3D7_0207700,PF3D7_0220000,PF3D7_0220200,PF3D7_0220300,PF3D7_0220500,PF3D7_0220600,PF3D7_0221700,PF3D7_0223500,PF3D7_0301500,PF3D7_0301700,PF3D7_0301800,PF3D7_0302200,PF3D7_0302500,PF3D7_0401800,PF3D7_0401900,PF3D7_0…	18.2	3.89	9.23	4.31232e-53	3.90265e-51	7.8053e-51
		GO:0033643	host cell part	630	107	PF3D7_0102200,PF3D7_0102600,PF3D7_0104200,PF3D7_0108500,PF3D7_0112200,PF3D7_0113000,PF3D7_0113700,PF3D7_0202200,PF3D7_0202500,PF3D7_0207500,PF3D7_0207600,PF3D7_0207700,PF3D7_0220000,PF3D7_0220200,PF3D7_0221700,PF3D7_0223500,PF3D7_0301700,PF3D7_0301800,PF3D7_0302200,PF3D7_0302500,PF3D7_0401800,PF3D7_0401900,PF3D7_0402000,PF3D7_0402100,PF3D7_0404700,PF3D7_0424000,PF3D7_0424500,PF3D7_0424600,PF3D7_0…	17	3.63	6.96	2.4087e-38	1.45325e-36	4.35975e-36
		GO:0030430	host cell cytoplasm	540	97	PF3D7_0102200,PF3D7_0102600,PF3D7_0104200,PF3D7_0108500,PF3D7_0112200,PF3D7_0113700,PF3D7_0202200,PF3D7_0202500,PF3D7_0207500,PF3D7_0207600,PF3D7_0207700,PF3D7_0220200,PF3D7_0221700,PF3D7_0223500,PF3D7_0301700,PF3D7_0301800,PF3D7_0401800,PF3D7_0401900,PF3D7_0402000,PF3D7_0402100,PF3D7_0404700,PF3D7_0424000,PF3D7_0424500,PF3D7_0424700,PF3D7_0426000,PF3D7_0500800,PF3D7_0501000,PF3D7_0501300,PF3D7_0…	18	3.84	7.02	3.12727e-36	1.41509e-34	5.66036e-34
		GO:0033646	host intracellular part	549	97	PF3D7_0102200,PF3D7_0102600,PF3D7_0104200,PF3D7_0108500,PF3D7_0112200,PF3D7_0113700,PF3D7_0202200,PF3D7_0202500,PF3D7_0207500,PF3D7_0207600,PF3D7_0207700,PF3D7_0220200,PF3D7_0221700,PF3D7_0223500,PF3D7_0301700,PF3D7_0301800,PF3D7_0401800,PF3D7_0401900,PF3D7_0402000,PF3D7_0402100,PF3D7_0404700,PF3D7_0424000,PF3D7_0424500,PF3D7_0424700,PF3D7_0426000,PF3D7_0500800,PF3D7_0501000,PF3D7_0501300,PF3D7_0…	17.7	3.77	6.86	1.38868e-35	4.93396e-34	2.51351e-33
		GO:0043656	host intracellular region	550	97	PF3D7_0102200,PF3D7_0102600,PF3D7_0104200,PF3D7_0108500,PF3D7_0112200,PF3D7_0113700,PF3D7_0202200,PF3D7_0202500,PF3D7_0207500,PF3D7_0207600,PF3D7_0207700,PF3D7_0220200,PF3D7_0221700,PF3D7_0223500,PF3D7_0301700,PF3D7_0301800,PF3D7_0401800,PF3D7_0401900,PF3D7_0402000,PF3D7_0402100,PF3D7_0404700,PF3D7_0424000,PF3D7_0424500,PF3D7_0424700,PF3D7_0426000,PF3D7_0500800,PF3D7_0501000,PF3D7_0501300,PF3D7_0…	17.6	3.77	6.84	1.63557e-35	4.93396e-34	2.96038e-33
		GO:0033655	host cell cytoplasm part	524	93	PF3D7_0102200,PF3D7_0102600,PF3D7_0104200,PF3D7_0108500,PF3D7_0112200,PF3D7_0113700,PF3D7_0202200,PF3D7_0202500,PF3D7_0207500,PF3D7_0207600,PF3D7_0207700,PF3D7_0220200,PF3D7_0221700,PF3D7_0223500,PF3D7_0301700,PF3D7_0301800,PF3D7_0401800,PF3D7_0401900,PF3D7_0402000,PF3D7_0402100,PF3D7_0404700,PF3D7_0424000,PF3D7_0424500,PF3D7_0424700,PF3D7_0426000,PF3D7_0500800,PF3D7_0501000,PF3D7_0501300,PF3D7_0…	17.7	3.79	6.73	4.98669e-34	1.28942e-32	9.02592e-32
		GO:1903561	extracellular vesicle	91	36	PF3D7_0102200,PF3D7_0102500,PF3D7_0202500,PF3D7_0207600,PF3D7_0301700,PF3D7_0302500,PF3D7_0424600,PF3D7_0501000,PF3D7_0501300,PF3D7_0501500,PF3D7_0501600,PF3D7_0601900,PF3D7_0702400,PF3D7_0702500,PF3D7_0714000,PF3D7_0731500,PF3D7_0818900,PF3D7_0905400,PF3D7_0917900,PF3D7_0922200,PF3D7_0929400,PF3D7_0930300,PF3D7_0935900,PF3D7_1014100,PF3D7_1035300,PF3D7_1035700,PF3D7_1116800,PF3D7_1228600,PF3D7_1…	39.6	8.45	15.63	2.7557e-25	6.23478e-24	4.98782e-23
		GO:0005576	extracellular region	334	57	PF3D7_0102200,PF3D7_0102500,PF3D7_0104200,PF3D7_0202500,PF3D7_0207400,PF3D7_0207500,PF3D7_0207600,PF3D7_0207700,PF3D7_0207800,PF3D7_0301700,PF3D7_0302500,PF3D7_0402000,PF3D7_0404700,PF3D7_0424600,PF3D7_0501000,PF3D7_0501300,PF3D7_0501400,PF3D7_0501500,PF3D7_0501600,PF3D7_0507500,PF3D7_0532100,PF3D7_0601900,PF3D7_0617700,PF3D7_0702400,PF3D7_0702500,PF3D7_0707300,PF3D7_0714000,PF3D7_0731500,PF3D7_0…	17.1	3.64	5.25	4.83302e-19	9.09911e-18	8.74776e-17
		GO:0065010	extracellular membrane-bounded organelle	280	52	PF3D7_0102200,PF3D7_0102500,PF3D7_0104200,PF3D7_0202500,PF3D7_0207500,PF3D7_0207600,PF3D7_0207700,PF3D7_0301700,PF3D7_0302500,PF3D7_0402000,PF3D7_0404700,PF3D7_0424600,PF3D7_0501000,PF3D7_0501300,PF3D7_0501500,PF3D7_0501600,PF3D7_0507500,PF3D7_0532100,PF3D7_0601900,PF3D7_0617700,PF3D7_0702400,PF3D7_0702500,PF3D7_0707300,PF3D7_0714000,PF3D7_0731500,PF3D7_0732200,PF3D7_0818900,PF3D7_0905400,PF3D7_0…	18.6	3.97	5.72	5.02713e-19	9.09911e-18	9.09911e-17
		GO:0043230	extracellular organelle	282	52	PF3D7_0102200,PF3D7_0102500,PF3D7_0104200,PF3D7_0202500,PF3D7_0207500,PF3D7_0207600,PF3D7_0207700,PF3D7_0301700,PF3D7_0302500,PF3D7_0402000,PF3D7_0404700,PF3D7_0424600,PF3D7_0501000,PF3D7_0501300,PF3D7_0501500,PF3D7_0501600,PF3D7_0507500,PF3D7_0532100,PF3D7_0601900,PF3D7_0617700,PF3D7_0702400,PF3D7_0702500,PF3D7_0707300,PF3D7_0714000,PF3D7_0731500,PF3D7_0732200,PF3D7_0818900,PF3D7_0905400,PF3D7_0…	18.4	3.94	5.67	7.00733e-19	1.15302e-17	1.26833e-16
		GO:0020036	Maurer's cleft	370	59	PF3D7_0102600,PF3D7_0108500,PF3D7_0112200,PF3D7_0113700,PF3D7_0202200,PF3D7_0220200,PF3D7_0221700,PF3D7_0301700,PF3D7_0301800,PF3D7_0401800,PF3D7_0401900,PF3D7_0402000,PF3D7_0402100,PF3D7_0424000,PF3D7_0424500,PF3D7_0424700,PF3D7_0500800,PF3D7_0501000,PF3D7_0501300,PF3D7_0501400,PF3D7_0520900,PF3D7_0532300,PF3D7_0532400,PF3D7_0532600,PF3D7_0601900,PF3D7_0617700,PF3D7_0701900,PF3D7_0702000,PF3D7_0…	15.9	3.4	4.86	3.13023e-18	4.72144e-17	5.66572e-16
		GO:0044217	other organism part	116	33	PF3D7_0113200,PF3D7_0114800,PF3D7_0220200,PF3D7_0220300,PF3D7_0220500,PF3D7_0220600,PF3D7_0221700,PF3D7_0301500,PF3D7_0301700,PF3D7_0301800,PF3D7_0402100,PF3D7_0402400,PF3D7_0702000,PF3D7_0730900,PF3D7_0731200,PF3D7_0731700,PF3D7_0800800,PF3D7_0831400,PF3D7_0901700,PF3D7_0901800,PF3D7_1001700,PF3D7_1001800,PF3D7_1002000,PF3D7_1016600,PF3D7_1149400,PF3D7_1149600,PF3D7_1301500,PF3D7_1371800,PF3D7_1…	28.4	6.07	9.29	4.63211e-18	6.44932e-17	8.38412e-16
		GO:0020007	apical complex	104	27	PF3D7_0102500,PF3D7_0212600,PF3D7_0220800,PF3D7_0301200,PF3D7_0302200,PF3D7_0302500,PF3D7_0423400,PF3D7_0501500,PF3D7_0501600,PF3D7_0507500,PF3D7_0511600,PF3D7_0707300,PF3D7_0722200,PF3D7_0731500,PF3D7_0905400,PF3D7_0929400,PF3D7_1116000,PF3D7_1116800,PF3D7_1133400,PF3D7_1136500,PF3D7_1252100,PF3D7_1301600,PF3D7_1332200,PF3D7_1335300,PF3D7_1410400,PF3D7_1436300,PF3D7_1463900,	26	5.54	7.96	7.6028e-14	9.82933e-13	1.37611e-11
		GO:0031982	vesicle	288	44	PF3D7_0102200,PF3D7_0102500,PF3D7_0202500,PF3D7_0207600,PF3D7_0220000,PF3D7_0301700,PF3D7_0302500,PF3D7_0424600,PF3D7_0501000,PF3D7_0501300,PF3D7_0501500,PF3D7_0501600,PF3D7_0507500,PF3D7_0601900,PF3D7_0618000,PF3D7_0702200,PF3D7_0702400,PF3D7_0702500,PF3D7_0714000,PF3D7_0731500,PF3D7_0818900,PF3D7_0905400,PF3D7_0917900,PF3D7_0922200,PF3D7_0929400,PF3D7_0930300,PF3D7_0935900,PF3D7_1014100,PF3D7_1…	15.3	3.26	4.31	6.69608e-13	8.07994e-12	1.21199e-10
		GO:0045177	apical part of cell	147	30	PF3D7_0102500,PF3D7_0212600,PF3D7_0220800,PF3D7_0301200,PF3D7_0302200,PF3D7_0302500,PF3D7_0404700,PF3D7_0423400,PF3D7_0501500,PF3D7_0501600,PF3D7_0507500,PF3D7_0511600,PF3D7_0707300,PF3D7_0722200,PF3D7_0731500,PF3D7_0905400,PF3D7_0929400,PF3D7_1035900,PF3D7_1116000,PF3D7_1116800,PF3D7_1133400,PF3D7_1136500,PF3D7_1243400,PF3D7_1252100,PF3D7_1301600,PF3D7_1332200,PF3D7_1335300,PF3D7_1410400,PF3D7_1…	20.4	4.36	5.86	2.70669e-12	3.06194e-11	4.8991e-10
		GO:0020008	rhoptry	52	18	PF3D7_0212600,PF3D7_0220800,PF3D7_0301200,PF3D7_0302200,PF3D7_0302500,PF3D7_0423400,PF3D7_0501500,PF3D7_0501600,PF3D7_0511600,PF3D7_0707300,PF3D7_0722200,PF3D7_0905400,PF3D7_0929400,PF3D7_1116000,PF3D7_1252100,PF3D7_1335300,PF3D7_1410400,PF3D7_1463900,	34.6	7.39	11.61	6.25059e-12	6.65504e-11	1.13136e-09
		GO:0044538	host cell periphery	26	12	PF3D7_0113000,PF3D7_0401800,PF3D7_0402000,PF3D7_0424500,PF3D7_0424600,PF3D7_0424700,PF3D7_0532400,PF3D7_0701900,PF3D7_1136500,PF3D7_1149300,PF3D7_1201000,PF3D7_1401200,	46.2	9.85	18.36	4.51955e-10	4.54466e-09	8.18039e-08
		GO:0020005	symbiont-containing vacuole membrane	44	13	PF3D7_0202500,PF3D7_0207500,PF3D7_0402000,PF3D7_0404700,PF3D7_0501300,PF3D7_0532100,PF3D7_1001500,PF3D7_1102700,PF3D7_1102800,PF3D7_1116800,PF3D7_1401400,PF3D7_1436300,PF3D7_1471100,	29.5	6.31	8.99	5.29083e-08	5.04021e-07	9.5764e-06
		GO:0000323	lytic vacuole	111	20	PF3D7_0102200,PF3D7_0207400,PF3D7_0207500,PF3D7_0207600,PF3D7_0207700,PF3D7_0207800,PF3D7_0404700,PF3D7_0501500,PF3D7_0501600,PF3D7_0618000,PF3D7_0818900,PF3D7_0902800,PF3D7_0917900,PF3D7_0922200,PF3D7_0930300,PF3D7_1116000,PF3D7_1301400,PF3D7_1334700,PF3D7_1343000,PF3D7_1410400,	18	3.85	4.81	1.34816e-07	1.16198e-06	2.44017e-05
		GO:0005764	lysosome	111	20	PF3D7_0102200,PF3D7_0207400,PF3D7_0207500,PF3D7_0207600,PF3D7_0207700,PF3D7_0207800,PF3D7_0404700,PF3D7_0501500,PF3D7_0501600,PF3D7_0618000,PF3D7_0818900,PF3D7_0902800,PF3D7_0917900,PF3D7_0922200,PF3D7_0930300,PF3D7_1116000,PF3D7_1301400,PF3D7_1334700,PF3D7_1343000,PF3D7_1410400,	18	3.85	4.81	1.34816e-07	1.16198e-06	2.44017e-05
		GO:0020003	symbiont-containing vacuole	205	28	PF3D7_0102200,PF3D7_0104200,PF3D7_0202500,PF3D7_0207500,PF3D7_0207600,PF3D7_0207700,PF3D7_0402000,PF3D7_0404700,PF3D7_0501300,PF3D7_0507500,PF3D7_0532100,PF3D7_0617700,PF3D7_0707300,PF3D7_0732200,PF3D7_1001500,PF3D7_1014100,PF3D7_1035200,PF3D7_1035300,PF3D7_1102700,PF3D7_1102800,PF3D7_1116800,PF3D7_1201000,PF3D7_1228600,PF3D7_1252100,PF3D7_1401400,PF3D7_1410400,PF3D7_1436300,PF3D7_1471100,	13.7	2.92	3.53	1.97485e-07	1.62477e-06	3.57449e-05
		GO:0005773	vacuole	126	21	PF3D7_0102200,PF3D7_0207400,PF3D7_0207500,PF3D7_0207600,PF3D7_0207700,PF3D7_0207800,PF3D7_0404700,PF3D7_0501500,PF3D7_0501600,PF3D7_0618000,PF3D7_0818900,PF3D7_0902800,PF3D7_0917900,PF3D7_0922200,PF3D7_0930300,PF3D7_1035200,PF3D7_1116000,PF3D7_1301400,PF3D7_1334700,PF3D7_1343000,PF3D7_1410400,	16.7	3.56	4.38	2.59249e-07	2.04018e-06	4.69241e-05
		GO:0044164	host cell cytosol	30	10	PF3D7_0104200,PF3D7_0113700,PF3D7_0404700,PF3D7_0532400,PF3D7_0532600,PF3D7_0936800,PF3D7_1001600,PF3D7_1002100,PF3D7_1334700,PF3D7_1463900,	33.3	7.12	10.6	5.48992e-07	4.14031e-06	9.93676e-05
		GO:0044228	host cell surface	31	10	PF3D7_0102200,PF3D7_0113000,PF3D7_0220000,PF3D7_0401800,PF3D7_0424600,PF3D7_0532300,PF3D7_0532400,PF3D7_1001000,PF3D7_1201000,PF3D7_1301700,	32.3	6.89	10.09	7.77482e-07	5.62897e-06	0.000140724
		GO:0020026	merozoite dense granule	10	6	PF3D7_0102200,PF3D7_0220000,PF3D7_0507500,PF3D7_1116800,PF3D7_1436300,PF3D7_1471100,	60	12.81	31.32	1.77409e-06	1.23504e-05	0.000321111
		GO:0005615	extracellular space	22	8	PF3D7_0207400,PF3D7_0207500,PF3D7_0207600,PF3D7_0207700,PF3D7_0207800,PF3D7_0404700,PF3D7_0501400,PF3D7_0902800,	36.4	7.76	12.02	3.70649e-06	2.48472e-05	0.000670875
		GO:0020030	infected host cell surface knob	61	12	PF3D7_0223500,PF3D7_0426000,PF3D7_0500800,PF3D7_0532400,PF3D7_0711700,PF3D7_0731600,PF3D7_0800100,PF3D7_0905400,PF3D7_1001000,PF3D7_1016300,PF3D7_1201000,PF3D7_1255200,	19.7	4.2	5.21	1.88736e-05	0.000122005	0.00341613
		GO:1990225	rhoptry neck	14	6	PF3D7_0423400,PF3D7_0511600,PF3D7_0722200,PF3D7_1116000,PF3D7_1335300,PF3D7_1463900,	42.9	9.15	15.65	2.16384e-05	0.000135053	0.00391655
		GO:0009986	cell surface	159	20	PF3D7_0212600,PF3D7_0818900,PF3D7_0905400,PF3D7_0917900,PF3D7_0922200,PF3D7_1002200,PF3D7_1014100,PF3D7_1035300,PF3D7_1035400,PF3D7_1035500,PF3D7_1035700,PF3D7_1035900,PF3D7_1036000,PF3D7_1115800,PF3D7_1140400,PF3D7_1228600,PF3D7_1252100,PF3D7_1342600,PF3D7_1437300,PF3D7_1444800,	12.6	2.69	3.11	4.20612e-05	0.000253769	0.00761307
		GO:0045335	phagocytic vesicle	97	13	PF3D7_0102200,PF3D7_0501500,PF3D7_0501600,PF3D7_0618000,PF3D7_0818900,PF3D7_0917900,PF3D7_0922200,PF3D7_0930300,PF3D7_1116000,PF3D7_1301400,PF3D7_1334700,PF3D7_1343000,PF3D7_1410400,	13.4	2.86	3.28	0.000517927	0.0027572	0.0937447
		GO:0032010	phagolysosome	97	13	PF3D7_0102200,PF3D7_0501500,PF3D7_0501600,PF3D7_0618000,PF3D7_0818900,PF3D7_0917900,PF3D7_0922200,PF3D7_0930300,PF3D7_1116000,PF3D7_1301400,PF3D7_1334700,PF3D7_1343000,PF3D7_1410400,	13.4	2.86	3.28	0.000517927	0.0027572	0.0937447
		GO:0005767	secondary lysosome	97	13	PF3D7_0102200,PF3D7_0501500,PF3D7_0501600,PF3D7_0618000,PF3D7_0818900,PF3D7_0917900,PF3D7_0922200,PF3D7_0930300,PF3D7_1116000,PF3D7_1301400,PF3D7_1334700,PF3D7_1343000,PF3D7_1410400,	13.4	2.86	3.28	0.000517927	0.0027572	0.0937447
		GO:0020020	food vacuole	97	13	PF3D7_0102200,PF3D7_0501500,PF3D7_0501600,PF3D7_0618000,PF3D7_0818900,PF3D7_0917900,PF3D7_0922200,PF3D7_0930300,PF3D7_1116000,PF3D7_1301400,PF3D7_1334700,PF3D7_1343000,PF3D7_1410400,	13.4	2.86	3.28	0.000517927	0.0027572	0.0937447
		GO:0030139	endocytic vesicle	102	13	PF3D7_0102200,PF3D7_0501500,PF3D7_0501600,PF3D7_0618000,PF3D7_0818900,PF3D7_0917900,PF3D7_0922200,PF3D7_0930300,PF3D7_1116000,PF3D7_1301400,PF3D7_1334700,PF3D7_1343000,PF3D7_1410400,	12.7	2.72	3.09	0.000843953	0.00436444	0.152755
		GO:0031224	intrinsic component of membrane	1314	83	PF3D7_0102500,PF3D7_0102600,PF3D7_0104200,PF3D7_0107500,PF3D7_0112200,PF3D7_0113200,PF3D7_0113700,PF3D7_0114800,PF3D7_0202200,PF3D7_0206800,PF3D7_0223500,PF3D7_0301500,PF3D7_0301700,PF3D7_0301800,PF3D7_0401800,PF3D7_0402000,PF3D7_0402100,PF3D7_0402400,PF3D7_0424500,PF3D7_0424700,PF3D7_0426000,PF3D7_0501000,PF3D7_0501300,PF3D7_0503100,PF3D7_0508300,PF3D7_0511600,PF3D7_0532100,PF3D7_0532400,PF3D7_0…	6.3	1.35	1.59	0.000902577	0.00453796	0.163367
		GO:0097619	PTEX complex	5	3	PF3D7_1116800,PF3D7_1436300,PF3D7_1471100,	60	12.81	30.92	0.000945489	0.00458004	0.171134
		GO:0016021	integral component of membrane	1297	82	PF3D7_0102500,PF3D7_0102600,PF3D7_0104200,PF3D7_0107500,PF3D7_0112200,PF3D7_0113200,PF3D7_0113700,PF3D7_0114800,PF3D7_0202200,PF3D7_0206800,PF3D7_0223500,PF3D7_0301500,PF3D7_0301700,PF3D7_0301800,PF3D7_0401800,PF3D7_0402000,PF3D7_0402100,PF3D7_0402400,PF3D7_0424500,PF3D7_0424700,PF3D7_0426000,PF3D7_0501000,PF3D7_0501300,PF3D7_0503100,PF3D7_0508300,PF3D7_0511600,PF3D7_0532100,PF3D7_0532400,PF3D7_0…	6.3	1.35	1.58	0.000961555	0.00458004	0.174041
		GO:0020004	symbiont-containing vacuolar space	6	3	PF3D7_0207600,PF3D7_0501300,PF3D7_0507500,	50	10.68	20.61	0.00182568	0.00847304	0.330448
		GO:0000786	nucleosome	9	3	PF3D7_0320900,PF3D7_0617800,PF3D7_0714000,	33.3	7.12	10.3	0.00690405	0.0312408	1
		GO:0033644	host cell membrane	242	20	PF3D7_0102200,PF3D7_0223500,PF3D7_0302200,PF3D7_0302500,PF3D7_0426000,PF3D7_0500800,PF3D7_0532400,PF3D7_0617700,PF3D7_0702400,PF3D7_0711700,PF3D7_0732200,PF3D7_0800100,PF3D7_0929400,PF3D7_0935900,PF3D7_0936800,PF3D7_1000600,PF3D7_1149000,PF3D7_1222700,PF3D7_1255200,PF3D7_1400500,	8.3	1.76	1.91	0.00884535	0.0384214	1
		GO:0031410	cytoplasmic vesicle	210	18	PF3D7_0102200,PF3D7_0220000,PF3D7_0501500,PF3D7_0501600,PF3D7_0507500,PF3D7_0618000,PF3D7_0818900,PF3D7_0917900,PF3D7_0922200,PF3D7_0930300,PF3D7_1116000,PF3D7_1116800,PF3D7_1301400,PF3D7_1334700,PF3D7_1343000,PF3D7_1410400,PF3D7_1436300,PF3D7_1471100,	8.6	1.83	1.99	0.00891546	0.0384214	1
		GO:0097708	intracellular vesicle	211	18	PF3D7_0102200,PF3D7_0220000,PF3D7_0501500,PF3D7_0501600,PF3D7_0507500,PF3D7_0618000,PF3D7_0818900,PF3D7_0917900,PF3D7_0922200,PF3D7_0930300,PF3D7_1116000,PF3D7_1116800,PF3D7_1301400,PF3D7_1334700,PF3D7_1343000,PF3D7_1410400,PF3D7_1436300,PF3D7_1471100,	8.5	1.82	1.97	0.00934733	0.0393457	1
		GO:0020009	microneme	40	6	PF3D7_0102500,PF3D7_0212600,PF3D7_0731500,PF3D7_1133400,PF3D7_1136500,PF3D7_1301600,	15	3.2	3.66	0.00995674	0.0409584	1
		GO:0005634	nucleus	1519	84	PF3D7_0102600,PF3D7_0108500,PF3D7_0202500,PF3D7_0206800,PF3D7_0207500,PF3D7_0207600,PF3D7_0301200,PF3D7_0302200,PF3D7_0302500,PF3D7_0320500,PF3D7_0320900,PF3D7_0401800,PF3D7_0402000,PF3D7_0424500,PF3D7_0424600,PF3D7_0424700,PF3D7_0500800,PF3D7_0500900,PF3D7_0501000,PF3D7_0501300,PF3D7_0501500,PF3D7_0501600,PF3D7_0527200,PF3D7_0532300,PF3D7_0532400,PF3D7_0601900,PF3D7_0604100,PF3D7_0617800,PF3D7_0…	5.5	1.18	1.3	0.0365536	0.147027	1
		GO:0044815	DNA packaging complex	17	3	PF3D7_0320900,PF3D7_0617800,PF3D7_0714000,	17.6	3.77	4.41	0.0424071	0.166863	1
		GO:0031355	integral component of plastid outer membrane	1	1	PF3D7_0508300,	100	21.35	inf	0.0468365	0.169548	1
		GO:0009527	plastid outer membrane	1	1	PF3D7_0508300,	100	21.35	inf	0.0468365	0.169548	1
		GO:0008537	proteasome activator complex	1	1	PF3D7_0907700,	100	21.35	inf	0.0468365	0.169548	1
		GO:0031354	intrinsic component of plastid outer membrane	1	1	PF3D7_0508300,	100	21.35	inf	0.0468365	0.169548	1
		GO:0031225	anchored component of membrane	30	4	PF3D7_0206800,PF3D7_0620400,PF3D7_0707300,PF3D7_0930300,	13.3	2.85	3.17	0.0493932	0.175297	1
