# Supplementary material for: Transcriptome-module phenotype association study implicates extracellular vesicles biogenesis in Plasmodium falciparum artemisinin resistance
Source: Front Cell Infect Microbiol. 2022 Aug 19;12:886728. doi: 10.3389/fcimb.2022.886728 (PMC9437462; doi:10.3389/fcimb.2022.886728)
Supplement: Supplementary file 1 [file DataSheet_1.zip › Supplementary_files/Supplementary_Table_16.xlsx]

## Sheet: Supplementary Table 16
Supplementary Table 16 | Gene ontology enrichment analysis for up/down-regulated genes between C580R untreated and DHA_treated condition
Gene ontology term	Differential expression	ID	Name	Bgd count	Result count	Result gene list	Pct of bgd	Fold enrichment	Odds ratio	P-value	Benjamini	Bonferroni
Biological process	Upregulated	GO:0009405	obsolete pathogenesis	75	43	PF3D7_0100100,PF3D7_0115700,PF3D7_0300100,PF3D7_0324900,PF3D7_0400100,PF3D7_0400400,PF3D7_0412400,PF3D7_0420700,PF3D7_0421100,PF3D7_0425800,PF3D7_0600200,PF3D7_0617400,PF3D7_0632500,PF3D7_0632800,PF3D7_0711700,PF3D7_0712000,PF3D7_0712300,PF3D7_0712400,PF3D7_0712600,PF3D7_0712800,PF3D7_0712900,PF3D7_0800200,PF3D7_0800300,PF3D7_0808600,PF3D7_0808700,PF3D7_0809100,PF3D7_0833500,PF3D7_0900100,PF3D7_0…	57.3	23.26	82.3	1.45337e-52	1.99112e-50	1.99112e-50
		GO:0098609	cell-cell adhesion	62	36	PF3D7_0100100,PF3D7_0115700,PF3D7_0400100,PF3D7_0400400,PF3D7_0412400,PF3D7_0420700,PF3D7_0421100,PF3D7_0425800,PF3D7_0600200,PF3D7_0617400,PF3D7_0632500,PF3D7_0632800,PF3D7_0711700,PF3D7_0712000,PF3D7_0712300,PF3D7_0712400,PF3D7_0712600,PF3D7_0712800,PF3D7_0712900,PF3D7_0800200,PF3D7_0800300,PF3D7_0808600,PF3D7_0808700,PF3D7_0809100,PF3D7_0900100,PF3D7_0937800,PF3D7_1000100,PF3D7_1041300,PF3D7_1…	58.1	23.55	77.84	5.56404e-44	3.81137e-42	7.62273e-42
		GO:0007155	cell adhesion	70	36	PF3D7_0100100,PF3D7_0115700,PF3D7_0400100,PF3D7_0400400,PF3D7_0412400,PF3D7_0420700,PF3D7_0421100,PF3D7_0425800,PF3D7_0600200,PF3D7_0617400,PF3D7_0632500,PF3D7_0632800,PF3D7_0711700,PF3D7_0712000,PF3D7_0712300,PF3D7_0712400,PF3D7_0712600,PF3D7_0712800,PF3D7_0712900,PF3D7_0800200,PF3D7_0800300,PF3D7_0808600,PF3D7_0808700,PF3D7_0809100,PF3D7_0900100,PF3D7_0937800,PF3D7_1000100,PF3D7_1041300,PF3D7_1…	51.4	20.86	59.42	2.52203e-41	1.15173e-39	3.45518e-39
		GO:0020035	cytoadherence to microvasculature, mediated by symbiont protein	176	42	PF3D7_0100100,PF3D7_0115700,PF3D7_0324800,PF3D7_0400100,PF3D7_0400400,PF3D7_0412400,PF3D7_0413200,PF3D7_0420700,PF3D7_0421100,PF3D7_0425800,PF3D7_0600200,PF3D7_0617400,PF3D7_0632500,PF3D7_0632800,PF3D7_0711700,PF3D7_0712000,PF3D7_0712300,PF3D7_0712400,PF3D7_0712600,PF3D7_0712800,PF3D7_0712900,PF3D7_0713000,PF3D7_0800200,PF3D7_0800300,PF3D7_0808600,PF3D7_0808700,PF3D7_0809100,PF3D7_0833000,PF3D7_0…	23.9	9.68	18.54	7.77542e-32	2.13047e-30	1.06523e-29
		GO:0044406	adhesion of symbiont to host	176	42	PF3D7_0100100,PF3D7_0115700,PF3D7_0324800,PF3D7_0400100,PF3D7_0400400,PF3D7_0412400,PF3D7_0413200,PF3D7_0420700,PF3D7_0421100,PF3D7_0425800,PF3D7_0600200,PF3D7_0617400,PF3D7_0632500,PF3D7_0632800,PF3D7_0711700,PF3D7_0712000,PF3D7_0712300,PF3D7_0712400,PF3D7_0712600,PF3D7_0712800,PF3D7_0712900,PF3D7_0713000,PF3D7_0800200,PF3D7_0800300,PF3D7_0808600,PF3D7_0808700,PF3D7_0809100,PF3D7_0833000,PF3D7_0…	23.9	9.68	18.54	7.77542e-32	2.13047e-30	1.06523e-29
		GO:0020033	antigenic variation	202	44	PF3D7_0100100,PF3D7_0114700,PF3D7_0115700,PF3D7_0324800,PF3D7_0400100,PF3D7_0400400,PF3D7_0412400,PF3D7_0413200,PF3D7_0420700,PF3D7_0421100,PF3D7_0425800,PF3D7_0600200,PF3D7_0617400,PF3D7_0631800,PF3D7_0632500,PF3D7_0632800,PF3D7_0711700,PF3D7_0712000,PF3D7_0712300,PF3D7_0712400,PF3D7_0712600,PF3D7_0712800,PF3D7_0712900,PF3D7_0713000,PF3D7_0800200,PF3D7_0800300,PF3D7_0808600,PF3D7_0808700,PF3D7_0…	21.8	8.84	16.82	1.32462e-31	2.68601e-30	1.81473e-29
		GO:0020013	modulation by symbiont of host erythrocyte aggregation	190	43	PF3D7_0100100,PF3D7_0115700,PF3D7_0324800,PF3D7_0400100,PF3D7_0400400,PF3D7_0402600,PF3D7_0412400,PF3D7_0413200,PF3D7_0420700,PF3D7_0421100,PF3D7_0425800,PF3D7_0600200,PF3D7_0617400,PF3D7_0632500,PF3D7_0632800,PF3D7_0711700,PF3D7_0712000,PF3D7_0712300,PF3D7_0712400,PF3D7_0712600,PF3D7_0712800,PF3D7_0712900,PF3D7_0713000,PF3D7_0800200,PF3D7_0800300,PF3D7_0808600,PF3D7_0808700,PF3D7_0809100,PF3D7_0…	22.6	9.18	17.48	1.37241e-31	2.68601e-30	1.8802e-29
		GO:0044068	modulation by symbiont of host cellular process	192	43	PF3D7_0100100,PF3D7_0115700,PF3D7_0324800,PF3D7_0400100,PF3D7_0400400,PF3D7_0402600,PF3D7_0412400,PF3D7_0413200,PF3D7_0420700,PF3D7_0421100,PF3D7_0425800,PF3D7_0600200,PF3D7_0617400,PF3D7_0632500,PF3D7_0632800,PF3D7_0711700,PF3D7_0712000,PF3D7_0712300,PF3D7_0712400,PF3D7_0712600,PF3D7_0712800,PF3D7_0712900,PF3D7_0713000,PF3D7_0800200,PF3D7_0800300,PF3D7_0808600,PF3D7_0808700,PF3D7_0809100,PF3D7_0…	22.4	9.09	17.24	2.2096e-31	3.58487e-30	3.02715e-29
		GO:0042783	evasion of host immune response	205	44	PF3D7_0100100,PF3D7_0114700,PF3D7_0115700,PF3D7_0324800,PF3D7_0400100,PF3D7_0400400,PF3D7_0412400,PF3D7_0413200,PF3D7_0420700,PF3D7_0421100,PF3D7_0425800,PF3D7_0600200,PF3D7_0617400,PF3D7_0631800,PF3D7_0632500,PF3D7_0632800,PF3D7_0711700,PF3D7_0712000,PF3D7_0712300,PF3D7_0712400,PF3D7_0712600,PF3D7_0712800,PF3D7_0712900,PF3D7_0713000,PF3D7_0800200,PF3D7_0800300,PF3D7_0808600,PF3D7_0808700,PF3D7_0…	21.5	8.71	16.49	2.6167e-31	3.58487e-30	3.58487e-29
		GO:0044003	modulation by symbiont of host process	205	44	PF3D7_0100100,PF3D7_0115700,PF3D7_0324800,PF3D7_0400100,PF3D7_0400400,PF3D7_0402600,PF3D7_0412400,PF3D7_0413200,PF3D7_0420700,PF3D7_0421100,PF3D7_0425800,PF3D7_0600200,PF3D7_0617400,PF3D7_0632500,PF3D7_0632800,PF3D7_0711700,PF3D7_0712000,PF3D7_0712300,PF3D7_0712400,PF3D7_0712600,PF3D7_0712800,PF3D7_0712900,PF3D7_0713000,PF3D7_0726200,PF3D7_0800200,PF3D7_0800300,PF3D7_0808600,PF3D7_0808700,PF3D7_0…	21.5	8.71	16.49	2.6167e-31	3.58487e-30	3.58487e-29
		GO:0022610	biological adhesion	195	43	PF3D7_0100100,PF3D7_0115700,PF3D7_0324800,PF3D7_0400100,PF3D7_0400400,PF3D7_0412400,PF3D7_0413200,PF3D7_0420700,PF3D7_0421100,PF3D7_0425800,PF3D7_0600200,PF3D7_0617400,PF3D7_0632500,PF3D7_0632800,PF3D7_0711700,PF3D7_0712000,PF3D7_0712300,PF3D7_0712400,PF3D7_0712600,PF3D7_0712800,PF3D7_0712900,PF3D7_0713000,PF3D7_0800200,PF3D7_0800300,PF3D7_0808600,PF3D7_0808700,PF3D7_0809100,PF3D7_0833000,PF3D7_0…	22.1	8.95	16.89	4.46373e-31	4.11614e-30	6.1153e-29
		GO:0052572	response to host immune response	208	44	PF3D7_0100100,PF3D7_0114700,PF3D7_0115700,PF3D7_0324800,PF3D7_0400100,PF3D7_0400400,PF3D7_0412400,PF3D7_0413200,PF3D7_0420700,PF3D7_0421100,PF3D7_0425800,PF3D7_0600200,PF3D7_0617400,PF3D7_0631800,PF3D7_0632500,PF3D7_0632800,PF3D7_0711700,PF3D7_0712000,PF3D7_0712300,PF3D7_0712400,PF3D7_0712600,PF3D7_0712800,PF3D7_0712900,PF3D7_0713000,PF3D7_0800200,PF3D7_0800300,PF3D7_0808600,PF3D7_0808700,PF3D7_0…	21.2	8.58	16.18	5.10762e-31	4.11614e-30	6.99744e-29
		GO:0052200	response to host defenses	208	44	PF3D7_0100100,PF3D7_0114700,PF3D7_0115700,PF3D7_0324800,PF3D7_0400100,PF3D7_0400400,PF3D7_0412400,PF3D7_0413200,PF3D7_0420700,PF3D7_0421100,PF3D7_0425800,PF3D7_0600200,PF3D7_0617400,PF3D7_0631800,PF3D7_0632500,PF3D7_0632800,PF3D7_0711700,PF3D7_0712000,PF3D7_0712300,PF3D7_0712400,PF3D7_0712600,PF3D7_0712800,PF3D7_0712900,PF3D7_0713000,PF3D7_0800200,PF3D7_0800300,PF3D7_0808600,PF3D7_0808700,PF3D7_0…	21.2	8.58	16.18	5.10762e-31	4.11614e-30	6.99744e-29
		GO:0052173	response to defenses of other organism	208	44	PF3D7_0100100,PF3D7_0114700,PF3D7_0115700,PF3D7_0324800,PF3D7_0400100,PF3D7_0400400,PF3D7_0412400,PF3D7_0413200,PF3D7_0420700,PF3D7_0421100,PF3D7_0425800,PF3D7_0600200,PF3D7_0617400,PF3D7_0631800,PF3D7_0632500,PF3D7_0632800,PF3D7_0711700,PF3D7_0712000,PF3D7_0712300,PF3D7_0712400,PF3D7_0712600,PF3D7_0712800,PF3D7_0712900,PF3D7_0713000,PF3D7_0800200,PF3D7_0800300,PF3D7_0808600,PF3D7_0808700,PF3D7_0…	21.2	8.58	16.18	5.10762e-31	4.11614e-30	6.99744e-29
		GO:0051707	response to other organism	208	44	PF3D7_0100100,PF3D7_0114700,PF3D7_0115700,PF3D7_0324800,PF3D7_0400100,PF3D7_0400400,PF3D7_0412400,PF3D7_0413200,PF3D7_0420700,PF3D7_0421100,PF3D7_0425800,PF3D7_0600200,PF3D7_0617400,PF3D7_0631800,PF3D7_0632500,PF3D7_0632800,PF3D7_0711700,PF3D7_0712000,PF3D7_0712300,PF3D7_0712400,PF3D7_0712600,PF3D7_0712800,PF3D7_0712900,PF3D7_0713000,PF3D7_0800200,PF3D7_0800300,PF3D7_0808600,PF3D7_0808700,PF3D7_0…	21.2	8.58	16.18	5.10762e-31	4.11614e-30	6.99744e-29
		GO:0043207	response to external biotic stimulus	208	44	PF3D7_0100100,PF3D7_0114700,PF3D7_0115700,PF3D7_0324800,PF3D7_0400100,PF3D7_0400400,PF3D7_0412400,PF3D7_0413200,PF3D7_0420700,PF3D7_0421100,PF3D7_0425800,PF3D7_0600200,PF3D7_0617400,PF3D7_0631800,PF3D7_0632500,PF3D7_0632800,PF3D7_0711700,PF3D7_0712000,PF3D7_0712300,PF3D7_0712400,PF3D7_0712600,PF3D7_0712800,PF3D7_0712900,PF3D7_0713000,PF3D7_0800200,PF3D7_0800300,PF3D7_0808600,PF3D7_0808700,PF3D7_0…	21.2	8.58	16.18	5.10762e-31	4.11614e-30	6.99744e-29
		GO:0075136	response to host	208	44	PF3D7_0100100,PF3D7_0114700,PF3D7_0115700,PF3D7_0324800,PF3D7_0400100,PF3D7_0400400,PF3D7_0412400,PF3D7_0413200,PF3D7_0420700,PF3D7_0421100,PF3D7_0425800,PF3D7_0600200,PF3D7_0617400,PF3D7_0631800,PF3D7_0632500,PF3D7_0632800,PF3D7_0711700,PF3D7_0712000,PF3D7_0712300,PF3D7_0712400,PF3D7_0712600,PF3D7_0712800,PF3D7_0712900,PF3D7_0713000,PF3D7_0800200,PF3D7_0800300,PF3D7_0808600,PF3D7_0808700,PF3D7_0…	21.2	8.58	16.18	5.10762e-31	4.11614e-30	6.99744e-29
		GO:0051701	biological process involved in interaction with host	382	51	PF3D7_0100100,PF3D7_0114700,PF3D7_0115700,PF3D7_0208900,PF3D7_0324800,PF3D7_0400100,PF3D7_0400400,PF3D7_0402600,PF3D7_0412400,PF3D7_0413200,PF3D7_0420700,PF3D7_0421100,PF3D7_0424400,PF3D7_0425800,PF3D7_0600200,PF3D7_0617400,PF3D7_0631800,PF3D7_0632500,PF3D7_0632800,PF3D7_0711700,PF3D7_0712000,PF3D7_0712300,PF3D7_0712400,PF3D7_0712600,PF3D7_0712800,PF3D7_0712900,PF3D7_0713000,PF3D7_0726200,PF3D7_0…	13.4	5.42	9.86	3.34314e-26	2.5445e-25	4.5801e-24
		GO:0044403	biological process involved in symbiotic interaction	397	51	PF3D7_0100100,PF3D7_0114700,PF3D7_0115700,PF3D7_0208900,PF3D7_0324800,PF3D7_0400100,PF3D7_0400400,PF3D7_0402600,PF3D7_0412400,PF3D7_0413200,PF3D7_0420700,PF3D7_0421100,PF3D7_0424400,PF3D7_0425800,PF3D7_0600200,PF3D7_0617400,PF3D7_0631800,PF3D7_0632500,PF3D7_0632800,PF3D7_0711700,PF3D7_0712000,PF3D7_0712300,PF3D7_0712400,PF3D7_0712600,PF3D7_0712800,PF3D7_0712900,PF3D7_0713000,PF3D7_0726200,PF3D7_0…	12.8	5.21	9.4	2.17996e-25	1.57187e-24	2.98655e-23
		GO:0044419	biological process involved in interspecies interaction between organisms	399	51	PF3D7_0100100,PF3D7_0114700,PF3D7_0115700,PF3D7_0208900,PF3D7_0324800,PF3D7_0400100,PF3D7_0400400,PF3D7_0402600,PF3D7_0412400,PF3D7_0413200,PF3D7_0420700,PF3D7_0421100,PF3D7_0424400,PF3D7_0425800,PF3D7_0600200,PF3D7_0617400,PF3D7_0631800,PF3D7_0632500,PF3D7_0632800,PF3D7_0711700,PF3D7_0712000,PF3D7_0712300,PF3D7_0712400,PF3D7_0712600,PF3D7_0712800,PF3D7_0712900,PF3D7_0713000,PF3D7_0726200,PF3D7_0…	12.8	5.19	9.35	2.78098e-25	1.90497e-24	3.80995e-23
		GO:0008150	biological process	662	56	PF3D7_0100100,PF3D7_0114700,PF3D7_0115700,PF3D7_0208900,PF3D7_0324800,PF3D7_0400100,PF3D7_0400400,PF3D7_0402600,PF3D7_0412400,PF3D7_0413200,PF3D7_0420700,PF3D7_0421100,PF3D7_0424400,PF3D7_0425800,PF3D7_0600200,PF3D7_0617400,PF3D7_0631800,PF3D7_0632500,PF3D7_0632800,PF3D7_0711700,PF3D7_0712000,PF3D7_0712300,PF3D7_0712400,PF3D7_0712600,PF3D7_0712800,PF3D7_0712900,PF3D7_0713000,PF3D7_0726200,PF3D7_0…	8.5	3.43	5.98	5.67997e-19	3.70551e-18	7.78156e-17
		GO:0000083	regulation of transcription involved in G1/S transition of mitotic cell cycle	1	1	PF3D7_1356900,	100	40.57	inf	0.0246508	0.153507	1
		GO:0071976	cell gliding	11	2	PF3D7_1207300,PF3D7_1360500,	18.2	7.38	8.92	0.0286593	0.17071	1
		GO:0007018	microtubule-based movement	32	3	PF3D7_1023100,PF3D7_1213600,PF3D7_1245600,	9.4	3.8	4.17	0.0431197	0.238276	1
		GO:0042966	biotin carboxyl carrier protein biosynthetic process	2	1	PF3D7_1026900,	50	20.28	39.89	0.0486988	0.238276	1
		GO:0009305	protein biotinylation	2	1	PF3D7_1026900,	50	20.28	39.89	0.0486988	0.238276	1
		GO:0006426	glycyl-tRNA aminoacylation	2	1	PF3D7_1456400,	50	20.28	39.89	0.0486988	0.238276	1
		GO:0070979	protein K11-linked ubiquitination	2	1	PF3D7_1217600,	50	20.28	39.89	0.0486988	0.238276	1
	Downregulated	GO:0052126	movement in host environment	120	49	PF3D7_0102500,PF3D7_0206200,PF3D7_0207500,PF3D7_0207600,PF3D7_0210600,PF3D7_0214900,PF3D7_0217500,PF3D7_0304000,PF3D7_0404700,PF3D7_0404900,PF3D7_0405200,PF3D7_0423400,PF3D7_0424100,PF3D7_0501600,PF3D7_0507500,PF3D7_0612700,PF3D7_0707300,PF3D7_0722200,PF3D7_0731500,PF3D7_0805600,PF3D7_0808200,PF3D7_0828800,PF3D7_0905400,PF3D7_0929400,PF3D7_0930300,PF3D7_0932200,PF3D7_0934800,PF3D7_1012200,PF3D7_1…	40.8	7.83	15.29	7.92875e-33	3.25079e-30	3.25079e-30
		GO:0044409	entry into host	103	44	PF3D7_0102500,PF3D7_0210600,PF3D7_0214900,PF3D7_0217500,PF3D7_0304000,PF3D7_0404700,PF3D7_0404900,PF3D7_0405200,PF3D7_0423400,PF3D7_0424100,PF3D7_0501600,PF3D7_0612700,PF3D7_0707300,PF3D7_0722200,PF3D7_0731500,PF3D7_0808200,PF3D7_0828800,PF3D7_0905400,PF3D7_0929400,PF3D7_0930300,PF3D7_0932200,PF3D7_0934800,PF3D7_1012200,PF3D7_1014100,PF3D7_1017100,PF3D7_1027300,PF3D7_1028700,PF3D7_1030200,PF3D7_1…	42.7	8.19	16.18	1.75335e-30	3.59437e-28	7.18874e-28
		GO:0044403	biological process involved in symbiotic interaction	397	57	PF3D7_0102500,PF3D7_0104100,PF3D7_0206200,PF3D7_0207500,PF3D7_0207600,PF3D7_0210600,PF3D7_0214900,PF3D7_0217500,PF3D7_0220800,PF3D7_0302200,PF3D7_0302500,PF3D7_0304000,PF3D7_0404700,PF3D7_0404900,PF3D7_0405200,PF3D7_0423400,PF3D7_0424100,PF3D7_0500900,PF3D7_0501600,PF3D7_0507500,PF3D7_0612700,PF3D7_0707300,PF3D7_0722200,PF3D7_0731500,PF3D7_0805600,PF3D7_0808200,PF3D7_0828800,PF3D7_0831600,PF3D7_0…	14.4	2.75	3.64	3.15225e-13	4.02971e-11	1.29242e-10
		GO:0044419	biological process involved in interspecies interaction between organisms	399	57	PF3D7_0102500,PF3D7_0104100,PF3D7_0206200,PF3D7_0207500,PF3D7_0207600,PF3D7_0210600,PF3D7_0214900,PF3D7_0217500,PF3D7_0220800,PF3D7_0302200,PF3D7_0302500,PF3D7_0304000,PF3D7_0404700,PF3D7_0404900,PF3D7_0405200,PF3D7_0423400,PF3D7_0424100,PF3D7_0500900,PF3D7_0501600,PF3D7_0507500,PF3D7_0612700,PF3D7_0707300,PF3D7_0722200,PF3D7_0731500,PF3D7_0805600,PF3D7_0808200,PF3D7_0828800,PF3D7_0831600,PF3D7_0…	14.3	2.74	3.61	3.93142e-13	4.02971e-11	1.61188e-10
		GO:0008150	biological process	662	76	PF3D7_0102500,PF3D7_0104100,PF3D7_0206200,PF3D7_0206800,PF3D7_0207400,PF3D7_0207500,PF3D7_0207600,PF3D7_0207700,PF3D7_0207800,PF3D7_0210600,PF3D7_0212600,PF3D7_0214900,PF3D7_0217500,PF3D7_0220800,PF3D7_0302200,PF3D7_0302500,PF3D7_0304000,PF3D7_0404700,PF3D7_0404900,PF3D7_0405200,PF3D7_0418600,PF3D7_0423400,PF3D7_0424100,PF3D7_0500900,PF3D7_0501600,PF3D7_0507500,PF3D7_0612700,PF3D7_0617800,PF3D7_0…	11.5	2.2	2.93	2.47509e-12	2.02957e-10	1.01479e-09
		GO:0051701	biological process involved in interaction with host	382	52	PF3D7_0102500,PF3D7_0104100,PF3D7_0206200,PF3D7_0207500,PF3D7_0207600,PF3D7_0210600,PF3D7_0214900,PF3D7_0217500,PF3D7_0304000,PF3D7_0404700,PF3D7_0404900,PF3D7_0405200,PF3D7_0423400,PF3D7_0424100,PF3D7_0500900,PF3D7_0501600,PF3D7_0507500,PF3D7_0612700,PF3D7_0707300,PF3D7_0722200,PF3D7_0731500,PF3D7_0805600,PF3D7_0808200,PF3D7_0828800,PF3D7_0905400,PF3D7_0929400,PF3D7_0930300,PF3D7_0932200,PF3D7_0…	13.6	2.61	3.34	3.575e-11	2.44292e-09	1.46575e-08
		GO:0030029	actin filament-based process	19	10	PF3D7_0105300,PF3D7_0503400,PF3D7_0503600,PF3D7_0613900,PF3D7_0932200,PF3D7_1229800,PF3D7_1251200,PF3D7_1342600,PF3D7_1361400,PF3D7_1444800,	52.6	10.09	20.97	7.65574e-09	3.92357e-07	3.13885e-06
		GO:0030036	actin cytoskeleton organization	19	10	PF3D7_0105300,PF3D7_0503400,PF3D7_0503600,PF3D7_0613900,PF3D7_0932200,PF3D7_1229800,PF3D7_1251200,PF3D7_1342600,PF3D7_1361400,PF3D7_1444800,	52.6	10.09	20.97	7.65574e-09	3.92357e-07	3.13885e-06
		GO:0007015	actin filament organization	16	9	PF3D7_0105300,PF3D7_0503400,PF3D7_0503600,PF3D7_0613900,PF3D7_1229800,PF3D7_1251200,PF3D7_1342600,PF3D7_1361400,PF3D7_1444800,	56.3	10.78	24.18	2.06862e-08	9.42372e-07	8.48135e-06
		GO:0030048	actin filament-based movement	9	7	PF3D7_0503400,PF3D7_0503600,PF3D7_0613900,PF3D7_0932200,PF3D7_1229800,PF3D7_1342600,PF3D7_1361400,	77.8	14.91	65.35	3.19779e-08	1.3111e-06	1.3111e-05
		GO:0035891	exit from host cell	28	10	PF3D7_0206200,PF3D7_0207500,PF3D7_0207600,PF3D7_0217500,PF3D7_0507500,PF3D7_0805600,PF3D7_0808200,PF3D7_0930300,PF3D7_1014100,PF3D7_1028700,	35.7	6.84	10.46	7.15059e-07	2.66522e-05	0.000293174
		GO:0035890	exit from host	29	10	PF3D7_0206200,PF3D7_0207500,PF3D7_0207600,PF3D7_0217500,PF3D7_0507500,PF3D7_0805600,PF3D7_0808200,PF3D7_0930300,PF3D7_1014100,PF3D7_1028700,	34.5	6.61	9.91	1.04178e-06	3.55943e-05	0.000427132
		GO:0097435	supramolecular fiber organization	28	9	PF3D7_0105300,PF3D7_0503400,PF3D7_0503600,PF3D7_0613900,PF3D7_1229800,PF3D7_1251200,PF3D7_1342600,PF3D7_1361400,PF3D7_1444800,	32.1	6.16	8.88	7.16956e-06	0.000216658	0.00293952
		GO:0048870	cell motility	16	7	PF3D7_0503400,PF3D7_0613900,PF3D7_0805200,PF3D7_0932200,PF3D7_1251200,PF3D7_1342600,PF3D7_1361400,	43.8	8.38	14.5	7.39806e-06	0.000216658	0.00303321
		GO:0050776	regulation of immune response	12	6	PF3D7_0102200,PF3D7_0207400,PF3D7_0207500,PF3D7_0207600,PF3D7_0207700,PF3D7_0207800,	50	9.58	18.58	1.34839e-05	0.000368561	0.00552842
		GO:0002440	production of molecular mediator of immune response	8	5	PF3D7_0207400,PF3D7_0207500,PF3D7_0207600,PF3D7_0207700,PF3D7_0207800,	62.5	11.98	30.86	1.8304e-05	0.00044145	0.00750465
		GO:0002377	immunoglobulin production	8	5	PF3D7_0207400,PF3D7_0207500,PF3D7_0207600,PF3D7_0207700,PF3D7_0207800,	62.5	11.98	30.86	1.8304e-05	0.00044145	0.00750465
		GO:0002682	regulation of immune system process	13	6	PF3D7_0102200,PF3D7_0207400,PF3D7_0207500,PF3D7_0207600,PF3D7_0207700,PF3D7_0207800,	46.2	8.85	15.92	2.3952e-05	0.000545573	0.00982032
		GO:0002376	immune system process	14	6	PF3D7_0207400,PF3D7_0207500,PF3D7_0207600,PF3D7_0207700,PF3D7_0207800,PF3D7_1301600,	42.9	8.21	13.93	4.00937e-05	0.000865179	0.0164384
		GO:0008154	actin polymerization or depolymerization	6	4	PF3D7_0105300,PF3D7_0503400,PF3D7_1361400,PF3D7_1444800,	66.7	12.78	36.9	9.99569e-05	0.00186283	0.0409823
		GO:0099515	actin filament-based transport	6	4	PF3D7_0503600,PF3D7_0613900,PF3D7_1229800,PF3D7_1342600,	66.7	12.78	36.9	9.99569e-05	0.00186283	0.0409823
		GO:0030050	vesicle transport along actin filament	6	4	PF3D7_0503600,PF3D7_0613900,PF3D7_1229800,PF3D7_1342600,	66.7	12.78	36.9	9.99569e-05	0.00186283	0.0409823
		GO:0060327	cytoplasmic actin-based contraction involved in cell motility	3	3	PF3D7_0503400,PF3D7_0932200,PF3D7_1361400,	100	19.17	inf	0.000140466	0.00239962	0.057591
		GO:0070252	actin-mediated cell contraction	3	3	PF3D7_0503400,PF3D7_0932200,PF3D7_1361400,	100	19.17	inf	0.000140466	0.00239962	0.057591
		GO:0099518	vesicle cytoskeletal trafficking	7	4	PF3D7_0503600,PF3D7_0613900,PF3D7_1229800,PF3D7_1342600,	57.1	10.95	24.59	0.000223674	0.00366825	0.0917063
		GO:0051650	establishment of vesicle localization	9	4	PF3D7_0503600,PF3D7_0613900,PF3D7_1229800,PF3D7_1342600,	44.4	8.52	14.75	0.000740733	0.0112482	0.3037
		GO:0051648	vesicle localization	9	4	PF3D7_0503600,PF3D7_0613900,PF3D7_1229800,PF3D7_1342600,	44.4	8.52	14.75	0.000740733	0.0112482	0.3037
		GO:0030705	cytoskeleton-dependent intracellular transport	10	4	PF3D7_0503600,PF3D7_0613900,PF3D7_1229800,PF3D7_1342600,	40	7.67	12.29	0.00118421	0.0173402	0.485527
		GO:0007010	cytoskeleton organization	73	11	PF3D7_0105300,PF3D7_0503400,PF3D7_0503600,PF3D7_0613900,PF3D7_0932200,PF3D7_1229800,PF3D7_1246200,PF3D7_1251200,PF3D7_1342600,PF3D7_1361400,PF3D7_1444800,	15.1	2.89	3.32	0.00125018	0.0176749	0.512573
		GO:0018105	peptidyl-serine phosphorylation	18	5	PF3D7_0217500,PF3D7_0934800,PF3D7_1104900,PF3D7_1122800,PF3D7_1238900,	27.8	5.32	7.11	0.0018177	0.0248419	0.745258
		GO:0018209	peptidyl-serine modification	19	5	PF3D7_0217500,PF3D7_0934800,PF3D7_1104900,PF3D7_1122800,PF3D7_1238900,	26.3	5.04	6.6	0.00236323	0.0312556	0.968924
		GO:0046777	protein autophosphorylation	12	4	PF3D7_0217500,PF3D7_1104900,PF3D7_1122800,PF3D7_1238900,	33.3	6.39	9.21	0.00256891	0.031773	1
		GO:0009395	phospholipid catabolic process	2	2	PF3D7_0702200,PF3D7_1406300,	100	19.17	inf	0.00271233	0.031773	1
		GO:0046475	glycerophospholipid catabolic process	2	2	PF3D7_0702200,PF3D7_1406300,	100	19.17	inf	0.00271233	0.031773	1
		GO:0030042	actin filament depolymerization	2	2	PF3D7_0503400,PF3D7_1361400,	100	19.17	inf	0.00271233	0.031773	1
		GO:0006342	chromatin silencing	3	2	PF3D7_0320900,PF3D7_0617800,	66.7	12.78	36.61	0.00785605	0.0894717	1
		GO:0006650	glycerophospholipid metabolic process	47	7	PF3D7_0702200,PF3D7_0805600,PF3D7_0820200,PF3D7_0927900,PF3D7_0935300,PF3D7_1343000,PF3D7_1406300,	14.9	2.85	3.24	0.0101568	0.112549	1
		GO:0006333	chromatin assembly or disassembly	18	4	PF3D7_0320900,PF3D7_0714000,PF3D7_1105000,PF3D7_1105100,	22.2	4.26	5.26	0.0124009	0.131355	1
		GO:0051276	chromosome organization	10	3	PF3D7_0617800,PF3D7_1105000,PF3D7_1105100,	30	5.75	7.87	0.0128151	0.131355	1
		GO:0006334	nucleosome assembly	10	3	PF3D7_0714000,PF3D7_1105000,PF3D7_1105100,	30	5.75	7.87	0.0128151	0.131355	1
		GO:0046503	glycerolipid catabolic process	4	2	PF3D7_0702200,PF3D7_1406300,	50	9.58	18.3	0.015172	0.148107	1
		GO:0051261	protein depolymerization	4	2	PF3D7_0503400,PF3D7_1361400,	50	9.58	18.3	0.015172	0.148107	1
		GO:0046486	glycerolipid metabolic process	51	7	PF3D7_0702200,PF3D7_0805600,PF3D7_0820200,PF3D7_0927900,PF3D7_0935300,PF3D7_1343000,PF3D7_1406300,	13.7	2.63	2.94	0.0156726	0.149436	1
		GO:0006644	phospholipid metabolic process	65	8	PF3D7_0628300,PF3D7_0702200,PF3D7_0805600,PF3D7_0820200,PF3D7_0927900,PF3D7_0935300,PF3D7_1343000,PF3D7_1406300,	12.3	2.36	2.6	0.018793	0.175117	1
		GO:0006810	transport	31	5	PF3D7_0218100,PF3D7_0905500,PF3D7_0932100,PF3D7_1010300,PF3D7_1204900,	16.1	3.09	3.54	0.0207253	0.188831	1
		GO:0051656	establishment of organelle localization	21	4	PF3D7_0503600,PF3D7_0613900,PF3D7_1229800,PF3D7_1342600,	19	3.65	4.33	0.0214562	0.19124	1
		GO:0006986	response to unfolded protein	22	4	PF3D7_0816500,PF3D7_0818900,PF3D7_0917900,PF3D7_1116800,	18.2	3.48	4.09	0.0251783	0.21964	1
		GO:0006468	protein phosphorylation	110	11	PF3D7_0214600,PF3D7_0217500,PF3D7_0321400,PF3D7_0500900,PF3D7_0902100,PF3D7_0934800,PF3D7_1104900,PF3D7_1121300,PF3D7_1122800,PF3D7_1238900,PF3D7_1331000,	10	1.92	2.06	0.0273963	0.23401	1
		GO:0007155	cell adhesion	70	8	PF3D7_0102500,PF3D7_0206800,PF3D7_0212600,PF3D7_0423400,PF3D7_0707300,PF3D7_0935800,PF3D7_1301600,PF3D7_1335400,	11.4	2.19	2.39	0.0281461	0.235085	1
		GO:0031497	chromatin assembly	15	3	PF3D7_0714000,PF3D7_1105000,PF3D7_1105100,	20	3.83	4.58	0.0400797	0.235085	1
		GO:0098609	cell-cell adhesion	62	7	PF3D7_0102500,PF3D7_0212600,PF3D7_0423400,PF3D7_0707300,PF3D7_0935800,PF3D7_1301600,PF3D7_1335400,	11.3	2.16	2.35	0.0411222	0.235085	1
		GO:0044242	cellular lipid catabolic process	7	2	PF3D7_0702200,PF3D7_1406300,	28.6	5.48	7.32	0.0478566	0.235085	1
		GO:0016310	phosphorylation	135	12	PF3D7_0214600,PF3D7_0217500,PF3D7_0321400,PF3D7_0500900,PF3D7_0902100,PF3D7_0934800,PF3D7_1104900,PF3D7_1121300,PF3D7_1122800,PF3D7_1238900,PF3D7_1331000,PF3D7_1444800,	8.9	1.7	1.81	0.0480424	0.235085	1
Molecular function	Upregulated	GO:0050839	cell adhesion molecule binding	55	37	PF3D7_0100100,PF3D7_0115700,PF3D7_0400100,PF3D7_0400400,PF3D7_0412400,PF3D7_0420700,PF3D7_0421100,PF3D7_0425800,PF3D7_0600200,PF3D7_0617400,PF3D7_0632500,PF3D7_0632800,PF3D7_0711700,PF3D7_0712000,PF3D7_0712300,PF3D7_0712400,PF3D7_0712600,PF3D7_0712800,PF3D7_0712900,PF3D7_0800200,PF3D7_0800300,PF3D7_0808600,PF3D7_0808700,PF3D7_0809100,PF3D7_0900100,PF3D7_0936500,PF3D7_0937800,PF3D7_1000100,PF3D7_1…	67.3	27.29	117.14	7.64527e-49	1.01682e-46	1.01682e-46
		GO:0046789	host cell surface receptor binding	88	42	PF3D7_0100100,PF3D7_0115700,PF3D7_0300100,PF3D7_0324900,PF3D7_0400100,PF3D7_0400400,PF3D7_0412400,PF3D7_0420700,PF3D7_0421100,PF3D7_0425800,PF3D7_0600200,PF3D7_0617400,PF3D7_0632500,PF3D7_0632800,PF3D7_0711700,PF3D7_0712000,PF3D7_0712300,PF3D7_0712400,PF3D7_0712600,PF3D7_0712800,PF3D7_0712900,PF3D7_0800200,PF3D7_0800300,PF3D7_0808600,PF3D7_0808700,PF3D7_0809100,PF3D7_0833500,PF3D7_0900100,PF3D7_0…	47.7	19.36	55.04	1.09761e-46	7.29914e-45	1.45983e-44
		GO:0046812	host cell surface binding	107	43	PF3D7_0100100,PF3D7_0115700,PF3D7_0300100,PF3D7_0324900,PF3D7_0400100,PF3D7_0400400,PF3D7_0412400,PF3D7_0420700,PF3D7_0421100,PF3D7_0424400,PF3D7_0425800,PF3D7_0600200,PF3D7_0617400,PF3D7_0632500,PF3D7_0632800,PF3D7_0711700,PF3D7_0712000,PF3D7_0712300,PF3D7_0712400,PF3D7_0712600,PF3D7_0712800,PF3D7_0712900,PF3D7_0800200,PF3D7_0800300,PF3D7_0808600,PF3D7_0808700,PF3D7_0809100,PF3D7_0833500,PF3D7_0…	40.2	16.3	40.87	8.96796e-44	3.9758e-42	1.19274e-41
		GO:0003777	microtubule motor activity	22	3	PF3D7_1023100,PF3D7_1213600,PF3D7_1245600,	13.6	5.53	6.38	0.0159826	0.327855	1
		GO:0035373	chondroitin sulfate proteoglycan binding	1	1	PF3D7_1200600,	100	40.57	inf	0.0246508	0.327855	1
		GO:0008429	phosphatidylethanolamine binding	1	1	PF3D7_1219700,	100	40.57	inf	0.0246508	0.327855	1
		GO:0035241	protein-arginine omega-N monomethyltransferase activity	1	1	PF3D7_1332500,	100	40.57	inf	0.0246508	0.327855	1
		GO:0016427	tRNA (cytosine) methyltransferase activity	1	1	PF3D7_1111000,	100	40.57	inf	0.0246508	0.327855	1
		GO:0016428	tRNA (cytosine-5-)-methyltransferase activity	1	1	PF3D7_1111000,	100	40.57	inf	0.0246508	0.327855	1
		GO:0019788	NEDD8 transferase activity	1	1	PF3D7_1245300,	100	40.57	inf	0.0246508	0.327855	1
		GO:0051959	dynein light intermediate chain binding	12	2	PF3D7_1023100,PF3D7_1213600,	16.7	6.76	8.03	0.0338449	0.380997	1
		GO:0045505	dynein intermediate chain binding	13	2	PF3D7_1023100,PF3D7_1213600,	15.4	6.24	7.3	0.0393644	0.380997	1
		GO:0004820	glycine-tRNA ligase activity	2	1	PF3D7_1456400,	50	20.28	39.89	0.0486988	0.380997	1
		GO:0004383	guanylate cyclase activity	2	1	PF3D7_1360500,	50	20.28	39.89	0.0486988	0.380997	1
		GO:0004077	biotin-[acetyl-CoA-carboxylase] ligase activity	2	1	PF3D7_1026900,	50	20.28	39.89	0.0486988	0.380997	1
		GO:0008897	holo-[acyl-carrier-protein] synthase activity	2	1	PF3D7_0420200,	50	20.28	39.89	0.0486988	0.380997	1
		GO:0018271	biotin-protein ligase activity	2	1	PF3D7_1026900,	50	20.28	39.89	0.0486988	0.380997	1
	Downregulated	GO:0046812	host cell surface binding	107	23	PF3D7_0102500,PF3D7_0423400,PF3D7_0424100,PF3D7_0620400,PF3D7_0722200,PF3D7_0731500,PF3D7_0817700,PF3D7_0828800,PF3D7_0905400,PF3D7_0930300,PF3D7_0935800,PF3D7_1012200,PF3D7_1028700,PF3D7_1035500,PF3D7_1035700,PF3D7_1036000,PF3D7_1133400,PF3D7_1252100,PF3D7_1301600,PF3D7_1335100,PF3D7_1335300,PF3D7_1335400,PF3D7_1431400,	21.5	4.12	5.37	3.31769e-09	9.12364e-07	9.12364e-07
		GO:0003779	actin binding	30	12	PF3D7_0105300,PF3D7_0503400,PF3D7_0503600,PF3D7_0613900,PF3D7_0932200,PF3D7_1118700,PF3D7_1229800,PF3D7_1251200,PF3D7_1342600,PF3D7_1361400,PF3D7_1361800,PF3D7_1444800,	40	7.67	12.66	1.17566e-08	1.61653e-06	3.23306e-06
		GO:0005515	protein binding	605	63	PF3D7_0102200,PF3D7_0109000,PF3D7_0207500,PF3D7_0207600,PF3D7_0217500,PF3D7_0302200,PF3D7_0302500,PF3D7_0401800,PF3D7_0402100,PF3D7_0404900,PF3D7_0424100,PF3D7_0501300,PF3D7_0501600,PF3D7_0503600,PF3D7_0507200,PF3D7_0612700,PF3D7_0628100,PF3D7_0707300,PF3D7_0818900,PF3D7_0830500,PF3D7_0905400,PF3D7_0917900,PF3D7_0918000,PF3D7_0922200,PF3D7_0929400,PF3D7_0930300,PF3D7_0932200,PF3D7_0934800,PF3D7_0…	10.4	2	2.48	1.98376e-08	1.81845e-06	5.45535e-06
		GO:0051015	actin filament binding	14	8	PF3D7_0503400,PF3D7_0503600,PF3D7_0613900,PF3D7_1229800,PF3D7_1251200,PF3D7_1342600,PF3D7_1361400,PF3D7_1361800,	57.1	10.95	24.98	1.1265e-07	7.7447e-06	3.09788e-05
		GO:0008201	heparin binding	9	6	PF3D7_0102500,PF3D7_0424100,PF3D7_0731500,PF3D7_1301600,PF3D7_1335300,PF3D7_1335400,	66.7	12.78	37.19	1.40114e-06	7.70629e-05	0.000385314
		GO:0005539	glycosaminoglycan binding	10	6	PF3D7_0102500,PF3D7_0424100,PF3D7_0731500,PF3D7_1301600,PF3D7_1335300,PF3D7_1335400,	60	11.5	27.88	3.35007e-06	0.000153545	0.000921269
		GO:0003785	actin monomer binding	4	4	PF3D7_0105300,PF3D7_0503400,PF3D7_0932200,PF3D7_1361400,	100	19.17	inf	7.24706e-06	0.000284706	0.00199294
		GO:0044877	protein-containing complex binding	101	17	PF3D7_0202200,PF3D7_0301300,PF3D7_0503400,PF3D7_0503600,PF3D7_0613900,PF3D7_0825200,PF3D7_0905400,PF3D7_0929400,PF3D7_0930300,PF3D7_1035400,PF3D7_1035500,PF3D7_1035700,PF3D7_1229800,PF3D7_1251200,PF3D7_1342600,PF3D7_1361400,PF3D7_1361800,	16.8	3.23	3.87	1.41142e-05	0.000485177	0.00388142
		GO:0046982	protein heterodimerization activity	15	6	PF3D7_0320900,PF3D7_0617800,PF3D7_0714000,PF3D7_1105000,PF3D7_1105100,PF3D7_1439500,	40	7.67	12.38	6.392e-05	0.00195311	0.017578
		GO:0008092	cytoskeletal protein binding	74	13	PF3D7_0105300,PF3D7_0301300,PF3D7_0503400,PF3D7_0503600,PF3D7_0613900,PF3D7_0932200,PF3D7_1118700,PF3D7_1229800,PF3D7_1251200,PF3D7_1342600,PF3D7_1361400,PF3D7_1361800,PF3D7_1444800,	17.6	3.37	4.03	9.37028e-05	0.00249892	0.0257683
		GO:0030898	actin-dependent ATPase activity	6	4	PF3D7_0503600,PF3D7_0613900,PF3D7_1229800,PF3D7_1342600,	66.7	12.78	36.9	9.99569e-05	0.00249892	0.0274882
		GO:0000146	microfilament motor activity	7	4	PF3D7_0503600,PF3D7_0613900,PF3D7_1229800,PF3D7_1342600,	57.1	10.95	24.59	0.000223674	0.00512586	0.0615103
		GO:0005516	calmodulin binding	14	5	PF3D7_0217500,PF3D7_0802800,PF3D7_1104900,PF3D7_1122800,PF3D7_1238900,	35.7	6.84	10.27	0.000504564	0.0106735	0.138755
		GO:0046789	host cell surface receptor binding	88	13	PF3D7_0102500,PF3D7_0423400,PF3D7_0424100,PF3D7_0722200,PF3D7_0731500,PF3D7_0828800,PF3D7_0905400,PF3D7_0935800,PF3D7_1028700,PF3D7_1035700,PF3D7_1301600,PF3D7_1335100,PF3D7_1335300,	14.8	2.83	3.26	0.000558279	0.0109662	0.153527
		GO:0008236	serine-type peptidase activity	30	7	PF3D7_0207600,PF3D7_0506900,PF3D7_0507200,PF3D7_0507500,PF3D7_1308000,PF3D7_1320100,PF3D7_1411200,	23.3	4.47	5.66	0.000700776	0.0113167	0.192713
		GO:0017171	serine hydrolase activity	30	7	PF3D7_0207600,PF3D7_0506900,PF3D7_0507200,PF3D7_0507500,PF3D7_1308000,PF3D7_1320100,PF3D7_1411200,	23.3	4.47	5.66	0.000700776	0.0113167	0.192713
		GO:0010857	calcium-dependent protein kinase activity	9	4	PF3D7_0217500,PF3D7_1104900,PF3D7_1122800,PF3D7_1238900,	44.4	8.52	14.75	0.000740733	0.0113167	0.203701
		GO:0009931	calcium-dependent protein serine/threonine kinase activity	9	4	PF3D7_0217500,PF3D7_1104900,PF3D7_1122800,PF3D7_1238900,	44.4	8.52	14.75	0.000740733	0.0113167	0.203701
		GO:0046983	protein dimerization activity	40	8	PF3D7_0105300,PF3D7_0320900,PF3D7_0617800,PF3D7_0714000,PF3D7_0922200,PF3D7_1105000,PF3D7_1105100,PF3D7_1439500,	20	3.83	4.66	0.000880669	0.0127465	0.242184
		GO:1901681	sulfur compound binding	26	6	PF3D7_0102500,PF3D7_0424100,PF3D7_0731500,PF3D7_1301600,PF3D7_1335300,PF3D7_1335400,	23.1	4.42	5.56	0.00180877	0.0248706	0.497413
		GO:0004197	cysteine-type endopeptidase activity	27	6	PF3D7_0207400,PF3D7_0207500,PF3D7_0207600,PF3D7_0207700,PF3D7_0207800,PF3D7_0404700,	22.2	4.26	5.29	0.00222564	0.0291453	0.612052
		GO:0004252	serine-type endopeptidase activity	28	6	PF3D7_0506900,PF3D7_0507200,PF3D7_0507500,PF3D7_1308000,PF3D7_1320100,PF3D7_1411200,	21.4	4.11	5.05	0.00271105	0.0310788	0.745539
		GO:0004867	serine-type endopeptidase inhibitor activity	2	2	PF3D7_0501400,PF3D7_0507400,	100	19.17	inf	0.00271233	0.0310788	0.74589
		GO:0004679	AMP-activated protein kinase activity	2	2	PF3D7_0934800,PF3D7_1223100,	100	19.17	inf	0.00271233	0.0310788	0.74589
		GO:0004175	endopeptidase activity	107	13	PF3D7_0207400,PF3D7_0207500,PF3D7_0207600,PF3D7_0207700,PF3D7_0207800,PF3D7_0404700,PF3D7_0506900,PF3D7_0507200,PF3D7_0507500,PF3D7_0808200,PF3D7_1308000,PF3D7_1320100,PF3D7_1411200,	12.1	2.33	2.59	0.00347329	0.0382062	0.955155
		GO:0004866	endopeptidase inhibitor activity	3	2	PF3D7_0501400,PF3D7_0507400,	66.7	12.78	36.61	0.00785605	0.0800154	1
		GO:0030414	peptidase inhibitor activity	3	2	PF3D7_0501400,PF3D7_0507400,	66.7	12.78	36.61	0.00785605	0.0800154	1
		GO:0004672	protein kinase activity	108	12	PF3D7_0214600,PF3D7_0217500,PF3D7_0321400,PF3D7_0500900,PF3D7_0902100,PF3D7_0934800,PF3D7_1104900,PF3D7_1121300,PF3D7_1122800,PF3D7_1223100,PF3D7_1238900,PF3D7_1331000,	11.1	2.13	2.33	0.00998508	0.0980677	1
		GO:0004690	cyclic nucleotide-dependent protein kinase activity	4	2	PF3D7_0934800,PF3D7_1223100,	50	9.58	18.3	0.015172	0.126433	1
		GO:0005253	anion channel activity	4	2	PF3D7_0302200,PF3D7_0302500,	50	9.58	18.3	0.015172	0.126433	1
		GO:0071889	14-3-3 protein binding	4	2	PF3D7_0217500,PF3D7_1223100,	50	9.58	18.3	0.015172	0.126433	1
		GO:0017169	CDP-alcohol phosphatidyltransferase activity	4	2	PF3D7_0628300,PF3D7_0820200,	50	9.58	18.3	0.015172	0.126433	1
		GO:0004691	cAMP-dependent protein kinase activity	4	2	PF3D7_0934800,PF3D7_1223100,	50	9.58	18.3	0.015172	0.126433	1
		GO:0005509	calcium ion binding	52	7	PF3D7_0217500,PF3D7_1022700,PF3D7_1122800,PF3D7_1238900,PF3D7_1246400,PF3D7_1423300,PF3D7_1463900,	13.5	2.58	2.88	0.0173307	0.140175	1
		GO:0008234	cysteine-type peptidase activity	55	7	PF3D7_0207400,PF3D7_0207500,PF3D7_0207600,PF3D7_0207700,PF3D7_0207800,PF3D7_0404700,PF3D7_0919200,	12.7	2.44	2.7	0.0230418	0.181042	1
		GO:0061135	endopeptidase regulator activity	5	2	PF3D7_0501400,PF3D7_0507400,	40	7.67	12.2	0.0244212	0.186551	1
		GO:0044183	protein folding chaperone	6	2	PF3D7_0818900,PF3D7_0917900,	33.3	6.39	9.15	0.0353836	0.214161	1
		GO:0061134	peptidase regulator activity	6	2	PF3D7_0501400,PF3D7_0507400,	33.3	6.39	9.15	0.0353836	0.214161	1
		GO:0008233	peptidase activity	159	14	PF3D7_0207400,PF3D7_0207500,PF3D7_0207600,PF3D7_0207700,PF3D7_0207800,PF3D7_0404700,PF3D7_0506900,PF3D7_0507200,PF3D7_0507500,PF3D7_0808200,PF3D7_0919200,PF3D7_1308000,PF3D7_1320100,PF3D7_1411200,	8.8	1.69	1.8	0.0368285	0.214161	1
		GO:0140096	catalytic activity, acting on a protein	482	34	PF3D7_0207400,PF3D7_0207500,PF3D7_0207600,PF3D7_0207700,PF3D7_0207800,PF3D7_0214600,PF3D7_0217500,PF3D7_0321400,PF3D7_0404700,PF3D7_0500900,PF3D7_0501300,PF3D7_0506900,PF3D7_0507200,PF3D7_0507500,PF3D7_0528400,PF3D7_0628100,PF3D7_0802800,PF3D7_0808200,PF3D7_0902100,PF3D7_0918000,PF3D7_0919200,PF3D7_0934800,PF3D7_1104900,PF3D7_1121300,PF3D7_1122800,PF3D7_1223100,PF3D7_1238900,PF3D7_1308000,PF3D7_1…	7.1	1.35	1.44	0.0398406	0.214161	1
		GO:0016830	carbon-carbon lyase activity	16	3	PF3D7_0816100,PF3D7_0927900,PF3D7_1444800,	18.8	3.59	4.23	0.0474811	0.214161	1
Cellular component	Upregulated	GO:0020030	infected host cell surface knob	61	36	PF3D7_0100100,PF3D7_0115700,PF3D7_0400100,PF3D7_0400400,PF3D7_0412400,PF3D7_0420700,PF3D7_0421100,PF3D7_0425800,PF3D7_0600200,PF3D7_0617400,PF3D7_0632500,PF3D7_0632800,PF3D7_0711700,PF3D7_0712000,PF3D7_0712300,PF3D7_0712400,PF3D7_0712600,PF3D7_0712800,PF3D7_0712900,PF3D7_0800200,PF3D7_0800300,PF3D7_0808600,PF3D7_0808700,PF3D7_0809100,PF3D7_0900100,PF3D7_0937800,PF3D7_1000100,PF3D7_1041300,PF3D7_1…	59	23.94	80.97	2.37364e-44	2.77716e-42	2.77716e-42
		GO:0020002	host cell plasma membrane	219	45	PF3D7_0100100,PF3D7_0114700,PF3D7_0115700,PF3D7_0324800,PF3D7_0400100,PF3D7_0400400,PF3D7_0412400,PF3D7_0413200,PF3D7_0420700,PF3D7_0421100,PF3D7_0425800,PF3D7_0600200,PF3D7_0617400,PF3D7_0631800,PF3D7_0632500,PF3D7_0632800,PF3D7_0711700,PF3D7_0712000,PF3D7_0712300,PF3D7_0712400,PF3D7_0712600,PF3D7_0712800,PF3D7_0712900,PF3D7_0713000,PF3D7_0800200,PF3D7_0800300,PF3D7_0808600,PF3D7_0808700,PF3D7_0…	20.5	8.34	15.77	3.47199e-31	2.03111e-29	4.06222e-29
		GO:0033644	host cell membrane	242	46	PF3D7_0100100,PF3D7_0114700,PF3D7_0115700,PF3D7_0324800,PF3D7_0400100,PF3D7_0400400,PF3D7_0412400,PF3D7_0413200,PF3D7_0420700,PF3D7_0421100,PF3D7_0425800,PF3D7_0600200,PF3D7_0617400,PF3D7_0631800,PF3D7_0632500,PF3D7_0632800,PF3D7_0711700,PF3D7_0712000,PF3D7_0712300,PF3D7_0712400,PF3D7_0712600,PF3D7_0712800,PF3D7_0712900,PF3D7_0713000,PF3D7_0800200,PF3D7_0800300,PF3D7_0808600,PF3D7_0808700,PF3D7_0…	19	7.71	14.44	2.48588e-30	9.69493e-29	2.90848e-28
		GO:0033643	host cell part	630	55	PF3D7_0100100,PF3D7_0114200,PF3D7_0114700,PF3D7_0115000,PF3D7_0115700,PF3D7_0313500,PF3D7_0324800,PF3D7_0400100,PF3D7_0400400,PF3D7_0402600,PF3D7_0405300,PF3D7_0412400,PF3D7_0413200,PF3D7_0420700,PF3D7_0421100,PF3D7_0424400,PF3D7_0425800,PF3D7_0600200,PF3D7_0617400,PF3D7_0631800,PF3D7_0632500,PF3D7_0632800,PF3D7_0711700,PF3D7_0712000,PF3D7_0712300,PF3D7_0712400,PF3D7_0712600,PF3D7_0712800,PF3D7_0…	8.7	3.54	6.14	3.17035e-19	9.27329e-18	3.70931e-17
		GO:0033655	host cell cytoplasm part	524	50	PF3D7_0100100,PF3D7_0114200,PF3D7_0115700,PF3D7_0313500,PF3D7_0324800,PF3D7_0400100,PF3D7_0400400,PF3D7_0402600,PF3D7_0405300,PF3D7_0412400,PF3D7_0413200,PF3D7_0420700,PF3D7_0421100,PF3D7_0424400,PF3D7_0425800,PF3D7_0600200,PF3D7_0617400,PF3D7_0632500,PF3D7_0632800,PF3D7_0711700,PF3D7_0712000,PF3D7_0712300,PF3D7_0712400,PF3D7_0712600,PF3D7_0712800,PF3D7_0712900,PF3D7_0713000,PF3D7_0800200,PF3D7_0…	9.5	3.87	6.44	6.64626e-19	1.55523e-17	7.77613e-17
		GO:0030430	host cell cytoplasm	540	50	PF3D7_0100100,PF3D7_0114200,PF3D7_0115700,PF3D7_0313500,PF3D7_0324800,PF3D7_0400100,PF3D7_0400400,PF3D7_0402600,PF3D7_0405300,PF3D7_0412400,PF3D7_0413200,PF3D7_0420700,PF3D7_0421100,PF3D7_0424400,PF3D7_0425800,PF3D7_0600200,PF3D7_0617400,PF3D7_0632500,PF3D7_0632800,PF3D7_0711700,PF3D7_0712000,PF3D7_0712300,PF3D7_0712400,PF3D7_0712600,PF3D7_0712800,PF3D7_0712900,PF3D7_0713000,PF3D7_0800200,PF3D7_0…	9.3	3.76	6.21	2.4981e-18	4.8713e-17	2.92278e-16
		GO:0043657	host cell	713	57	PF3D7_0100100,PF3D7_0114200,PF3D7_0114700,PF3D7_0115000,PF3D7_0115700,PF3D7_0313500,PF3D7_0324800,PF3D7_0400100,PF3D7_0400400,PF3D7_0402600,PF3D7_0405300,PF3D7_0412400,PF3D7_0413200,PF3D7_0420700,PF3D7_0421100,PF3D7_0424400,PF3D7_0425800,PF3D7_0600200,PF3D7_0617400,PF3D7_0631800,PF3D7_0632500,PF3D7_0632800,PF3D7_0711700,PF3D7_0712000,PF3D7_0712300,PF3D7_0712400,PF3D7_0712600,PF3D7_0712800,PF3D7_0…	8	3.24	5.64	3.58973e-18	5.24998e-17	4.19999e-16
		GO:0018995	host cellular component	713	57	PF3D7_0100100,PF3D7_0114200,PF3D7_0114700,PF3D7_0115000,PF3D7_0115700,PF3D7_0313500,PF3D7_0324800,PF3D7_0400100,PF3D7_0400400,PF3D7_0402600,PF3D7_0405300,PF3D7_0412400,PF3D7_0413200,PF3D7_0420700,PF3D7_0421100,PF3D7_0424400,PF3D7_0425800,PF3D7_0600200,PF3D7_0617400,PF3D7_0631800,PF3D7_0632500,PF3D7_0632800,PF3D7_0711700,PF3D7_0712000,PF3D7_0712300,PF3D7_0712400,PF3D7_0712600,PF3D7_0712800,PF3D7_0…	8	3.24	5.64	3.58973e-18	5.24998e-17	4.19999e-16
		GO:0033646	host intracellular part	549	50	PF3D7_0100100,PF3D7_0114200,PF3D7_0115700,PF3D7_0313500,PF3D7_0324800,PF3D7_0400100,PF3D7_0400400,PF3D7_0402600,PF3D7_0405300,PF3D7_0412400,PF3D7_0413200,PF3D7_0420700,PF3D7_0421100,PF3D7_0424400,PF3D7_0425800,PF3D7_0600200,PF3D7_0617400,PF3D7_0632500,PF3D7_0632800,PF3D7_0711700,PF3D7_0712000,PF3D7_0712300,PF3D7_0712400,PF3D7_0712600,PF3D7_0712800,PF3D7_0712900,PF3D7_0713000,PF3D7_0800200,PF3D7_0…	9.1	3.69	6.08	5.14751e-18	6.52024e-17	6.02259e-16
		GO:0043656	host intracellular region	550	50	PF3D7_0100100,PF3D7_0114200,PF3D7_0115700,PF3D7_0313500,PF3D7_0324800,PF3D7_0400100,PF3D7_0400400,PF3D7_0402600,PF3D7_0405300,PF3D7_0412400,PF3D7_0413200,PF3D7_0420700,PF3D7_0421100,PF3D7_0424400,PF3D7_0425800,PF3D7_0600200,PF3D7_0617400,PF3D7_0632500,PF3D7_0632800,PF3D7_0711700,PF3D7_0712000,PF3D7_0712300,PF3D7_0712400,PF3D7_0712600,PF3D7_0712800,PF3D7_0712900,PF3D7_0713000,PF3D7_0800200,PF3D7_0…	9.1	3.69	6.07	5.57285e-18	6.52024e-17	6.52024e-16
		GO:0016021	integral component of membrane	1297	71	PF3D7_0100100,PF3D7_0104700,PF3D7_0114200,PF3D7_0114700,PF3D7_0115000,PF3D7_0115700,PF3D7_0208900,PF3D7_0300100,PF3D7_0324800,PF3D7_0324900,PF3D7_0400100,PF3D7_0400400,PF3D7_0402600,PF3D7_0405300,PF3D7_0412400,PF3D7_0413200,PF3D7_0418800,PF3D7_0420700,PF3D7_0421100,PF3D7_0425800,PF3D7_0600200,PF3D7_0617400,PF3D7_0618400,PF3D7_0631800,PF3D7_0632500,PF3D7_0632800,PF3D7_0711700,PF3D7_0712000,PF3D7_0…	5.5	2.22	4.16	3.17668e-14	3.37883e-13	3.71672e-12
		GO:0031224	intrinsic component of membrane	1314	71	PF3D7_0100100,PF3D7_0104700,PF3D7_0114200,PF3D7_0114700,PF3D7_0115000,PF3D7_0115700,PF3D7_0208900,PF3D7_0300100,PF3D7_0324800,PF3D7_0324900,PF3D7_0400100,PF3D7_0400400,PF3D7_0402600,PF3D7_0405300,PF3D7_0412400,PF3D7_0413200,PF3D7_0418800,PF3D7_0420700,PF3D7_0421100,PF3D7_0425800,PF3D7_0600200,PF3D7_0617400,PF3D7_0618400,PF3D7_0631800,PF3D7_0632500,PF3D7_0632800,PF3D7_0711700,PF3D7_0712000,PF3D7_0…	5.4	2.19	4.09	6.5299e-14	6.36665e-13	7.63998e-12
		GO:0044312	crystalloid	17	3	PF3D7_0418800,PF3D7_0903800,PF3D7_1207300,	17.6	7.16	8.67	0.0077171	0.0694539	0.902901
		GO:0020003	symbiont-containing vacuole	205	11	PF3D7_0324800,PF3D7_0405300,PF3D7_0413200,PF3D7_0424400,PF3D7_0713000,PF3D7_0833000,PF3D7_0903800,PF3D7_0936500,PF3D7_0937300,PF3D7_1000500,PF3D7_1253700,	5.4	2.18	2.37	0.0116837	0.0976423	1
		GO:0005576	extracellular region	334	14	PF3D7_0324800,PF3D7_0405300,PF3D7_0413200,PF3D7_0424400,PF3D7_0713000,PF3D7_0827200,PF3D7_0833000,PF3D7_0903800,PF3D7_0909000,PF3D7_0936500,PF3D7_0937300,PF3D7_1000500,PF3D7_1253700,PF3D7_1403200,	4.2	1.7	1.83	0.0341183	0.266122	1
		GO:0044228	host cell surface	31	3	PF3D7_0115000,PF3D7_0424400,PF3D7_0831100,	9.7	3.93	4.32	0.0397717	0.29083	1
		GO:0005892	acetylcholine-gated channel complex	2	1	PF3D7_0418800,	50	20.28	39.89	0.0486988	0.299882	1
		GO:0043235	receptor complex	2	1	PF3D7_0418800,	50	20.28	39.89	0.0486988	0.299882	1
		GO:0098802	plasma membrane signaling receptor complex	2	1	PF3D7_0418800,	50	20.28	39.89	0.0486988	0.299882	1
	Downregulated	GO:0045177	apical part of cell	147	57	PF3D7_0102500,PF3D7_0104100,PF3D7_0206200,PF3D7_0210600,PF3D7_0212600,PF3D7_0214900,PF3D7_0220800,PF3D7_0302200,PF3D7_0302500,PF3D7_0404700,PF3D7_0405200,PF3D7_0405900,PF3D7_0414900,PF3D7_0419700,PF3D7_0423400,PF3D7_0424100,PF3D7_0501500,PF3D7_0501600,PF3D7_0503600,PF3D7_0507500,PF3D7_0511600,PF3D7_0528400,PF3D7_0612700,PF3D7_0613300,PF3D7_0707300,PF3D7_0722200,PF3D7_0731500,PF3D7_0802600,PF3D7_0…	38.8	7.43	14.54	8.32483e-37	1.72324e-34	1.72324e-34
		GO:0020007	apical complex	104	47	PF3D7_0102500,PF3D7_0206200,PF3D7_0210600,PF3D7_0212600,PF3D7_0214900,PF3D7_0220800,PF3D7_0302200,PF3D7_0302500,PF3D7_0405200,PF3D7_0405900,PF3D7_0414900,PF3D7_0419700,PF3D7_0423400,PF3D7_0424100,PF3D7_0501500,PF3D7_0501600,PF3D7_0507500,PF3D7_0511600,PF3D7_0528400,PF3D7_0612700,PF3D7_0613300,PF3D7_0707300,PF3D7_0722200,PF3D7_0731500,PF3D7_0802600,PF3D7_0808200,PF3D7_0817700,PF3D7_0828800,PF3D7_0…	45.2	8.66	18.15	5.87813e-34	6.08387e-32	1.21677e-31
		GO:0020008	rhoptry	52	35	PF3D7_0210600,PF3D7_0212600,PF3D7_0214900,PF3D7_0220800,PF3D7_0302200,PF3D7_0302500,PF3D7_0405200,PF3D7_0405900,PF3D7_0414900,PF3D7_0419700,PF3D7_0423400,PF3D7_0424100,PF3D7_0501500,PF3D7_0501600,PF3D7_0511600,PF3D7_0528400,PF3D7_0612700,PF3D7_0613300,PF3D7_0707300,PF3D7_0722200,PF3D7_0802600,PF3D7_0817700,PF3D7_0905400,PF3D7_0929400,PF3D7_0935800,PF3D7_1012200,PF3D7_1017100,PF3D7_1116000,PF3D7_1…	67.3	12.9	43.22	1.2781e-33	8.81889e-32	2.64567e-31
		GO:0009986	cell surface	159	46	PF3D7_0102700,PF3D7_0104100,PF3D7_0212600,PF3D7_0308300,PF3D7_0404900,PF3D7_0424100,PF3D7_0506900,PF3D7_0515700,PF3D7_0612700,PF3D7_0816500,PF3D7_0818900,PF3D7_0828800,PF3D7_0905400,PF3D7_0917900,PF3D7_0918000,PF3D7_0922200,PF3D7_1012200,PF3D7_1014100,PF3D7_1017100,PF3D7_1017500,PF3D7_1028600,PF3D7_1028700,PF3D7_1028900,PF3D7_1035300,PF3D7_1035400,PF3D7_1035500,PF3D7_1035700,PF3D7_1035900,PF3D7_1…	28.9	5.54	8.81	2.83152e-23	1.46531e-21	5.86124e-21
		GO:1903561	extracellular vesicle	91	31	PF3D7_0102200,PF3D7_0102500,PF3D7_0202500,PF3D7_0207600,PF3D7_0302500,PF3D7_0501300,PF3D7_0501500,PF3D7_0501600,PF3D7_0714000,PF3D7_0731500,PF3D7_0818900,PF3D7_0905400,PF3D7_0917900,PF3D7_0918000,PF3D7_0922200,PF3D7_0929400,PF3D7_0930300,PF3D7_1006200,PF3D7_1014100,PF3D7_1035300,PF3D7_1035700,PF3D7_1105000,PF3D7_1116800,PF3D7_1122800,PF3D7_1223100,PF3D7_1228600,PF3D7_1246200,PF3D7_1252100,PF3D7_1…	34.1	6.53	10.55	3.58358e-18	1.4836e-16	7.41802e-16
		GO:1990225	rhoptry neck	14	13	PF3D7_0214900,PF3D7_0405900,PF3D7_0419700,PF3D7_0423400,PF3D7_0511600,PF3D7_0722200,PF3D7_0817700,PF3D7_1017100,PF3D7_1116000,PF3D7_1335300,PF3D7_1335400,PF3D7_1452000,PF3D7_1463900,	92.9	17.8	248.83	2.10994e-16	7.27929e-15	4.36758e-14
		GO:0065010	extracellular membrane-bounded organelle	280	51	PF3D7_0102200,PF3D7_0102500,PF3D7_0104100,PF3D7_0104200,PF3D7_0202500,PF3D7_0207500,PF3D7_0207600,PF3D7_0207700,PF3D7_0214900,PF3D7_0217500,PF3D7_0302500,PF3D7_0404700,PF3D7_0404900,PF3D7_0501300,PF3D7_0501500,PF3D7_0501600,PF3D7_0503600,PF3D7_0507400,PF3D7_0507500,PF3D7_0612700,PF3D7_0707300,PF3D7_0714000,PF3D7_0731500,PF3D7_0818900,PF3D7_0905400,PF3D7_0917900,PF3D7_0918000,PF3D7_0922200,PF3D7_0…	18.2	3.49	4.81	3.80137e-16	1.12412e-14	7.86883e-14
		GO:0005576	extracellular region	334	56	PF3D7_0102200,PF3D7_0102500,PF3D7_0104100,PF3D7_0104200,PF3D7_0202500,PF3D7_0207400,PF3D7_0207500,PF3D7_0207600,PF3D7_0207700,PF3D7_0207800,PF3D7_0214900,PF3D7_0217500,PF3D7_0302500,PF3D7_0404700,PF3D7_0404900,PF3D7_0424100,PF3D7_0501300,PF3D7_0501400,PF3D7_0501500,PF3D7_0501600,PF3D7_0503600,PF3D7_0507200,PF3D7_0507400,PF3D7_0507500,PF3D7_0612700,PF3D7_0707300,PF3D7_0714000,PF3D7_0731500,PF3D7_0…	16.8	3.21	4.41	5.04102e-16	1.19393e-14	1.04349e-13
		GO:0043230	extracellular organelle	282	51	PF3D7_0102200,PF3D7_0102500,PF3D7_0104100,PF3D7_0104200,PF3D7_0202500,PF3D7_0207500,PF3D7_0207600,PF3D7_0207700,PF3D7_0214900,PF3D7_0217500,PF3D7_0302500,PF3D7_0404700,PF3D7_0404900,PF3D7_0501300,PF3D7_0501500,PF3D7_0501600,PF3D7_0503600,PF3D7_0507400,PF3D7_0507500,PF3D7_0612700,PF3D7_0707300,PF3D7_0714000,PF3D7_0731500,PF3D7_0818900,PF3D7_0905400,PF3D7_0917900,PF3D7_0918000,PF3D7_0922200,PF3D7_0…	18.1	3.47	4.77	5.19099e-16	1.19393e-14	1.07453e-13
		GO:0031982	vesicle	288	48	PF3D7_0102200,PF3D7_0102500,PF3D7_0202500,PF3D7_0206200,PF3D7_0207600,PF3D7_0302500,PF3D7_0424100,PF3D7_0501300,PF3D7_0501500,PF3D7_0501600,PF3D7_0503600,PF3D7_0507500,PF3D7_0613900,PF3D7_0618000,PF3D7_0702200,PF3D7_0714000,PF3D7_0731500,PF3D7_0818900,PF3D7_0828800,PF3D7_0905400,PF3D7_0917900,PF3D7_0918000,PF3D7_0922200,PF3D7_0925900,PF3D7_0929400,PF3D7_0930300,PF3D7_1006200,PF3D7_1014100,PF3D7_1…	16.7	3.19	4.25	1.18329e-13	2.4494e-12	2.4494e-11
		GO:0020039	pellicle	65	20	PF3D7_0109000,PF3D7_0304000,PF3D7_0308300,PF3D7_0515700,PF3D7_0525800,PF3D7_0805200,PF3D7_0816500,PF3D7_0822900,PF3D7_0918000,PF3D7_1003600,PF3D7_1017500,PF3D7_1028900,PF3D7_1222700,PF3D7_1246400,PF3D7_1251200,PF3D7_1310700,PF3D7_1323700,PF3D7_1342600,PF3D7_1351700,PF3D7_1460600,	30.8	5.9	8.68	3.66593e-11	6.89862e-10	7.58848e-09
		GO:0070258	inner membrane pellicle complex	63	19	PF3D7_0109000,PF3D7_0304000,PF3D7_0308300,PF3D7_0515700,PF3D7_0525800,PF3D7_0805200,PF3D7_0816500,PF3D7_0822900,PF3D7_0918000,PF3D7_1003600,PF3D7_1017500,PF3D7_1028900,PF3D7_1222700,PF3D7_1246400,PF3D7_1310700,PF3D7_1323700,PF3D7_1342600,PF3D7_1351700,PF3D7_1460600,	30.2	5.78	8.4	1.711e-10	2.95148e-09	3.54177e-08
		GO:0000323	lytic vacuole	111	23	PF3D7_0102200,PF3D7_0207400,PF3D7_0207500,PF3D7_0207600,PF3D7_0207700,PF3D7_0207800,PF3D7_0404700,PF3D7_0501500,PF3D7_0501600,PF3D7_0618000,PF3D7_0818900,PF3D7_0917900,PF3D7_0918000,PF3D7_0922200,PF3D7_0925900,PF3D7_0930300,PF3D7_1006200,PF3D7_1116000,PF3D7_1237700,PF3D7_1246200,PF3D7_1343000,PF3D7_1406300,PF3D7_1410400,	20.7	3.97	5.12	7.05566e-09	1.04323e-07	1.46052e-06
		GO:0005764	lysosome	111	23	PF3D7_0102200,PF3D7_0207400,PF3D7_0207500,PF3D7_0207600,PF3D7_0207700,PF3D7_0207800,PF3D7_0404700,PF3D7_0501500,PF3D7_0501600,PF3D7_0618000,PF3D7_0818900,PF3D7_0917900,PF3D7_0918000,PF3D7_0922200,PF3D7_0925900,PF3D7_0930300,PF3D7_1006200,PF3D7_1116000,PF3D7_1237700,PF3D7_1246200,PF3D7_1343000,PF3D7_1406300,PF3D7_1410400,	20.7	3.97	5.12	7.05566e-09	1.04323e-07	1.46052e-06
		GO:0031225	anchored component of membrane	30	12	PF3D7_0206800,PF3D7_0207000,PF3D7_0404900,PF3D7_0405900,PF3D7_0414900,PF3D7_0419700,PF3D7_0612700,PF3D7_0620400,PF3D7_0707300,PF3D7_0828800,PF3D7_0930300,PF3D7_1136200,	40	7.67	12.66	1.17566e-08	1.62241e-07	2.43361e-06
		GO:0005773	vacuole	126	24	PF3D7_0102200,PF3D7_0207400,PF3D7_0207500,PF3D7_0207600,PF3D7_0207700,PF3D7_0207800,PF3D7_0404700,PF3D7_0501500,PF3D7_0501600,PF3D7_0618000,PF3D7_0818900,PF3D7_0917900,PF3D7_0918000,PF3D7_0922200,PF3D7_0925900,PF3D7_0930300,PF3D7_1006200,PF3D7_1035200,PF3D7_1116000,PF3D7_1237700,PF3D7_1246200,PF3D7_1343000,PF3D7_1406300,PF3D7_1410400,	19	3.65	4.62	1.89708e-08	2.32233e-07	3.92697e-06
		GO:0020004	symbiont-containing vacuolar space	6	6	PF3D7_0207600,PF3D7_0217500,PF3D7_0404900,PF3D7_0501300,PF3D7_0507500,PF3D7_0612700,	100	19.17	inf	1.90723e-08	2.32233e-07	3.94797e-06
		GO:0020003	symbiont-containing vacuole	205	30	PF3D7_0102200,PF3D7_0104100,PF3D7_0104200,PF3D7_0202500,PF3D7_0207500,PF3D7_0207600,PF3D7_0207700,PF3D7_0214900,PF3D7_0217500,PF3D7_0404700,PF3D7_0404900,PF3D7_0501300,PF3D7_0503600,PF3D7_0507400,PF3D7_0507500,PF3D7_0612700,PF3D7_0707300,PF3D7_0925900,PF3D7_1014100,PF3D7_1017100,PF3D7_1035200,PF3D7_1035300,PF3D7_1102700,PF3D7_1102800,PF3D7_1116800,PF3D7_1228600,PF3D7_1252100,PF3D7_1401400,PF3D7_1…	14.6	2.8	3.4	1.66213e-07	1.91146e-06	3.44062e-05
		GO:0020009	microneme	40	12	PF3D7_0102500,PF3D7_0206200,PF3D7_0212600,PF3D7_0405900,PF3D7_0731500,PF3D7_0828800,PF3D7_1017100,PF3D7_1028700,PF3D7_1030200,PF3D7_1133400,PF3D7_1218000,PF3D7_1301600,	30	5.75	8.12	4.74791e-07	5.17272e-06	9.82817e-05
		GO:0046658	anchored component of plasma membrane	28	10	PF3D7_0206800,PF3D7_0207000,PF3D7_0404900,PF3D7_0405900,PF3D7_0419700,PF3D7_0612700,PF3D7_0620400,PF3D7_0828800,PF3D7_0930300,PF3D7_1136200,	35.7	6.84	10.46	7.15059e-07	7.40086e-06	0.000148017
		GO:0015629	actin cytoskeleton	29	10	PF3D7_0105300,PF3D7_0503400,PF3D7_0503600,PF3D7_0613900,PF3D7_0932200,PF3D7_1118700,PF3D7_1229800,PF3D7_1246200,PF3D7_1342600,PF3D7_1361400,	34.5	6.61	9.91	1.04178e-06	1.0269e-05	0.000215649
		GO:0000786	nucleosome	9	6	PF3D7_0320900,PF3D7_0617800,PF3D7_0714000,PF3D7_1105000,PF3D7_1105100,PF3D7_1439500,	66.7	12.78	37.19	1.40114e-06	1.31835e-05	0.000290037
		GO:0005767	secondary lysosome	97	17	PF3D7_0102200,PF3D7_0501500,PF3D7_0501600,PF3D7_0618000,PF3D7_0818900,PF3D7_0917900,PF3D7_0918000,PF3D7_0922200,PF3D7_0925900,PF3D7_0930300,PF3D7_1006200,PF3D7_1116000,PF3D7_1237700,PF3D7_1246200,PF3D7_1343000,PF3D7_1406300,PF3D7_1410400,	17.5	3.36	4.07	8.05825e-06	6.37291e-05	0.00166806
		GO:0020020	food vacuole	97	17	PF3D7_0102200,PF3D7_0501500,PF3D7_0501600,PF3D7_0618000,PF3D7_0818900,PF3D7_0917900,PF3D7_0918000,PF3D7_0922200,PF3D7_0925900,PF3D7_0930300,PF3D7_1006200,PF3D7_1116000,PF3D7_1237700,PF3D7_1246200,PF3D7_1343000,PF3D7_1406300,PF3D7_1410400,	17.5	3.36	4.07	8.05825e-06	6.37291e-05	0.00166806
		GO:0045335	phagocytic vesicle	97	17	PF3D7_0102200,PF3D7_0501500,PF3D7_0501600,PF3D7_0618000,PF3D7_0818900,PF3D7_0917900,PF3D7_0918000,PF3D7_0922200,PF3D7_0925900,PF3D7_0930300,PF3D7_1006200,PF3D7_1116000,PF3D7_1237700,PF3D7_1246200,PF3D7_1343000,PF3D7_1406300,PF3D7_1410400,	17.5	3.36	4.07	8.05825e-06	6.37291e-05	0.00166806
		GO:0032010	phagolysosome	97	17	PF3D7_0102200,PF3D7_0501500,PF3D7_0501600,PF3D7_0618000,PF3D7_0818900,PF3D7_0917900,PF3D7_0918000,PF3D7_0922200,PF3D7_0925900,PF3D7_0930300,PF3D7_1006200,PF3D7_1116000,PF3D7_1237700,PF3D7_1246200,PF3D7_1343000,PF3D7_1406300,PF3D7_1410400,	17.5	3.36	4.07	8.05825e-06	6.37291e-05	0.00166806
		GO:0005615	extracellular space	22	8	PF3D7_0207400,PF3D7_0207500,PF3D7_0207600,PF3D7_0207700,PF3D7_0207800,PF3D7_0404700,PF3D7_0501400,PF3D7_0507200,	36.4	6.97	10.69	8.31249e-06	6.37291e-05	0.00172068
		GO:0020005	symbiont-containing vacuole membrane	44	11	PF3D7_0104100,PF3D7_0202500,PF3D7_0207500,PF3D7_0217500,PF3D7_0404700,PF3D7_0501300,PF3D7_0503600,PF3D7_1102700,PF3D7_1102800,PF3D7_1116800,PF3D7_1401400,	25	4.79	6.28	1.03682e-05	7.66505e-05	0.00214621
		GO:0030139	endocytic vesicle	102	17	PF3D7_0102200,PF3D7_0501500,PF3D7_0501600,PF3D7_0618000,PF3D7_0818900,PF3D7_0917900,PF3D7_0918000,PF3D7_0922200,PF3D7_0925900,PF3D7_0930300,PF3D7_1006200,PF3D7_1116000,PF3D7_1237700,PF3D7_1246200,PF3D7_1343000,PF3D7_1406300,PF3D7_1410400,	16.7	3.19	3.82	1.61552e-05	0.000115315	0.00334413
		GO:0033646	host intracellular part	549	50	PF3D7_0102200,PF3D7_0104100,PF3D7_0104200,PF3D7_0108500,PF3D7_0202100,PF3D7_0202200,PF3D7_0202500,PF3D7_0207000,PF3D7_0207500,PF3D7_0207600,PF3D7_0207700,PF3D7_0214900,PF3D7_0217500,PF3D7_0301300,PF3D7_0401800,PF3D7_0402100,PF3D7_0404700,PF3D7_0404900,PF3D7_0501300,PF3D7_0501400,PF3D7_0503600,PF3D7_0507400,PF3D7_0507500,PF3D7_0612700,PF3D7_0702000,PF3D7_0707300,PF3D7_0830500,PF3D7_0905400,PF3D7_0…	9.1	1.75	2.02	4.02182e-05	0.000277506	0.00832517
		GO:0043656	host intracellular region	550	50	PF3D7_0102200,PF3D7_0104100,PF3D7_0104200,PF3D7_0108500,PF3D7_0202100,PF3D7_0202200,PF3D7_0202500,PF3D7_0207000,PF3D7_0207500,PF3D7_0207600,PF3D7_0207700,PF3D7_0214900,PF3D7_0217500,PF3D7_0301300,PF3D7_0401800,PF3D7_0402100,PF3D7_0404700,PF3D7_0404900,PF3D7_0501300,PF3D7_0501400,PF3D7_0503600,PF3D7_0507400,PF3D7_0507500,PF3D7_0612700,PF3D7_0702000,PF3D7_0707300,PF3D7_0830500,PF3D7_0905400,PF3D7_0…	9.1	1.74	2.02	4.22329e-05	0.000282007	0.0087422
		GO:0031226	intrinsic component of plasma membrane	51	11	PF3D7_0206800,PF3D7_0207000,PF3D7_0404900,PF3D7_0405900,PF3D7_0419700,PF3D7_0612700,PF3D7_0620400,PF3D7_0828800,PF3D7_0930300,PF3D7_1116600,PF3D7_1136200,	21.6	4.13	5.18	4.64605e-05	0.000300541	0.00961732
		GO:0033655	host cell cytoplasm part	524	48	PF3D7_0102200,PF3D7_0104100,PF3D7_0104200,PF3D7_0108500,PF3D7_0202100,PF3D7_0202200,PF3D7_0202500,PF3D7_0207000,PF3D7_0207500,PF3D7_0207600,PF3D7_0207700,PF3D7_0214900,PF3D7_0217500,PF3D7_0301300,PF3D7_0401800,PF3D7_0402100,PF3D7_0404700,PF3D7_0404900,PF3D7_0501300,PF3D7_0501400,PF3D7_0503600,PF3D7_0507400,PF3D7_0507500,PF3D7_0612700,PF3D7_0702000,PF3D7_0707300,PF3D7_0830500,PF3D7_0905400,PF3D7_0…	9.2	1.76	2.03	5.11175e-05	0.000311514	0.0105813
		GO:0033643	host cell part	630	55	PF3D7_0102200,PF3D7_0104100,PF3D7_0104200,PF3D7_0108500,PF3D7_0202100,PF3D7_0202200,PF3D7_0202500,PF3D7_0207000,PF3D7_0207500,PF3D7_0207600,PF3D7_0207700,PF3D7_0214900,PF3D7_0217500,PF3D7_0301300,PF3D7_0302200,PF3D7_0302500,PF3D7_0401800,PF3D7_0402100,PF3D7_0404700,PF3D7_0404900,PF3D7_0424100,PF3D7_0501300,PF3D7_0501400,PF3D7_0503600,PF3D7_0507400,PF3D7_0507500,PF3D7_0612700,PF3D7_0702000,PF3D7_0…	8.7	1.67	1.94	5.11665e-05	0.000311514	0.0105915
		GO:0030430	host cell cytoplasm	540	49	PF3D7_0102200,PF3D7_0104100,PF3D7_0104200,PF3D7_0108500,PF3D7_0202100,PF3D7_0202200,PF3D7_0202500,PF3D7_0207000,PF3D7_0207500,PF3D7_0207600,PF3D7_0207700,PF3D7_0214900,PF3D7_0217500,PF3D7_0301300,PF3D7_0401800,PF3D7_0402100,PF3D7_0404700,PF3D7_0404900,PF3D7_0501300,PF3D7_0501400,PF3D7_0503600,PF3D7_0507400,PF3D7_0507500,PF3D7_0612700,PF3D7_0702000,PF3D7_0707300,PF3D7_0830500,PF3D7_0905400,PF3D7_0…	9.1	1.74	2.01	5.38295e-05	0.000318363	0.0111427
		GO:0031410	cytoplasmic vesicle	210	25	PF3D7_0102200,PF3D7_0206200,PF3D7_0424100,PF3D7_0501500,PF3D7_0501600,PF3D7_0507500,PF3D7_0618000,PF3D7_0818900,PF3D7_0828800,PF3D7_0917900,PF3D7_0918000,PF3D7_0922200,PF3D7_0925900,PF3D7_0930300,PF3D7_1006200,PF3D7_1019900,PF3D7_1116000,PF3D7_1116800,PF3D7_1237700,PF3D7_1246200,PF3D7_1246300,PF3D7_1343000,PF3D7_1361500,PF3D7_1406300,PF3D7_1410400,	11.9	2.28	2.61	7.51319e-05	0.000422477	0.0155523
		GO:0016459	myosin complex	10	5	PF3D7_0503600,PF3D7_0613900,PF3D7_1118700,PF3D7_1229800,PF3D7_1342600,	50	9.58	18.51	7.55151e-05	0.000422477	0.0156316
		GO:0097708	intracellular vesicle	211	25	PF3D7_0102200,PF3D7_0206200,PF3D7_0424100,PF3D7_0501500,PF3D7_0501600,PF3D7_0507500,PF3D7_0618000,PF3D7_0818900,PF3D7_0828800,PF3D7_0917900,PF3D7_0918000,PF3D7_0922200,PF3D7_0925900,PF3D7_0930300,PF3D7_1006200,PF3D7_1019900,PF3D7_1116000,PF3D7_1116800,PF3D7_1237700,PF3D7_1246200,PF3D7_1246300,PF3D7_1343000,PF3D7_1361500,PF3D7_1406300,PF3D7_1410400,	11.8	2.27	2.6	8.1288e-05	0.000442806	0.0168266
		GO:0032991	protein-containing complex	16	6	PF3D7_0202200,PF3D7_0424100,PF3D7_0817700,PF3D7_1116000,PF3D7_1323700,PF3D7_1452000,	37.5	7.19	11.14	9.78332e-05	0.000516941	0.0202515
		GO:0005886	plasma membrane	140	19	PF3D7_0104800,PF3D7_0206200,PF3D7_0206800,PF3D7_0207600,PF3D7_0217500,PF3D7_0506900,PF3D7_0507400,PF3D7_0805600,PF3D7_0918000,PF3D7_0932100,PF3D7_1022700,PF3D7_1035400,PF3D7_1133300,PF3D7_1133400,PF3D7_1218000,PF3D7_1301600,PF3D7_1308000,PF3D7_1335400,PF3D7_1342600,	13.6	2.6	3	9.9892e-05	0.000516941	0.0206776
		GO:0033016	rhoptry membrane	3	3	PF3D7_0210600,PF3D7_0405200,PF3D7_0707300,	100	19.17	inf	0.000140466	0.000709181	0.0290764
		GO:0044815	DNA packaging complex	17	6	PF3D7_0320900,PF3D7_0617800,PF3D7_0714000,PF3D7_1105000,PF3D7_1105100,PF3D7_1439500,	35.3	6.76	10.12	0.00014464	0.000712869	0.0299405
		GO:0018995	host cellular component	713	58	PF3D7_0102200,PF3D7_0104100,PF3D7_0104200,PF3D7_0108500,PF3D7_0202100,PF3D7_0202200,PF3D7_0202500,PF3D7_0207000,PF3D7_0207500,PF3D7_0207600,PF3D7_0207700,PF3D7_0214900,PF3D7_0217500,PF3D7_0220300,PF3D7_0301300,PF3D7_0302200,PF3D7_0302500,PF3D7_0401800,PF3D7_0402100,PF3D7_0404700,PF3D7_0404900,PF3D7_0424100,PF3D7_0501300,PF3D7_0501400,PF3D7_0503600,PF3D7_0507400,PF3D7_0507500,PF3D7_0612700,PF3D7_0…	8.1	1.56	1.79	0.000229066	0.00107765	0.0474167
		GO:0043657	host cell	713	58	PF3D7_0102200,PF3D7_0104100,PF3D7_0104200,PF3D7_0108500,PF3D7_0202100,PF3D7_0202200,PF3D7_0202500,PF3D7_0207000,PF3D7_0207500,PF3D7_0207600,PF3D7_0207700,PF3D7_0214900,PF3D7_0217500,PF3D7_0220300,PF3D7_0301300,PF3D7_0302200,PF3D7_0302500,PF3D7_0401800,PF3D7_0402100,PF3D7_0404700,PF3D7_0404900,PF3D7_0424100,PF3D7_0501300,PF3D7_0501400,PF3D7_0503600,PF3D7_0507400,PF3D7_0507500,PF3D7_0612700,PF3D7_0…	8.1	1.56	1.79	0.000229066	0.00107765	0.0474167
		GO:0032993	protein-DNA complex	26	6	PF3D7_0320900,PF3D7_0617800,PF3D7_0714000,PF3D7_1105000,PF3D7_1105100,PF3D7_1439500,	23.1	4.42	5.56	0.00180877	0.00832036	0.374416
		GO:0044164	host cell cytosol	30	6	PF3D7_0104200,PF3D7_0301300,PF3D7_0404700,PF3D7_1001600,PF3D7_1121300,PF3D7_1463900,	20	3.83	4.63	0.00391443	0.0176149	0.810287
		GO:0071944	cell periphery	23	5	PF3D7_0104800,PF3D7_0702200,PF3D7_1342600,PF3D7_1439500,PF3D7_1460600,	21.7	4.17	5.13	0.00576304	0.0253819	1
		GO:0044311	exoneme	3	2	PF3D7_0507500,PF3D7_0808200,	66.7	12.78	36.61	0.00785605	0.0338792	1
		GO:0045178	basal part of cell	10	3	PF3D7_0104100,PF3D7_0613900,PF3D7_1351700,	30	5.75	7.87	0.0128151	0.0530545	1
		GO:0020026	merozoite dense granule	10	3	PF3D7_0102200,PF3D7_0507500,PF3D7_1116800,	30	5.75	7.87	0.0128151	0.0530545	1
		GO:0005952	cAMP-dependent protein kinase complex	5	2	PF3D7_0934800,PF3D7_1223100,	40	7.67	12.2	0.0244212	0.0991213	1
		GO:0019898	extrinsic component of membrane	13	3	PF3D7_0828800,PF3D7_1036000,PF3D7_1222700,	23.1	4.42	5.5	0.0272011	0.108281	1
		GO:0005938	cell cortex	7	2	PF3D7_0105300,PF3D7_0932200,	28.6	5.48	7.32	0.0478566	0.180012	1
