# Supplementary material for: Transcriptome-module phenotype association study implicates extracellular vesicles biogenesis in Plasmodium falciparum artemisinin resistance
Source: Front Cell Infect Microbiol. 2022 Aug 19;12:886728. doi: 10.3389/fcimb.2022.886728 (PMC9437462; doi:10.3389/fcimb.2022.886728)
Supplement: Supplementary file 1 [file DataSheet_1.zip › Supplementary_files/Supplementary_Table_17.xlsx]

## Sheet: Supplementary Table 17
Supplementary Table 17 | List of differentially expressed genes (up- and down-regulated) between the conditions DD2_DMSO_treated compared with DD2_DHA treated
GeneID	source_id	Input.Order	Organism	Genomic.Location..Gene.	Product.Description	Gene.Type	differentially.expressed
PF3D7_0102600	PF3D7_0102600.1	28	Plasmodium falciparum 3D7	Pf3D7_01_v3:118,812..122,534(-)	serine/threonine protein kinase, FIKK family	protein coding gene	DOWN
PF3D7_0113400	PF3D7_0113400.1	3	Plasmodium falciparum 3D7	Pf3D7_01_v3:507,977..510,158(-)	Plasmodium exported protein, unknown function	protein coding gene	DOWN
PF3D7_0113700	PF3D7_0113700.1	4	Plasmodium falciparum 3D7	Pf3D7_01_v3:519,766..523,106(+)	heat shock protein 40, type II	protein coding gene	DOWN
PF3D7_0113900	PF3D7_0113900.1	5	Plasmodium falciparum 3D7	Pf3D7_01_v3:536,783..538,156(-)	CX3CL1-binding protein 1	protein coding gene	DOWN
PF3D7_0201000	PF3D7_0201000.1	37	Plasmodium falciparum 3D7	Pf3D7_02_v3:57,344..58,421(-)	rifin	protein coding gene	DOWN
PF3D7_0207900	PF3D7_0207900.1	38	Plasmodium falciparum 3D7	Pf3D7_02_v3:317,422..321,552(-)	serine repeat antigen 2	protein coding gene	DOWN
PF3D7_0220300	PF3D7_0220300.1	39	Plasmodium falciparum 3D7	Pf3D7_02_v3:812,892..815,853(-)	Plasmodium exported protein, unknown function	protein coding gene	DOWN
PF3D7_0301700	PF3D7_0301700.1	2	Plasmodium falciparum 3D7	Pf3D7_03_v3:95,216..99,115(-)	Plasmodium exported protein, unknown function	protein coding gene	DOWN
PF3D7_0304000	PF3D7_0304000.1	1	Plasmodium falciparum 3D7	Pf3D7_03_v3:198,542..201,584(-)	inner membrane complex protein 1a, putative	protein coding gene	DOWN
PF3D7_0401700	PF3D7_0401700.1	62	Plasmodium falciparum 3D7	Pf3D7_04_v3:100,684..102,110(+)	Plasmodium exported protein, unknown function, pseudogene	pseudogene	DOWN
PF3D7_0401800	PF3D7_0401800.1	6	Plasmodium falciparum 3D7	Pf3D7_04_v3:103,078..106,145(-)	Plasmodium exported protein (PHISTb), unknown function	protein coding gene	DOWN
PF3D7_0424700	PF3D7_0424700.1	7	Plasmodium falciparum 3D7	Pf3D7_04_v3:1,115,896..1,123,289(+)	serine/threonine protein kinase, FIKK family	protein coding gene	DOWN
PF3D7_0426000	PF3D7_0426000.1	8	Plasmodium falciparum 3D7	Pf3D7_04_v3:1,173,053..1,180,226(-)	erythrocyte membrane protein 1, PfEMP1	protein coding gene	DOWN
PF3D7_0500800	PF3D7_0500800.1	16	Plasmodium falciparum 3D7	Pf3D7_05_v3:42,114..48,258(-)	mature parasite-infected erythrocyte surface antigen	protein coding gene	DOWN
PF3D7_0501300	PF3D7_0501300.1	17	Plasmodium falciparum 3D7	Pf3D7_05_v3:67,224..70,944(+)	skeleton-binding protein 1	protein coding gene	DOWN
PF3D7_0501400	PF3D7_0501400.1	18	Plasmodium falciparum 3D7	Pf3D7_05_v3:73,163..80,813(+)	interspersed repeat antigen	protein coding gene	DOWN
PF3D7_0511200	PF3D7_0511200.1	19	Plasmodium falciparum 3D7	Pf3D7_05_v3:470,506..474,400(+)	stearoyl-CoA desaturase	protein coding gene	UP
PF3D7_0529400	PF3D7_0529400.1	35	Plasmodium falciparum 3D7	Pf3D7_05_v3:1,198,563..1,205,743(+)	conserved Plasmodium protein, unknown function	protein coding gene	DOWN
PF3D7_0529400	PF3D7_0529400.2	35	Plasmodium falciparum 3D7	Pf3D7_05_v3:1,198,563..1,205,743(+)	conserved Plasmodium protein, unknown function	protein coding gene	DOWN
PF3D7_0532600	PF3D7_0532600.1	29	Plasmodium falciparum 3D7	Pf3D7_05_v3:1,317,882..1,319,382(-)	Plasmodium exported protein, unknown function	protein coding gene	DOWN
PF3D7_0620000	PF3D7_0620000.1	26	Plasmodium falciparum 3D7	Pf3D7_06_v3:841,846..843,363(-)	PIMMS43 protein	protein coding gene	DOWN
PF3D7_0625700	PF3D7_0625700.1	27	Plasmodium falciparum 3D7	Pf3D7_06_v3:1,042,132..1,043,395(-)	conserved protein, unknown function	protein coding gene	UP
PF3D7_0702400	PF3D7_0702400.1	9	Plasmodium falciparum 3D7	Pf3D7_07_v3:100,338..103,399(+)	small exported membrane protein 1	protein coding gene	DOWN
PF3D7_0713100	PF3D7_0713100.1	10	Plasmodium falciparum 3D7	Pf3D7_07_v3:605,369..606,780(+)	Pfmc-2TM Maurer's cleft two transmembrane protein	protein coding gene	DOWN
PF3D7_0718700	PF3D7_0718700.1	11	Plasmodium falciparum 3D7	Pf3D7_07_v3:831,360..833,140(-)	conserved Plasmodium membrane protein, unknown function	protein coding gene	UP
PF3D7_0730900	PF3D7_0730900.1	12	Plasmodium falciparum 3D7	Pf3D7_07_v3:1,324,452..1,333,940(+)	EMP1-trafficking protein	protein coding gene	DOWN
PF3D7_0731900	PF3D7_0731900.1	63	Plasmodium falciparum 3D7	Pf3D7_07_v3:1,382,410..1,383,524(+)	rifin, pseudogene	pseudogene	DOWN
PF3D7_0800900	PF3D7_0800900.1	64	Plasmodium falciparum 3D7	Pf3D7_08_v3:83,128..83,904(+)	Plasmodium exported protein (hyp7), unknown function, pseudogene	pseudogene	DOWN
PF3D7_0808800	PF3D7_0808800.1	15	Plasmodium falciparum 3D7	Pf3D7_08_v3:450,615..451,899(+)	rifin	protein coding gene	DOWN
PF3D7_0815700	PF3D7_0815700.1	30	Plasmodium falciparum 3D7	Pf3D7_08_v3:732,891..735,068(-)	ubiquitin	protein coding gene	UP
PF3D7_0818900	PF3D7_0818900.1	14	Plasmodium falciparum 3D7	Pf3D7_08_v3:858,550..862,980(+)	heat shock protein 70	protein coding gene	DOWN
PF3D7_0828000	PF3D7_0828000.1	31	Plasmodium falciparum 3D7	Pf3D7_08_v3:1,210,692..1,211,860(+)	rhomboid protease ROM3	protein coding gene	UP
PF3D7_0830500	PF3D7_0830500.1	13	Plasmodium falciparum 3D7	Pf3D7_08_v3:1,295,569..1,299,431(-)	sporozoite and liver stage tryptophan-rich protein, putative	protein coding gene	DOWN
PF3D7_0831700	PF3D7_0831700.1	36	Plasmodium falciparum 3D7	Pf3D7_08_v3:1,364,640..1,369,862(-)	heat shock protein 70	protein coding gene	DOWN
PF3D7_0902300	PF3D7_0902300.1	20	Plasmodium falciparum 3D7	Pf3D7_09_v3:101,962..105,349(-)	serine/threonine protein kinase, FIKK family	protein coding gene	DOWN
PF3D7_0902400	PF3D7_0902400.1	32	Plasmodium falciparum 3D7	Pf3D7_09_v3:106,514..108,406(-)	serine/threonine protein kinase, FIKK family	protein coding gene	DOWN
PF3D7_0908400	PF3D7_0908400.1	21	Plasmodium falciparum 3D7	Pf3D7_09_v3:387,511..389,444(+)	conserved Plasmodium protein, unknown function	protein coding gene	UP
PF3D7_0931300	PF3D7_0931300.1	22	Plasmodium falciparum 3D7	Pf3D7_09_v3:1,260,984..1,261,969(+)	conserved Plasmodium protein, unknown function	protein coding gene	DOWN
PF3D7_0935600	PF3D7_0935600.1	23	Plasmodium falciparum 3D7	Pf3D7_09_v3:1,403,986..1,407,459(+)	gametocytogenesis-implicated protein	protein coding gene	DOWN
PF3D7_1000600	PF3D7_1000600.1	40	Plasmodium falciparum 3D7	Pf3D7_10_v3:50,964..53,006(-)	rifin	protein coding gene	DOWN
PF3D7_1000700	PF3D7_1000700.1	65	Plasmodium falciparum 3D7	Pf3D7_10_v3:54,542..55,498(-)	Plasmodium exported protein (PHISTa), unknown function, pseudogene	pseudogene	DOWN
PF3D7_1000800	PF3D7_1000800.1	66	Plasmodium falciparum 3D7	Pf3D7_10_v3:57,968..58,980(+)	stevor, pseudogene	pseudogene	DOWN
PF3D7_1002000	PF3D7_1002000.1	41	Plasmodium falciparum 3D7	Pf3D7_10_v3:102,837..105,100(-)	Plasmodium exported protein (hyp2), unknown function	protein coding gene	DOWN
PF3D7_1003300	PF3D7_1003300.1	42	Plasmodium falciparum 3D7	Pf3D7_10_v3:150,176..151,598(-)	N-terminal acetyltransferase A complex catalytic subunit ARD1, putative	protein coding gene	DOWN
PF3D7_1016500	PF3D7_1016500.1	43	Plasmodium falciparum 3D7	Pf3D7_10_v3:660,965..664,407(-)	Plasmodium exported protein (PHISTc), unknown function	protein coding gene	DOWN
PF3D7_1038800	PF3D7_1038800.1	44	Plasmodium falciparum 3D7	Pf3D7_10_v3:1,556,587..1,561,332(+)	RESA-like protein with PHIST and DnaJ domains	protein coding gene	DOWN
PF3D7_1102300	PF3D7_1102300.1	45	Plasmodium falciparum 3D7	Pf3D7_11_v3:109,829..111,884(-)	Plasmodium exported protein, unknown function	protein coding gene	DOWN
PF3D7_1113300	PF3D7_1113300.1	46	Plasmodium falciparum 3D7	Pf3D7_11_v3:518,688..520,690(+)	UDP-galactose transporter, putative	protein coding gene	UP
PF3D7_1147000	PF3D7_1147000.1	47	Plasmodium falciparum 3D7	Pf3D7_11_v3:1,858,329..1,867,357(-)	sporozoite and liver stage asparagine-rich protein	protein coding gene	DOWN
PF3D7_1149300	PF3D7_1149300.1	48	Plasmodium falciparum 3D7	Pf3D7_11_v3:1,982,068..1,984,327(+)	serine/threonine protein kinase, FIKK family	protein coding gene	DOWN
PF3D7_1149500	PF3D7_1149500.1	67	Plasmodium falciparum 3D7	Pf3D7_11_v3:1,991,359..1,994,018(-)	ring-infected erythrocyte surface antigen 2, pseudogene	pseudogene	DOWN
PF3D7_1201100	PF3D7_1201100.1	49	Plasmodium falciparum 3D7	Pf3D7_12_v3:80,874..84,922(-)	RESA-like protein with PHIST and DnaJ domains	protein coding gene	DOWN
PF3D7_1217800	PF3D7_1217800.1	50	Plasmodium falciparum 3D7	Pf3D7_12_v3:698,771..699,388(-)	diphthamide biosynthesis protein 3, putative	protein coding gene	DOWN
PF3D7_1238000	PF3D7_1238000.1	51	Plasmodium falciparum 3D7	Pf3D7_12_v3:1,581,356..1,583,229(+)	COPI associated protein, putative	protein coding gene	UP
PF3D7_1254700	PF3D7_1254700.1	52	Plasmodium falciparum 3D7	Pf3D7_12_v3:2,224,997..2,226,201(-)	rifin	protein coding gene	UP
PF3D7_1301500	PF3D7_1301500.1	24	Plasmodium falciparum 3D7	Pf3D7_13_v3:85,156..87,187(-)	Plasmodium exported protein (PHISTa), unknown function	protein coding gene	DOWN
PF3D7_1301800	PF3D7_1301800.1	68	Plasmodium falciparum 3D7	Pf3D7_13_v3:102,842..109,471(+)	surface-associated interspersed protein 13.1 (SURFIN 13.1), pseudogene	pseudogene	DOWN
PF3D7_1350600	PF3D7_1350600.1	25	Plasmodium falciparum 3D7	Pf3D7_13_v3:2,021,350..2,022,307(+)	conserved Plasmodium protein, unknown function	protein coding gene	DOWN
PF3D7_1371900	PF3D7_1371900.1	33	Plasmodium falciparum 3D7	Pf3D7_13_v3:2,829,530..2,830,830(+)	Plasmodium exported protein, unknown function	protein coding gene	DOWN
PF3D7_1372000	PF3D7_1372000.1	34	Plasmodium falciparum 3D7	Pf3D7_13_v3:2,832,623..2,835,439(+)	Plasmodium exported protein (PHISTa), unknown function	protein coding gene	DOWN
PF3D7_1400500	PF3D7_1400500.1	53	Plasmodium falciparum 3D7	Pf3D7_14_v3:17,469..18,808(-)	rifin	protein coding gene	DOWN
PF3D7_1401000	PF3D7_1401000.1	54	Plasmodium falciparum 3D7	Pf3D7_14_v3:34,693..35,773(-)	GBPH protein	protein coding gene	DOWN
PF3D7_1415500	PF3D7_1415500.1	55	Plasmodium falciparum 3D7	Pf3D7_14_v3:623,840..628,505(-)	conserved Plasmodium membrane protein, unknown function	protein coding gene	UP
PF3D7_1416600	PF3D7_1416600.1	56	Plasmodium falciparum 3D7	Pf3D7_14_v3:669,374..679,741(-)	conserved Plasmodium protein, unknown function	protein coding gene	DOWN
PF3D7_1421900	PF3D7_1421900.1	57	Plasmodium falciparum 3D7	Pf3D7_14_v3:890,541..891,622(-)	copper transporter, putative	protein coding gene	UP
PF3D7_1429200	PF3D7_1429200.1	58	Plasmodium falciparum 3D7	Pf3D7_14_v3:1,144,128..1,148,920(-)	AP2 domain transcription factor AP2-O3, putative	protein coding gene	DOWN
PF3D7_1454800	PF3D7_1454800.1	59	Plasmodium falciparum 3D7	Pf3D7_14_v3:2,243,873..2,244,367(+)	conserved Plasmodium protein, unknown function	protein coding gene	UP
PF3D7_1457200	PF3D7_1457200.1	60	Plasmodium falciparum 3D7	Pf3D7_14_v3:2,343,508..2,344,657(-)	thioredoxin 1	protein coding gene	UP
PF3D7_1478600	PF3D7_1478600.1	61	Plasmodium falciparum 3D7	Pf3D7_14_v3:3,231,222..3,237,075(+)	EMP1-trafficking protein	protein coding gene	DOWN
