# Supplementary material for: Transcriptome-module phenotype association study implicates extracellular vesicles biogenesis in Plasmodium falciparum artemisinin resistance
Source: Front Cell Infect Microbiol. 2022 Aug 19;12:886728. doi: 10.3389/fcimb.2022.886728 (PMC9437462; doi:10.3389/fcimb.2022.886728)
Supplement: Supplementary file 1 [file DataSheet_1.zip › Supplementary_files/Supplementary_Table_2.xlsx]

## Sheet: Supplementary Table 2
Supplementary Table 2 | Genes composition of modules identified using the WGCNA R package. Modules were selected based on a statistically significant (adjusted p-value < 0.05) expression profile correlation. Modules 0, 1, 3 and 17 contained known EVs biogenesis genes and were designated as EVs modules of interest. This table was also used as the gene set for our gene set enrichment analysis.
Module 0	Module 1	Module 3	Module 4	Module 5	Module 6	Module 7	Module 9	Module 10	Module 12	Module 14	Module 15	Module 16	Module 17	Module 19	Module 20	Module 21
PF3D7_0312300	PF3D7_0313500	PF3D7_0312400	PF3D7_0311600	PF3D7_0313200	PF3D7_0311200	PF3D7_0314400	PF3D7_0312500	PF3D7_0311900	PF3D7_0113000	PF3D7_0319200	PF3D7_0308200	PF3D7_0319000	PF3D7_0309200	PF3D7_0307600	PF3D7_0314500	PF3D7_0104000
PF3D7_0311800	PF3D7_0311300	PF3D7_0312200	PF3D7_0302100	PF3D7_0303100	PF3D7_0307800	PF3D7_0324500	PF3D7_0308600	PF3D7_0309500	PF3D7_0114800	PF3D7_0316200	PF3D7_0303400	PF3D7_0317200	PF3D7_0317700	PF3D7_0409000	PF3D7_0323500	PF3D7_0416200
PF3D7_0311100	PF3D7_0310700	PF3D7_0312100	PF3D7_0309300	PF3D7_0309800	PF3D7_0310200	PF3D7_0324800	PF3D7_0317400	PF3D7_0315100	PF3D7_0103700	PF3D7_0303500	PF3D7_0321600	PF3D7_0411900	PF3D7_0316400	PF3D7_0404500	PF3D7_0102200	PF3D7_0423300
PF3D7_0311000	PF3D7_0310500	PF3D7_0312800	PF3D7_0319100	PF3D7_0317500	PF3D7_0318200	PF3D7_0324900	PF3D7_0304800	PF3D7_0307300	PF3D7_0103900	PF3D7_0322700	PF3D7_0310000	PF3D7_0405000	PF3D7_0305100	PF3D7_0710000	PF3D7_0107500	PF3D7_0824500
PF3D7_0310900	PF3D7_0302200	PF3D7_0307900	PF3D7_0303700	PF3D7_0317300	PF3D7_0314900	PF3D7_0300100	PF3D7_0320400	PF3D7_0320300	PF3D7_0108800	PF3D7_0301500	PF3D7_0104100	PF3D7_0406200	PF3D7_0106500	PF3D7_0727800	PF3D7_0108500	PF3D7_0823800
PF3D7_0313000	PF3D7_0302500	PF3D7_0309600	PF3D7_0304600	PF3D7_0304000	PF3D7_0319400	PF3D7_0300700	PF3D7_0305900	PF3D7_0322600	PF3D7_0402000	PF3D7_0301800	PF3D7_0105800	PF3D7_0415200	PF3D7_0402100	PF3D7_0814400	PF3D7_0701900	PF3D7_0814700
PF3D7_0302600	PF3D7_0308100	PF3D7_0317600	PF3D7_0307400	PF3D7_0306100	PF3D7_0316100	PF3D7_0300900	PF3D7_0306600	PF3D7_0112200	PF3D7_0716700	PF3D7_0411800	PF3D7_0111200	PF3D7_0705400	PF3D7_0422500	PF3D7_0812100	PF3D7_0702200	PF3D7_0507300
PF3D7_0303300	PF3D7_0308300	PF3D7_0316700	PF3D7_0302000	PF3D7_0321500	PF3D7_0320600	PF3D7_0301000	PF3D7_0306700	PF3D7_0100600	PF3D7_0719400	PF3D7_0102700	PF3D7_0413500	PF3D7_0717700	PF3D7_0423600	PF3D7_0811000	PF3D7_0707500	PF3D7_0510000
PF3D7_0302800	PF3D7_0308700	PF3D7_0316500	PF3D7_0314600	PF3D7_0321700	PF3D7_0106700	PF3D7_0301100	PF3D7_0102800	PF3D7_0104700	PF3D7_0726700	PF3D7_0111300	PF3D7_0415700	PF3D7_0802000	PF3D7_0424600	PF3D7_0502000	PF3D7_0718100	PF3D7_0522800
PF3D7_0308900	PF3D7_0309900	PF3D7_0316800	PF3D7_0407300	PF3D7_0322500	PF3D7_0108300	PF3D7_0409400	PF3D7_0103200	PF3D7_0418200	PF3D7_0728200	PF3D7_0401800	PF3D7_0719000	PF3D7_0509100	PF3D7_0703200	PF3D7_0902500	PF3D7_0726600	PF3D7_0523100
PF3D7_0318800	PF3D7_0318500	PF3D7_0317000	PF3D7_0408600	PF3D7_0323100	PF3D7_0108700	PF3D7_0412400	PF3D7_0107400	PF3D7_0711000	PF3D7_0731300	PF3D7_0414000	PF3D7_0723600	PF3D7_0510100	PF3D7_0709000	PF3D7_0912000	PF3D7_0815300	PF3D7_0906910
PF3D7_0318600	PF3D7_0318100	PF3D7_0315200	PF3D7_0410900	PF3D7_0323700	PF3D7_0403200	PF3D7_0412700	PF3D7_0108000	PF3D7_0715000	PF3D7_0830700	PF3D7_0416000	PF3D7_0824100	PF3D7_0510300	PF3D7_0711100	PF3D7_0934900	PF3D7_0805200	PF3D7_1330500
PF3D7_0318300	PF3D7_0316900	PF3D7_0315400	PF3D7_0113100	PF3D7_0323000	PF3D7_0403700	PF3D7_0100100	PF3D7_0405600	PF3D7_0722100	PF3D7_0814500	PF3D7_0424500	PF3D7_0508400	PF3D7_0511300	PF3D7_0724400	PF3D7_1303800	PF3D7_0801500	PF3D7_1337100
PF3D7_0319300	PF3D7_0316000	PF3D7_0304400	PF3D7_0113400	PF3D7_0301700	PF3D7_0404300	PF3D7_0113800	PF3D7_0418500	PF3D7_0722400	PF3D7_0814200	PF3D7_0702500	PF3D7_0512100	PF3D7_0905800	PF3D7_0726500	PF3D7_1316100	PF3D7_0919500	PF3D7_0621100
PF3D7_0315600	PF3D7_0315500	PF3D7_0304700	PF3D7_0105700	PF3D7_0408100	PF3D7_0405400	PF3D7_0114200	PF3D7_0424700	PF3D7_0724500	PF3D7_0813600	PF3D7_0710100	PF3D7_0513500	PF3D7_0907400	PF3D7_0827800	PF3D7_1324400	PF3D7_1304400	PF3D7_0502700
PF3D7_0315900	PF3D7_0315800	PF3D7_0305700	PF3D7_0107000	PF3D7_0411100	PF3D7_0415300	PF3D7_0114700	PF3D7_0709100	PF3D7_0727500	PF3D7_0501300	PF3D7_0711300	PF3D7_0527000	PF3D7_0917000	PF3D7_0804800	PF3D7_1328200	PF3D7_1347700	PF3D7_0717300
PF3D7_0304300	PF3D7_0303800	PF3D7_0306500	PF3D7_0109700	PF3D7_0412000	PF3D7_0417300	PF3D7_0115700	PF3D7_0709500	PF3D7_0731600	PF3D7_0509500	PF3D7_0719900	PF3D7_0528100	PF3D7_0927100	PF3D7_0513600	PF3D7_1329800	PF3D7_1347900	PF3D7_0906700
PF3D7_0304500	PF3D7_0304200	PF3D7_0306900	PF3D7_0110100	PF3D7_0113300	PF3D7_0420000	PF3D7_0101600	PF3D7_0710700	PF3D7_0823000	PF3D7_0509600	PF3D7_0728100	PF3D7_0528800	PF3D7_0936600	PF3D7_0515300	PF3D7_1334000	PF3D7_0630600	PF3D7_0920100
PF3D7_0323600	PF3D7_0305200	PF3D7_0308500	PF3D7_0110500	PF3D7_0113700	PF3D7_0702600	PF3D7_0111900	PF3D7_0718500	PF3D7_0820200	PF3D7_0512500	PF3D7_0731200	PF3D7_0917300	PF3D7_0937200	PF3D7_0516600	PF3D7_1336600	PF3D7_0632300	PF3D7_0812200
PF3D7_0324100	PF3D7_0305300	PF3D7_0319900	PF3D7_0111500	PF3D7_0105400	PF3D7_0703500	PF3D7_0400100	PF3D7_0721100	PF3D7_0812900	PF3D7_0532200	PF3D7_0830900	PF3D7_0918000	PF3D7_1304100	PF3D7_0519500	PF3D7_0504800	PF3D7_0526200	PF3D7_0209500
PF3D7_0300400	PF3D7_0306200	PF3D7_0322000	PF3D7_0405700	PF3D7_0105900	PF3D7_0705000	PF3D7_0400400	PF3D7_0730900	PF3D7_0501200	PF3D7_0532300	PF3D7_0824800	PF3D7_0935800	PF3D7_1304700	PF3D7_0524100	PF3D7_0724700	PF3D7_0702000	PF3D7_0214000
PF3D7_0300500	PF3D7_0306800	PF3D7_0322900	PF3D7_0409900	PF3D7_0106600	PF3D7_0708800	PF3D7_0400500	PF3D7_0824400	PF3D7_0503100	PF3D7_0902800	PF3D7_0513200	PF3D7_1307900	PF3D7_1317100	PF3D7_0529300	PF3D7_0726400	PF3D7_1369400	PF3D7_1006800
PF3D7_0301900	PF3D7_0307500	PF3D7_0319600	PF3D7_0413600	PF3D7_0109300	PF3D7_0709400	PF3D7_0400900	PF3D7_0813900	PF3D7_0514700	PF3D7_0915400	PF3D7_0514100	PF3D7_1333000	PF3D7_1318400	PF3D7_0904100	PF3D7_1308400	PF3D7_0202500	PF3D7_1015600
PF3D7_0407000	PF3D7_0319700	PF3D7_0321200	PF3D7_0418100	PF3D7_0110200	PF3D7_0709700	PF3D7_0401400	PF3D7_0804400	PF3D7_0518600	PF3D7_0931600	PF3D7_0523200	PF3D7_1335400	PF3D7_1336300	PF3D7_0926900	PF3D7_1320500	PF3D7_0215300	PF3D7_1137800
PF3D7_0410300	PF3D7_0320500	PF3D7_0408700	PF3D7_0419400	PF3D7_0404100	PF3D7_0719300	PF3D7_0402600	PF3D7_0503500	PF3D7_0518900	PF3D7_0933800	PF3D7_0910400	PF3D7_1349800	PF3D7_1339700	PF3D7_0933500	PF3D7_1325900	PF3D7_0221700	PF3D7_1205000
PF3D7_0411300	PF3D7_0320800	PF3D7_0408800	PF3D7_0419800	PF3D7_0404600	PF3D7_0721300	PF3D7_0413100	PF3D7_0515100	PF3D7_0519600	PF3D7_0935900	PF3D7_0913600	PF3D7_1350300	PF3D7_1367300	PF3D7_1302600	PF3D7_0314200	PF3D7_1002100	PF3D7_1206300
PF3D7_0412300	PF3D7_0321100	PF3D7_0409300	PF3D7_0420100	PF3D7_0416300	PF3D7_0721400	PF3D7_0413200	PF3D7_0516800	PF3D7_0520900	PF3D7_0936000	PF3D7_0926800	PF3D7_1355100	PF3D7_1369100	PF3D7_1308700	PF3D7_0721000	PF3D7_1005500	PF3D7_1409700
PF3D7_0302700	PF3D7_0321300	PF3D7_0411200	PF3D7_0422200	PF3D7_0426000	PF3D7_0722900	PF3D7_0413300	PF3D7_0517000	PF3D7_0521900	PF3D7_0936300	PF3D7_1306800	PF3D7_1355900	PF3D7_0617200	PF3D7_1323200	PF3D7_0804500	PF3D7_1102700	PF3D7_1415100
PF3D7_0304900	PF3D7_0323400	PF3D7_0412200	PF3D7_0704200	PF3D7_0702400	PF3D7_0723400	PF3D7_0420700	PF3D7_0519000	PF3D7_0522700	PF3D7_0936800	PF3D7_1312700	PF3D7_1367600	PF3D7_0628500	PF3D7_1324500	PF3D7_0210200	PF3D7_1102800	PF3D7_1416900
PF3D7_0306300	PF3D7_0319500	PF3D7_0312000	PF3D7_0704700	PF3D7_0708400	PF3D7_0723900	PF3D7_0421200	PF3D7_0519800	PF3D7_0532400	PF3D7_1301400	PF3D7_1301500	PF3D7_0604300	PF3D7_0605300	PF3D7_1329000	PF3D7_1004600	PF3D7_1105600	PF3D7_1418300
PF3D7_0100900	PF3D7_0320900	PF3D7_0320700	PF3D7_0705300	PF3D7_0708900	PF3D7_0829000	PF3D7_0421300	PF3D7_0519900	PF3D7_0904700	PF3D7_1301700	PF3D7_1316200	PF3D7_0609800	PF3D7_0611900	PF3D7_1345100	PF3D7_1008800	PF3D7_1115800	PF3D7_1434700
PF3D7_0114500	PF3D7_0300200	PF3D7_0113900	PF3D7_0707900	PF3D7_0711400	PF3D7_0827000	PF3D7_0424400	PF3D7_0523000	PF3D7_0904800	PF3D7_1302000	PF3D7_1322300	PF3D7_0615000	PF3D7_0802900	PF3D7_1352000	PF3D7_1016700	PF3D7_1116700	PF3D7_1445100
PF3D7_0115200	PF3D7_0301300	PF3D7_0103100	PF3D7_0708200	PF3D7_0713100	PF3D7_0826100	PF3D7_0424800	PF3D7_0530200	PF3D7_0914000	PF3D7_1315800	PF3D7_1343200	PF3D7_0707200	PF3D7_0805700	PF3D7_1353300	PF3D7_1106200	PF3D7_1116800	PF3D7_1459500
PF3D7_0115600	PF3D7_0406600	PF3D7_0106900	PF3D7_0708500	PF3D7_0714500	PF3D7_0823300	PF3D7_0425400	PF3D7_0902300	PF3D7_1307400	PF3D7_1323300	PF3D7_1343700	PF3D7_0809500	PF3D7_0807600	PF3D7_1358000	PF3D7_1107500	PF3D7_1149200
PF3D7_0102900	PF3D7_0407400	PF3D7_0110400	PF3D7_0716000	PF3D7_0715800	PF3D7_0816600	PF3D7_0425500	PF3D7_0907900	PF3D7_1311800	PF3D7_1344700	PF3D7_1361200	PF3D7_0825400	PF3D7_0811900	PF3D7_1368800	PF3D7_1122200	PF3D7_1207500
PF3D7_0104500	PF3D7_0407700	PF3D7_0413700	PF3D7_0716200	PF3D7_0716900	PF3D7_0814600	PF3D7_0425800	PF3D7_0909400	PF3D7_1314300	PF3D7_1353100	PF3D7_0619700	PF3D7_0920000	PF3D7_1313300	PF3D7_0615900	PF3D7_1134500	PF3D7_1240100
PF3D7_0105100	PF3D7_0407800	PF3D7_0414400	PF3D7_0718400	PF3D7_0720400	PF3D7_0813700	PF3D7_0701800	PF3D7_0920800	PF3D7_1315300	PF3D7_0617000	PF3D7_0605100	PF3D7_0930100	PF3D7_1326900	PF3D7_0729000	PF3D7_1135000	PF3D7_1245800
PF3D7_0105500	PF3D7_0407900	PF3D7_0415100	PF3D7_0719700	PF3D7_0722700	PF3D7_0812500	PF3D7_0712000	PF3D7_0926700	PF3D7_1316400	PF3D7_0626400	PF3D7_0605900	PF3D7_0314800	PF3D7_0321900	PF3D7_1302300	PF3D7_1135500	PF3D7_1431600
PF3D7_0400300	PF3D7_0408000	PF3D7_0415500	PF3D7_0721800	PF3D7_0726100	PF3D7_0807100	PF3D7_0712300	PF3D7_1304500	PF3D7_1319600	PF3D7_0601900	PF3D7_0610100	PF3D7_0719500	PF3D7_0529400	PF3D7_1326600	PF3D7_1208400	PF3D7_1436300
PF3D7_0401900	PF3D7_0409800	PF3D7_0416100	PF3D7_0722000	PF3D7_0830500	PF3D7_0505100	PF3D7_0712400	PF3D7_1311300	PF3D7_1323400	PF3D7_0602400	PF3D7_0111400	PF3D7_0205900	PF3D7_0625000	PF3D7_1362400	PF3D7_1227500	PF3D7_1455500
PF3D7_0403300	PF3D7_0410000	PF3D7_0416800	PF3D7_0723700	PF3D7_0826200	PF3D7_0506000	PF3D7_0712600	PF3D7_1317500	PF3D7_1325100	PF3D7_0613500	PF3D7_0809600	PF3D7_0207800	PF3D7_0704300	PF3D7_0621350	PF3D7_1228300	PF3D7_0220400
PF3D7_0403500	PF3D7_0410400	PF3D7_0417900	PF3D7_0729300	PF3D7_0820600	PF3D7_0508000	PF3D7_0712800	PF3D7_1326000	PF3D7_1327300	PF3D7_0615300	PF3D7_0826500	PF3D7_0209600	PF3D7_0211700	PF3D7_1351800	PF3D7_1419600	PF3D7_0702100
PF3D7_0405800	PF3D7_0410600	PF3D7_0419200	PF3D7_0830600	PF3D7_0818900	PF3D7_0508700	PF3D7_0712900	PF3D7_1330700	PF3D7_1332100	PF3D7_0103500	PF3D7_0829100	PF3D7_0210000	PF3D7_0219100	PF3D7_0729600	PF3D7_1422900	PF3D7_1476400
PF3D7_0406800	PF3D7_0410700	PF3D7_0419300	PF3D7_0828600	PF3D7_0817300	PF3D7_0511000	PF3D7_0713000	PF3D7_1333300	PF3D7_1332700	PF3D7_0508200	PF3D7_0916400	PF3D7_0212900	PF3D7_1004200	PF3D7_0216500	PF3D7_1433400
PF3D7_0409700	PF3D7_0411400	PF3D7_0419600	PF3D7_0828500	PF3D7_0813000	PF3D7_0511500	PF3D7_0718300	PF3D7_1338900	PF3D7_1334500	PF3D7_0532600	PF3D7_0928300	PF3D7_1009600	PF3D7_1008000	PF3D7_1103800	PF3D7_1457400
PF3D7_0413800	PF3D7_0412100	PF3D7_0422400	PF3D7_0828400	PF3D7_0802400	PF3D7_0514300	PF3D7_0733000	PF3D7_1346600	PF3D7_1334700	PF3D7_0822700	PF3D7_0933300	PF3D7_1010800	PF3D7_1012700	PF3D7_1104100	PF3D7_1457900
PF3D7_0418400	PF3D7_0112900	PF3D7_0423100	PF3D7_0824000	PF3D7_0801800	PF3D7_0517400	PF3D7_0809100	PF3D7_1347300	PF3D7_1336700	PF3D7_0902000	PF3D7_0933400	PF3D7_1034500	PF3D7_1033100	PF3D7_1106800
PF3D7_0419100	PF3D7_0305400	PF3D7_0423700	PF3D7_0823500	PF3D7_0801000	PF3D7_0518500	PF3D7_0808900	PF3D7_1358300	PF3D7_1340000	PF3D7_0930800	PF3D7_1369000	PF3D7_1110300	PF3D7_1106900	PF3D7_1110500
PF3D7_0422900	PF3D7_0306000	PF3D7_0703800	PF3D7_0822000	PF3D7_0500800	PF3D7_0525400	PF3D7_0808800	PF3D7_1363400	PF3D7_1343000	PF3D7_1322200	PF3D7_0301200	PF3D7_1129300	PF3D7_1128700	PF3D7_1118000
PF3D7_0423200	PF3D7_0100300	PF3D7_0710600	PF3D7_0820900	PF3D7_0501400	PF3D7_0526500	PF3D7_0808700	PF3D7_0618300	PF3D7_1346900	PF3D7_1369700	PF3D7_0202200	PF3D7_1133300	PF3D7_1140200	PF3D7_1121600
PF3D7_0424900	PF3D7_0318700	PF3D7_0710900	PF3D7_0816000	PF3D7_0501800	PF3D7_0528000	PF3D7_0808600	PF3D7_0618600	PF3D7_1354500	PF3D7_1370300	PF3D7_0212400	PF3D7_1135700	PF3D7_1142000	PF3D7_1130700
PF3D7_0425100	PF3D7_0102500	PF3D7_0716800	PF3D7_0814300	PF3D7_0503900	PF3D7_0529800	PF3D7_0800500	PF3D7_0620200	PF3D7_0618200	PF3D7_1371800	PF3D7_0216100	PF3D7_1147400	PF3D7_1145700	PF3D7_1138800
PF3D7_0425200	PF3D7_0104200	PF3D7_0719600	PF3D7_0811800	PF3D7_0507700	PF3D7_0531300	PF3D7_0800300	PF3D7_0625500	PF3D7_0626500	PF3D7_0202700	PF3D7_1016800	PF3D7_1202000	PF3D7_1203600	PF3D7_1142100
PF3D7_0425700	PF3D7_0104300	PF3D7_0719800	PF3D7_0811700	PF3D7_0508800	PF3D7_0903500	PF3D7_0800200	PF3D7_0627100	PF3D7_0629100	PF3D7_0217200	PF3D7_1017800	PF3D7_1210100	PF3D7_1219100	PF3D7_1147300
PF3D7_0701600	PF3D7_0104800	PF3D7_0720100	PF3D7_0810000	PF3D7_0510500	PF3D7_0904600	PF3D7_0502900	PF3D7_0607500	PF3D7_0629200	PF3D7_0223500	PF3D7_1018000	PF3D7_1211500	PF3D7_1220300	PF3D7_1211200
PF3D7_0703300	PF3D7_0105300	PF3D7_0720600	PF3D7_0809900	PF3D7_0513800	PF3D7_0907500	PF3D7_0511400	PF3D7_0102600	PF3D7_0607800	PF3D7_1001000	PF3D7_1021200	PF3D7_1225500	PF3D7_1220900	PF3D7_1211600
PF3D7_0708100	PF3D7_0105600	PF3D7_0721200	PF3D7_0806400	PF3D7_0522100	PF3D7_0909900	PF3D7_0522200	PF3D7_0417500	PF3D7_0610800	PF3D7_1001100	PF3D7_1024900	PF3D7_1226800	PF3D7_1222900	PF3D7_1233600
PF3D7_0710800	PF3D7_0106400	PF3D7_0722500	PF3D7_0802300	PF3D7_0526300	PF3D7_0910200	PF3D7_0529700	PF3D7_0522500	PF3D7_0611000	PF3D7_1001500	PF3D7_1112300	PF3D7_1227900	PF3D7_1225800	PF3D7_1239800
PF3D7_0711700	PF3D7_0107100	PF3D7_0727200	PF3D7_0502100	PF3D7_0527100	PF3D7_0914500	PF3D7_0532900	PF3D7_0523900	PF3D7_0613200	PF3D7_1014300	PF3D7_1114200	PF3D7_1230500	PF3D7_1228700	PF3D7_1403100
PF3D7_0713500	PF3D7_0107900	PF3D7_0727400	PF3D7_0505200	PF3D7_0531000	PF3D7_0917600	PF3D7_0900100	PF3D7_0612400	PF3D7_0616600	PF3D7_1030300	PF3D7_1122500	PF3D7_1236900	PF3D7_1230400	PF3D7_1404900
PF3D7_0715500	PF3D7_0109000	PF3D7_0728600	PF3D7_0509400	PF3D7_0531200	PF3D7_0922100	PF3D7_0900300	PF3D7_0720500	PF3D7_0418000	PF3D7_1031500	PF3D7_1124100	PF3D7_1237200	PF3D7_1239200	PF3D7_1408700
PF3D7_0718700	PF3D7_0109600	PF3D7_0730000	PF3D7_0509900	PF3D7_0531400	PF3D7_0934100	PF3D7_0901000	PF3D7_0805000	PF3D7_0513400	PF3D7_1039000	PF3D7_1126100	PF3D7_1402000	PF3D7_1244000	PF3D7_1410300
PF3D7_0720000	PF3D7_0109800	PF3D7_0830400	PF3D7_0511200	PF3D7_0532500	PF3D7_0935600	PF3D7_0901400	PF3D7_0829300	PF3D7_0519700	PF3D7_1106000	PF3D7_1126500	PF3D7_1407100	PF3D7_1248900	PF3D7_1436100
PF3D7_0720200	PF3D7_0110800	PF3D7_0826700	PF3D7_0522000	PF3D7_0903400	PF3D7_1304600	PF3D7_0902900	PF3D7_0931500	PF3D7_0713700	PF3D7_1116400	PF3D7_1143300	PF3D7_1415800	PF3D7_1252500	PF3D7_1450000
PF3D7_0720300	PF3D7_0110900	PF3D7_0823900	PF3D7_0522600	PF3D7_0907200	PF3D7_1308900	PF3D7_0911300	PF3D7_1350700	PF3D7_0818200	PF3D7_1126300	PF3D7_1149600	PF3D7_1415900	PF3D7_1403700	PF3D7_1456800
PF3D7_0720800	PF3D7_0111000	PF3D7_0823200	PF3D7_0524900	PF3D7_0911400	PF3D7_1319400	PF3D7_0917100	PF3D7_1366200	PF3D7_0831400	PF3D7_1127000	PF3D7_1218500	PF3D7_1432200	PF3D7_1419000	PF3D7_1468000
PF3D7_0722300	PF3D7_0303600	PF3D7_0821700	PF3D7_0525000	PF3D7_0914800	PF3D7_1325600	PF3D7_0927000	PF3D7_0320000	PF3D7_0901800	PF3D7_1131300	PF3D7_1222300	PF3D7_1435800	PF3D7_1421400	PF3D7_1234200
PF3D7_0723500	PF3D7_0401200	PF3D7_0819800	PF3D7_0526400	PF3D7_0915000	PF3D7_1332900	PF3D7_0937300	PF3D7_0109950	PF3D7_0937000	PF3D7_1132400	PF3D7_1222500	PF3D7_1437200	PF3D7_1422300
PF3D7_0724100	PF3D7_0402400	PF3D7_0818800	PF3D7_0526600	PF3D7_0931100	PF3D7_1333700	PF3D7_0937500	PF3D7_0529400	PF3D7_0204000	PF3D7_1141700	PF3D7_1223500	PF3D7_1439300	PF3D7_1447400
PF3D7_0724300	PF3D7_0403100	PF3D7_0814900	PF3D7_0526900	PF3D7_0934300	PF3D7_1334300	PF3D7_0937800	PF3D7_0929700	PF3D7_0204300	PF3D7_1149400	PF3D7_1224800	PF3D7_1440400	PF3D7_1448500
PF3D7_0725100	PF3D7_0403800	PF3D7_0814000	PF3D7_0904400	PF3D7_0936700	PF3D7_1340300	PF3D7_1300300	PF3D7_0717000	PF3D7_0205600	PF3D7_1200900	PF3D7_1236000	PF3D7_1458300	PF3D7_1466800
PF3D7_0727000	PF3D7_0403900	PF3D7_0813200	PF3D7_0905200	PF3D7_1307000	PF3D7_1341500	PF3D7_1321900	PF3D7_0810700	PF3D7_0220200	PF3D7_1201000	PF3D7_1241200	PF3D7_1470200	PF3D7_1478000
PF3D7_0728800	PF3D7_0404000	PF3D7_0812400	PF3D7_0906600	PF3D7_1307100	PF3D7_1341900	PF3D7_1330000	PF3D7_0201000	PF3D7_1001800	PF3D7_1204600	PF3D7_1252800
PF3D7_0729800	PF3D7_0404400	PF3D7_0810500	PF3D7_0908400	PF3D7_1312000	PF3D7_1349100	PF3D7_1359100	PF3D7_0204800	PF3D7_1008200	PF3D7_1216000	PF3D7_1407200
PF3D7_0829200	PF3D7_0404700	PF3D7_0807500	PF3D7_0908600	PF3D7_1319100	PF3D7_1349200	PF3D7_1362300	PF3D7_0209300	PF3D7_1016100	PF3D7_1219300	PF3D7_1408300
PF3D7_0827600	PF3D7_0404800	PF3D7_0807300	PF3D7_0911800	PF3D7_1323600	PF3D7_1354200	PF3D7_1365100	PF3D7_0211600	PF3D7_1016300	PF3D7_1234000	PF3D7_1412400
PF3D7_0826600	PF3D7_0404900	PF3D7_0804300	PF3D7_0912800	PF3D7_1329500	PF3D7_1359900	PF3D7_1367800	PF3D7_0220700	PF3D7_1016400	PF3D7_1236800	PF3D7_1418000
PF3D7_0826300	PF3D7_0405200	PF3D7_0803800	PF3D7_0913700	PF3D7_1330600	PF3D7_1361700	PF3D7_1373500	PF3D7_1004300	PF3D7_1024400	PF3D7_1241100	PF3D7_1427000
PF3D7_0822600	PF3D7_0405900	PF3D7_0802200	PF3D7_0914600	PF3D7_1331200	PF3D7_1366300	PF3D7_0617400	PF3D7_1005000	PF3D7_1032400	PF3D7_1244800	PF3D7_1433900
PF3D7_0821300	PF3D7_0406000	PF3D7_0503800	PF3D7_0915600	PF3D7_1336000	PF3D7_1366400	PF3D7_0631800	PF3D7_1009900	PF3D7_1034900	PF3D7_1252300	PF3D7_1439100
PF3D7_0821200	PF3D7_0414100	PF3D7_0504700	PF3D7_0918900	PF3D7_1336900	PF3D7_1366900	PF3D7_0631900	PF3D7_1011400	PF3D7_1037400	PF3D7_1252600	PF3D7_1442200
PF3D7_0820800	PF3D7_0414600	PF3D7_0505300	PF3D7_0920600	PF3D7_1341600	PF3D7_1367100	PF3D7_0632100	PF3D7_1013600	PF3D7_1102900	PF3D7_1255200	PF3D7_1447900
PF3D7_0820500	PF3D7_0414700	PF3D7_0505800	PF3D7_0924100	PF3D7_1343400	PF3D7_1367700	PF3D7_0632500	PF3D7_1018500	PF3D7_1105700	PF3D7_1401100	PF3D7_1454600
PF3D7_0816200	PF3D7_0415400	PF3D7_0507000	PF3D7_0925400	PF3D7_1343500	PF3D7_1369600	PF3D7_0632800	PF3D7_1027400	PF3D7_1109900	PF3D7_1412800	PF3D7_1458000
PF3D7_0815400	PF3D7_0415800	PF3D7_0507100	PF3D7_0926100	PF3D7_1345800	PF3D7_0621000	PF3D7_0600200	PF3D7_1028200	PF3D7_1112700	PF3D7_1425700	PF3D7_1464900
PF3D7_0812300	PF3D7_0416600	PF3D7_0508300	PF3D7_0926500	PF3D7_1347000	PF3D7_0622000	PF3D7_1308600	PF3D7_1030800	PF3D7_1114600	PF3D7_1430100	PF3D7_0800900
PF3D7_0804900	PF3D7_0418600	PF3D7_0510200	PF3D7_0931300	PF3D7_1349700	PF3D7_0622200	PF3D7_1330300	PF3D7_1106400	PF3D7_1124300	PF3D7_1441600
PF3D7_0803700	PF3D7_0419500	PF3D7_0512200	PF3D7_0932300	PF3D7_1352300	PF3D7_0622800	PF3D7_1372700	PF3D7_1107000	PF3D7_1125200	PF3D7_1446700
PF3D7_0800100	PF3D7_0419700	PF3D7_0512400	PF3D7_0936200	PF3D7_1355700	PF3D7_0623100	PF3D7_1373300	PF3D7_1110700	PF3D7_1126200	PF3D7_1449700
PF3D7_0500100	PF3D7_0420400	PF3D7_0512700	PF3D7_0936400	PF3D7_1360800	PF3D7_0623500	PF3D7_1373400	PF3D7_1115500	PF3D7_1126600	PF3D7_1451800
PF3D7_0501100	PF3D7_0421100	PF3D7_0513300	PF3D7_1302700	PF3D7_1363100	PF3D7_0625700	PF3D7_0313700	PF3D7_1124000	PF3D7_1128400	PF3D7_1456500
PF3D7_0501900	PF3D7_0422600	PF3D7_0515900	PF3D7_1303600	PF3D7_1367500	PF3D7_0627400	PF3D7_0700100	PF3D7_1127400	PF3D7_1132500	PF3D7_1458700
PF3D7_0502800	PF3D7_0423400	PF3D7_0516900	PF3D7_1306700	PF3D7_0618800	PF3D7_0629700	PF3D7_0700500	PF3D7_1128100	PF3D7_1134400	PF3D7_1464400
PF3D7_0504600	PF3D7_0423500	PF3D7_0519400	PF3D7_1310800	PF3D7_0620600	PF3D7_0629900	PF3D7_0831700	PF3D7_1130100	PF3D7_1139900	PF3D7_1468200
PF3D7_0505600	PF3D7_0423800	PF3D7_0520000	PF3D7_1313500	PF3D7_0621800	PF3D7_0630400	PF3D7_0833000	PF3D7_1130500	PF3D7_1142400	PF3D7_1477700
PF3D7_0505700	PF3D7_0423900	PF3D7_0521100	PF3D7_1314700	PF3D7_0622900	PF3D7_0603400	PF3D7_0833500	PF3D7_1131000	PF3D7_1143000	PF3D7_0731400
PF3D7_0506100	PF3D7_0424100	PF3D7_0523300	PF3D7_1319300	PF3D7_0623800	PF3D7_0604500	PF3D7_0200100	PF3D7_1133100	PF3D7_1143400
PF3D7_0506200	PF3D7_0702300	PF3D7_0523700	PF3D7_1322100	PF3D7_0624600	PF3D7_0606500	PF3D7_0200400	PF3D7_1135800	PF3D7_1144200
PF3D7_0510400	PF3D7_0703000	PF3D7_0524500	PF3D7_1322500	PF3D7_0629800	PF3D7_0607000	PF3D7_0200500	PF3D7_1137100	PF3D7_1148900
PF3D7_0511800	PF3D7_0703400	PF3D7_0527500	PF3D7_1322600	PF3D7_0630300	PF3D7_0610200	PF3D7_0200600	PF3D7_1138600	PF3D7_1204100
PF3D7_0511900	PF3D7_0704800	PF3D7_0528200	PF3D7_1324200	PF3D7_0606000	PF3D7_0611600	PF3D7_0201300	PF3D7_1140100	PF3D7_1209600
PF3D7_0513900	PF3D7_0704900	PF3D7_0903900	PF3D7_1328900	PF3D7_0606100	PF3D7_0612900	PF3D7_0202300	PF3D7_1140700	PF3D7_1228000
PF3D7_0514200	PF3D7_0705100	PF3D7_0905300	PF3D7_1328800	PF3D7_0606900	PF3D7_0103000	PF3D7_0219500	PF3D7_1142200	PF3D7_1232100
PF3D7_0514600	PF3D7_0707700	PF3D7_0906100	PF3D7_1328100	PF3D7_0614600	PF3D7_0406500	PF3D7_1000100	PF3D7_1144300	PF3D7_1237300
PF3D7_0515200	PF3D7_0708300	PF3D7_0906300	PF3D7_1327400	PF3D7_0111800	PF3D7_0420500	PF3D7_1000400	PF3D7_1147900	PF3D7_1247400
PF3D7_0516000	PF3D7_0708700	PF3D7_0909600	PF3D7_1330800	PF3D7_0417700	PF3D7_0513100	PF3D7_1000500	PF3D7_1203400	PF3D7_1249500
PF3D7_0516200	PF3D7_0709200	PF3D7_0909700	PF3D7_1331300	PF3D7_0504900	PF3D7_0527600	PF3D7_1002300	PF3D7_1204500	PF3D7_1250900
PF3D7_0517700	PF3D7_0709300	PF3D7_0912400	PF3D7_1332400	PF3D7_0522300	PF3D7_0704600	PF3D7_1017200	PF3D7_1205500	PF3D7_1401200
PF3D7_0519200	PF3D7_0710500	PF3D7_0912900	PF3D7_1332600	PF3D7_0709600	PF3D7_0706000	PF3D7_1021300	PF3D7_1210900	PF3D7_1403300
PF3D7_0520400	PF3D7_0711200	PF3D7_0913200	PF3D7_1332800	PF3D7_0711500	PF3D7_0706500	PF3D7_1029700	PF3D7_1212100	PF3D7_1407800
PF3D7_0520800	PF3D7_0713800	PF3D7_0913500	PF3D7_1333200	PF3D7_0724000	PF3D7_0709800	PF3D7_1036400	PF3D7_1215200	PF3D7_1409500
PF3D7_0521400	PF3D7_0714000	PF3D7_0914700	PF3D7_1333800	PF3D7_0804600	PF3D7_0713900	PF3D7_1040200	PF3D7_1220100	PF3D7_1414800
PF3D7_0523600	PF3D7_0714400	PF3D7_0915100	PF3D7_1339600	PF3D7_0807000	PF3D7_0727100	PF3D7_1040300	PF3D7_1224500	PF3D7_1417700
PF3D7_0523800	PF3D7_0716100	PF3D7_0917800	PF3D7_1340800	PF3D7_0818700	PF3D7_0801700	PF3D7_1040800	PF3D7_1225900	PF3D7_1420700
PF3D7_0524600	PF3D7_0716600	PF3D7_0918300	PF3D7_1344900	PF3D7_0911600	PF3D7_0807400	PF3D7_1041100	PF3D7_1229900	PF3D7_1421300
PF3D7_0524700	PF3D7_0717400	PF3D7_0919100	PF3D7_1345600	PF3D7_0927400	PF3D7_0816400	PF3D7_1041200	PF3D7_1233100	PF3D7_1428300
PF3D7_0527300	PF3D7_0717500	PF3D7_0920900	PF3D7_1348300	PF3D7_1333400	PF3D7_0820000	PF3D7_1041300	PF3D7_1239000	PF3D7_1432400
PF3D7_0527400	PF3D7_0717900	PF3D7_0925300	PF3D7_1350600	PF3D7_1350400	PF3D7_0931200	PF3D7_1100100	PF3D7_1241600	PF3D7_1436000
PF3D7_0528500	PF3D7_0721500	PF3D7_0929100	PF3D7_1350900	PF3D7_1354600	PF3D7_1346400	PF3D7_1100200	PF3D7_1242500	PF3D7_1437000
PF3D7_0528700	PF3D7_0722200	PF3D7_0930700	PF3D7_1351000	PF3D7_1364300	PF3D7_0314000	PF3D7_1101300	PF3D7_1247300	PF3D7_1441500
PF3D7_0529100	PF3D7_0722600	PF3D7_0931000	PF3D7_1354300	PF3D7_1366800	PF3D7_0322400	PF3D7_1118100	PF3D7_1405200	PF3D7_1446300
PF3D7_0900600	PF3D7_0723000	PF3D7_0931800	PF3D7_1354800	PF3D7_1368300	PF3D7_0215700	PF3D7_1118600	PF3D7_1405600	PF3D7_1448200
PF3D7_0901900	PF3D7_0724600	PF3D7_0932800	PF3D7_1355300	PF3D7_1372400	PF3D7_0218400	PF3D7_1131600	PF3D7_1406100	PF3D7_1448700
PF3D7_0903000	PF3D7_0724800	PF3D7_0933600	PF3D7_1356400	PF3D7_0831500	PF3D7_1004400	PF3D7_1131900	PF3D7_1413400	PF3D7_1457300
PF3D7_0904500	PF3D7_0725200	PF3D7_0936100	PF3D7_1357700	PF3D7_0202400	PF3D7_1004900	PF3D7_1136500	PF3D7_1417800	PF3D7_1460000
PF3D7_0905900	PF3D7_0725300	PF3D7_1302100	PF3D7_1358100	PF3D7_0206900	PF3D7_1007000	PF3D7_1141200	PF3D7_1419500	PF3D7_1464300
PF3D7_0908700	PF3D7_0725400	PF3D7_1302800	PF3D7_1358500	PF3D7_0208200	PF3D7_1010000	PF3D7_1149800	PF3D7_1426900	PF3D7_1468700
PF3D7_0908800	PF3D7_0726300	PF3D7_1305600	PF3D7_1359200	PF3D7_0208800	PF3D7_1010600	PF3D7_1150400	PF3D7_1432700	PF3D7_1471100
PF3D7_0908900	PF3D7_0726900	PF3D7_1309100	PF3D7_1362200	PF3D7_0215800	PF3D7_1011500	PF3D7_1200100	PF3D7_1435400	PF3D7_1474500
PF3D7_0910000	PF3D7_0727300	PF3D7_1310900	PF3D7_1364000	PF3D7_0217000	PF3D7_1013000	PF3D7_1200300	PF3D7_1437900
PF3D7_0910600	PF3D7_0727700	PF3D7_1311100	PF3D7_1365900	PF3D7_0218200	PF3D7_1022300	PF3D7_1200400	PF3D7_1438900
PF3D7_0911900	PF3D7_0727900	PF3D7_1311900	PF3D7_1367000	PF3D7_0218700	PF3D7_1024300	PF3D7_1200500	PF3D7_1439600
PF3D7_0913300	PF3D7_0730100	PF3D7_1312300	PF3D7_0620000	PF3D7_0219300	PF3D7_1025800	PF3D7_1205300	PF3D7_1439900
PF3D7_0914200	PF3D7_0730200	PF3D7_1313100	PF3D7_0622700	PF3D7_0219600	PF3D7_1028400	PF3D7_1210300	PF3D7_1442100
PF3D7_0915900	PF3D7_0730300	PF3D7_1314800	PF3D7_0625600	PF3D7_0219700	PF3D7_1032700	PF3D7_1240300	PF3D7_1446500
PF3D7_0917500	PF3D7_0730400	PF3D7_1315900	PF3D7_0625800	PF3D7_0220300	PF3D7_1036900	PF3D7_1240600	PF3D7_1449900
PF3D7_0917700	PF3D7_0730500	PF3D7_1317200	PF3D7_0627900	PF3D7_0220600	PF3D7_1037000	PF3D7_1248600	PF3D7_1454500
PF3D7_0918800	PF3D7_0731100	PF3D7_1319000	PF3D7_0629400	PF3D7_1000600	PF3D7_1104200	PF3D7_1253700	PF3D7_1455900
PF3D7_0919300	PF3D7_0731500	PF3D7_1321800	PF3D7_0629600	PF3D7_1002000	PF3D7_1106700	PF3D7_1254000	PF3D7_1456700
PF3D7_0919600	PF3D7_0831000	PF3D7_1322000	PF3D7_0630900	PF3D7_1002200	PF3D7_1110400	PF3D7_1254100	PF3D7_1458100
PF3D7_0919700	PF3D7_0830300	PF3D7_1322400	PF3D7_0602100	PF3D7_1002700	PF3D7_1118300	PF3D7_1254300	PF3D7_1459800
PF3D7_0919800	PF3D7_0828900	PF3D7_1323100	PF3D7_0602200	PF3D7_1003100	PF3D7_1119700	PF3D7_1400700	PF3D7_1460300
PF3D7_0921500	PF3D7_0828800	PF3D7_1323500	PF3D7_0605000	PF3D7_1003500	PF3D7_1120000	PF3D7_1407700	PF3D7_1460700
PF3D7_0923600	PF3D7_0828200	PF3D7_1325800	PF3D7_0605500	PF3D7_1003800	PF3D7_1123100	PF3D7_1414100	PF3D7_1466900
PF3D7_0924700	PF3D7_0827100	PF3D7_1330400	PF3D7_0606600	PF3D7_1013500	PF3D7_1127800	PF3D7_1414600	PF3D7_1469100
PF3D7_0925700	PF3D7_0826000	PF3D7_1331800	PF3D7_0607300	PF3D7_1015700	PF3D7_1133000	PF3D7_1418100	PF3D7_1470900
PF3D7_0926000	PF3D7_0825600	PF3D7_1333100	PF3D7_0608900	PF3D7_1016600	PF3D7_1134300	PF3D7_1441000	PF3D7_1471300
PF3D7_0927700	PF3D7_0825500	PF3D7_1338200	PF3D7_0612600	PF3D7_1017400	PF3D7_1136600	PF3D7_1442600
PF3D7_0928900	PF3D7_0825200	PF3D7_1338300	PF3D7_0614000	PF3D7_1022000	PF3D7_1138500	PF3D7_1460200
PF3D7_0937100	PF3D7_0825100	PF3D7_1342000	PF3D7_0614900	PF3D7_1022900	PF3D7_1139300	PF3D7_1468300
PF3D7_1300100	PF3D7_0824900	PF3D7_1342300	PF3D7_0419900	PF3D7_1026000	PF3D7_1140900	PF3D7_1473000
PF3D7_1300400	PF3D7_0824300	PF3D7_1342700	PF3D7_0416700	PF3D7_1027500	PF3D7_1144100	PF3D7_1473600
PF3D7_1300600	PF3D7_0823600	PF3D7_1345500	PF3D7_0418900	PF3D7_1030600	PF3D7_1149000	PF3D7_1475400
PF3D7_1300700	PF3D7_0822900	PF3D7_1346100	PF3D7_0518200	PF3D7_1031300	PF3D7_1203000	PF3D7_1475900
PF3D7_1301200	PF3D7_0822500	PF3D7_1346300	PF3D7_0520100	PF3D7_1103100	PF3D7_1207000	PF3D7_1477100
PF3D7_1302200	PF3D7_0822100	PF3D7_1347200	PF3D7_0614100	PF3D7_1106300	PF3D7_1210400	PF3D7_1479700
PF3D7_1303100	PF3D7_0821600	PF3D7_1347500	PF3D7_0705900	PF3D7_1107700	PF3D7_1212700	PF3D7_0114300
PF3D7_1303200	PF3D7_0821500	PF3D7_1349300	PF3D7_0717100	PF3D7_1108000	PF3D7_1217200	PF3D7_0114400
PF3D7_1304300	PF3D7_0821400	PF3D7_1349600	PF3D7_0729100	PF3D7_1110800	PF3D7_1219000	PF3D7_0114600
PF3D7_1304900	PF3D7_0820700	PF3D7_1351400	PF3D7_0731800	PF3D7_1112200	PF3D7_1221800	PF3D7_0115150
PF3D7_1305100	PF3D7_0820300	PF3D7_1352500	PF3D7_0806200	PF3D7_1117000	PF3D7_1225700	PF3D7_0221300
PF3D7_1305700	PF3D7_0819600	PF3D7_1352900	PF3D7_0808400	PF3D7_1118500	PF3D7_1226700	PF3D7_0221650
PF3D7_1305900	PF3D7_0819200	PF3D7_1353900	PF3D7_0813300	PF3D7_1119600	PF3D7_1232400	PF3D7_0221900
PF3D7_1308100	PF3D7_0819100	PF3D7_1358800	PF3D7_0819700	PF3D7_1121700	PF3D7_1232800	PF3D7_0302300
PF3D7_1308200	PF3D7_0819000	PF3D7_1364100	PF3D7_0824600	PF3D7_1122300	PF3D7_1234100	PF3D7_0401500
PF3D7_1309000	PF3D7_0818500	PF3D7_1368200	PF3D7_0831200	PF3D7_1124800	PF3D7_1235300	PF3D7_0402800
PF3D7_1309700	PF3D7_0818100	PF3D7_0620500	PF3D7_0902200	PF3D7_1124900	PF3D7_1248700	PF3D7_0413400
PF3D7_1309800	PF3D7_0817800	PF3D7_0621500	PF3D7_0902400	PF3D7_1125100	PF3D7_1250800	PF3D7_0421500
PF3D7_1309900	PF3D7_0817600	PF3D7_0623300	PF3D7_0906000	PF3D7_1126000	PF3D7_1400300	PF3D7_0421600
PF3D7_1310500	PF3D7_0816100	PF3D7_0623900	PF3D7_0921100	PF3D7_1129400	PF3D7_1402400	PF3D7_0425000
PF3D7_1311000	PF3D7_0815900	PF3D7_0624000	PF3D7_0924300	PF3D7_1132000	PF3D7_1406200	PF3D7_0632600
PF3D7_1311600	PF3D7_0815600	PF3D7_0624700	PF3D7_0924500	PF3D7_1133500	PF3D7_1407600	PF3D7_0712500
PF3D7_1312200	PF3D7_0815100	PF3D7_0626800	PF3D7_0926600	PF3D7_1133600	PF3D7_1408200	PF3D7_0713300
PF3D7_1313000	PF3D7_0812700	PF3D7_0627600	PF3D7_0930900	PF3D7_1133800	PF3D7_1409100	PF3D7_1000900
PF3D7_1313700	PF3D7_0812600	PF3D7_0602000	PF3D7_0933700	PF3D7_1133900	PF3D7_1415400	PF3D7_1219400
PF3D7_1314000	PF3D7_0812000	PF3D7_0603600	PF3D7_1331100	PF3D7_1134000	PF3D7_1417200	PF3D7_1219500
PF3D7_1314200	PF3D7_0811600	PF3D7_0604000	PF3D7_1331600	PF3D7_1136000	PF3D7_1417600	PF3D7_1240200
PF3D7_1314400	PF3D7_0811500	PF3D7_0606800	PF3D7_1337500	PF3D7_1136300	PF3D7_1419100	PF3D7_1240700
PF3D7_1314500	PF3D7_0810900	PF3D7_0608000	PF3D7_1342900	PF3D7_1139100	PF3D7_1422500	PF3D7_1400100
PF3D7_1314600	PF3D7_0810800	PF3D7_0608500	PF3D7_1362700	PF3D7_1140000	PF3D7_1435900	PF3D7_1401050
PF3D7_1316500	PF3D7_0810600	PF3D7_0608700	PF3D7_1368000	PF3D7_1143800	PF3D7_1438000	PF3D7_1478400
PF3D7_1317700	PF3D7_0810200	PF3D7_0608800	PF3D7_1371900	PF3D7_1146000	PF3D7_1441100	PF3D7_1480100
PF3D7_1318200	PF3D7_0808300	PF3D7_0609500	PF3D7_1372000	PF3D7_1147000	PF3D7_1442800
PF3D7_1321300	PF3D7_0808200	PF3D7_0612000	PF3D7_0301600	PF3D7_1149300	PF3D7_1442900
PF3D7_1321700	PF3D7_0807800	PF3D7_0614500	PF3D7_0902600	PF3D7_1200700	PF3D7_1444300
PF3D7_1323900	PF3D7_0806800	PF3D7_0109850	PF3D7_0703900	PF3D7_1201100	PF3D7_1445500
PF3D7_1325000	PF3D7_0806500	PF3D7_0114000	PF3D7_0800700	PF3D7_1203200	PF3D7_1450700
PF3D7_1325500	PF3D7_0804000	PF3D7_0409500	PF3D7_0805900	PF3D7_1204200	PF3D7_1451000
PF3D7_1329400	PF3D7_0803500	PF3D7_0422800	PF3D7_0203700	PF3D7_1205700	PF3D7_1452600
PF3D7_1327800	PF3D7_0803300	PF3D7_0611700	PF3D7_0205800	PF3D7_1205900	PF3D7_1458500
PF3D7_1329600	PF3D7_0803200	PF3D7_0706400	PF3D7_0210100	PF3D7_1207100	PF3D7_1459200
PF3D7_1334400	PF3D7_0803100	PF3D7_0726200	PF3D7_0213000	PF3D7_1210500	PF3D7_1460100
PF3D7_1335700	PF3D7_0803000	PF3D7_0801900	PF3D7_0214300	PF3D7_1211300	PF3D7_1461600
PF3D7_1336200	PF3D7_0802800	PF3D7_0811400	PF3D7_0216800	PF3D7_1214000	PF3D7_1468500
PF3D7_1336400	PF3D7_0800800	PF3D7_0817000	PF3D7_0220100	PF3D7_1215000	PF3D7_1468800
PF3D7_1339400	PF3D7_0500900	PF3D7_0819500	PF3D7_1001400	PF3D7_1215600	PF3D7_1469800
PF3D7_1340600	PF3D7_0501500	PF3D7_0824700	PF3D7_1005900	PF3D7_1216600	PF3D7_1472200
PF3D7_1342400	PF3D7_0501600	PF3D7_0827900	PF3D7_1008700	PF3D7_1217600	PF3D7_1472900
PF3D7_1342500	PF3D7_0501700	PF3D7_0903200	PF3D7_1011100	PF3D7_1219600	PF3D7_0206300
PF3D7_1343300	PF3D7_0503400	PF3D7_0911000	PF3D7_1011300	PF3D7_1220400	PF3D7_0533100
PF3D7_1343600	PF3D7_0503600	PF3D7_0931400	PF3D7_1012300	PF3D7_1221000
PF3D7_1344600	PF3D7_0504100	PF3D7_1317800	PF3D7_1016500	PF3D7_1221900
PF3D7_1344800	PF3D7_0504200	PF3D7_1320900	PF3D7_1020700	PF3D7_1222600
PF3D7_1348100	PF3D7_0504300	PF3D7_1324700	PF3D7_1021000	PF3D7_1224300
PF3D7_1348200	PF3D7_0505400	PF3D7_1326500	PF3D7_1022600	PF3D7_1224900
PF3D7_1349400	PF3D7_0506700	PF3D7_1341300	PF3D7_1024000	PF3D7_1227800
PF3D7_1350200	PF3D7_0506900	PF3D7_1345900	PF3D7_1024100	PF3D7_1229100
PF3D7_1351300	PF3D7_0507200	PF3D7_1355800	PF3D7_1025100	PF3D7_1229700
PF3D7_1352200	PF3D7_0507500	PF3D7_1359000	PF3D7_1027000	PF3D7_1234900
PF3D7_1353200	PF3D7_0507600	PF3D7_0310300	PF3D7_1027100	PF3D7_1238000
PF3D7_1353500	PF3D7_0508100	PF3D7_0729900	PF3D7_1028000	PF3D7_1238300
PF3D7_1354100	PF3D7_0508500	PF3D7_0202900	PF3D7_1032100	PF3D7_1241500
PF3D7_1356500	PF3D7_0508600	PF3D7_0204700	PF3D7_1033000	PF3D7_1241900
PF3D7_1357000	PF3D7_0508900	PF3D7_0204900	PF3D7_1033400	PF3D7_1242700
PF3D7_1357300	PF3D7_0509300	PF3D7_0208600	PF3D7_1037100	PF3D7_1247600
PF3D7_1357400	PF3D7_0511100	PF3D7_0209400	PF3D7_1037900	PF3D7_1401000
PF3D7_1357900	PF3D7_0511600	PF3D7_0209800	PF3D7_1038800	PF3D7_1402800
PF3D7_1358400	PF3D7_0511700	PF3D7_0210900	PF3D7_1102300	PF3D7_1403400
PF3D7_1359800	PF3D7_0512300	PF3D7_0211200	PF3D7_1102600	PF3D7_1404800
PF3D7_1360200	PF3D7_0512600	PF3D7_0212000	PF3D7_1113000	PF3D7_1407400
PF3D7_1360400	PF3D7_0512900	PF3D7_0213200	PF3D7_1113300	PF3D7_1410200
PF3D7_1361600	PF3D7_0515700	PF3D7_0214400	PF3D7_1115900	PF3D7_1413300
PF3D7_1362000	PF3D7_0515800	PF3D7_0217800	PF3D7_1119800	PF3D7_1413600
PF3D7_1363200	PF3D7_0516100	PF3D7_1001200	PF3D7_1120300	PF3D7_1415500
PF3D7_1363500	PF3D7_0516700	PF3D7_1001300	PF3D7_1121500	PF3D7_1415600
PF3D7_1363600	PF3D7_0518100	PF3D7_1002600	PF3D7_1121900	PF3D7_1418200
PF3D7_1363700	PF3D7_0519300	PF3D7_1002900	PF3D7_1123600	PF3D7_1420400
PF3D7_1364200	PF3D7_0520200	PF3D7_1003700	PF3D7_1123800	PF3D7_1422200
PF3D7_1364500	PF3D7_0520300	PF3D7_1004000	PF3D7_1125400	PF3D7_1423000
PF3D7_1364600	PF3D7_0520500	PF3D7_1005700	PF3D7_1133700	PF3D7_1423200
PF3D7_1366000	PF3D7_0520700	PF3D7_1006200	PF3D7_1134200	PF3D7_1426600
PF3D7_1366500	PF3D7_0521300	PF3D7_1007400	PF3D7_1134600	PF3D7_1427300
PF3D7_1368700	PF3D7_0521500	PF3D7_1007700	PF3D7_1134700	PF3D7_1431500
PF3D7_0618100	PF3D7_0521700	PF3D7_1009000	PF3D7_1134900	PF3D7_1431900
PF3D7_0618400	PF3D7_0523400	PF3D7_1010700	PF3D7_1135900	PF3D7_1440200
PF3D7_0618900	PF3D7_0524200	PF3D7_1012400	PF3D7_1137600	PF3D7_1444500
PF3D7_0620100	PF3D7_0524300	PF3D7_1013100	PF3D7_1139700	PF3D7_1445000
PF3D7_0622400	PF3D7_0525100	PF3D7_1013300	PF3D7_1140800	PF3D7_1446900
PF3D7_0626100	PF3D7_0525600	PF3D7_1015900	PF3D7_1142900	PF3D7_1447500
PF3D7_0626200	PF3D7_0525800	PF3D7_1017900	PF3D7_1145800	PF3D7_1449300
PF3D7_0626300	PF3D7_0526000	PF3D7_1020800	PF3D7_1148700	PF3D7_1449500
PF3D7_0626600	PF3D7_0526800	PF3D7_1020900	PF3D7_1200800	PF3D7_1450500
PF3D7_0626700	PF3D7_0527200	PF3D7_1021400	PF3D7_1201400	PF3D7_1451200
PF3D7_0626900	PF3D7_0528300	PF3D7_1022200	PF3D7_1201500	PF3D7_1452200
PF3D7_0627000	PF3D7_0528400	PF3D7_1023100	PF3D7_1202200	PF3D7_1456000
PF3D7_0627500	PF3D7_0529000	PF3D7_1024500	PF3D7_1202700	PF3D7_1459000
PF3D7_0628000	PF3D7_0529500	PF3D7_1024800	PF3D7_1203500	PF3D7_1460400
PF3D7_0628800	PF3D7_0529900	PF3D7_1025700	PF3D7_1205400	PF3D7_1460500
PF3D7_0629000	PF3D7_0530000	PF3D7_1029400	PF3D7_1206600	PF3D7_1461900
PF3D7_0632000	PF3D7_0530100	PF3D7_1030400	PF3D7_1207800	PF3D7_1462300
PF3D7_0632200	PF3D7_0530400	PF3D7_1034700	PF3D7_1209700	PF3D7_1464000
PF3D7_0632400	PF3D7_0530600	PF3D7_1036700	PF3D7_1212300	PF3D7_1464500
PF3D7_0601500	PF3D7_0530700	PF3D7_1037300	PF3D7_1212400	PF3D7_1465100
PF3D7_0602300	PF3D7_0532100	PF3D7_1038400	PF3D7_1212900	PF3D7_1466400
PF3D7_0603500	PF3D7_0902100	PF3D7_1102400	PF3D7_1214100	PF3D7_1469700
PF3D7_0604200	PF3D7_0903700	PF3D7_1105400	PF3D7_1215400	PF3D7_1470800
PF3D7_0604700	PF3D7_0905000	PF3D7_1105500	PF3D7_1216100	PF3D7_1472500
PF3D7_0605400	PF3D7_0905100	PF3D7_1107600	PF3D7_1216200	PF3D7_1475600
PF3D7_0606200	PF3D7_0905400	PF3D7_1108300	PF3D7_1217100	PF3D7_1476200
PF3D7_0608100	PF3D7_0905500	PF3D7_1108500	PF3D7_1223300	PF3D7_1476800
PF3D7_0609000	PF3D7_0906200	PF3D7_1108600	PF3D7_1224000	PF3D7_1477800
PF3D7_0609100	PF3D7_0907100	PF3D7_1108700	PF3D7_1224400	PF3D7_1478600
PF3D7_0609900	PF3D7_0907300	PF3D7_1109200	PF3D7_1225400	PF3D7_0401700
PF3D7_0610500	PF3D7_0907600	PF3D7_1111100	PF3D7_1226000	PF3D7_1149500
PF3D7_0610600	PF3D7_0908200	PF3D7_1111400	PF3D7_1226100
PF3D7_0611100	PF3D7_0909300	PF3D7_1113800	PF3D7_1227000
PF3D7_0611200	PF3D7_0910500	PF3D7_1113900	PF3D7_1227300
PF3D7_0611400	PF3D7_0911100	PF3D7_1115400	PF3D7_1227600
PF3D7_0613000	PF3D7_0911200	PF3D7_1117100	PF3D7_1228400
PF3D7_0613100	PF3D7_0912100	PF3D7_1117500	PF3D7_1229300
PF3D7_0615600	PF3D7_0913100	PF3D7_1117700	PF3D7_1231100
PF3D7_0615700	PF3D7_0913800	PF3D7_1119000	PF3D7_1231800
PF3D7_0615800	PF3D7_0913900	PF3D7_1120100	PF3D7_1232600
PF3D7_0616000	PF3D7_0914900	PF3D7_1122900	PF3D7_1232700
PF3D7_0108400	PF3D7_0915300	PF3D7_1126800	PF3D7_1233700
PF3D7_0407100	PF3D7_0915500	PF3D7_1127100	PF3D7_1237500
PF3D7_0414300	PF3D7_0916200	PF3D7_1128200	PF3D7_1237600
PF3D7_0415900	PF3D7_0916300	PF3D7_1128600	PF3D7_1241800
PF3D7_0416900	PF3D7_0916600	PF3D7_1129000	PF3D7_1246500
PF3D7_0424000	PF3D7_0916700	PF3D7_1130200	PF3D7_1247900
PF3D7_0424200	PF3D7_0917200	PF3D7_1134100	PF3D7_1249700
PF3D7_0507900	PF3D7_0917400	PF3D7_1137700	PF3D7_1401300
PF3D7_0514000	PF3D7_0917900	PF3D7_1141600	PF3D7_1401500
PF3D7_0518000	PF3D7_0918700	PF3D7_1144700	PF3D7_1402200
PF3D7_0519100	PF3D7_0919200	PF3D7_1146500	PF3D7_1402700
PF3D7_0520600	PF3D7_0920400	PF3D7_1203700	PF3D7_1403500
PF3D7_0521200	PF3D7_0920500	PF3D7_1204300	PF3D7_1405100
PF3D7_0521600	PF3D7_0920700	PF3D7_1209900	PF3D7_1405800
PF3D7_0521800	PF3D7_0921300	PF3D7_1214900	PF3D7_1408400
PF3D7_0622600	PF3D7_0921400	PF3D7_1216300	PF3D7_1410800
PF3D7_0705700	PF3D7_0921600	PF3D7_1216400	PF3D7_1411500
PF3D7_0716500	PF3D7_0922700	PF3D7_1218400	PF3D7_1412900
PF3D7_0721900	PF3D7_0923000	PF3D7_1223200	PF3D7_1416600
PF3D7_0726800	PF3D7_0923300	PF3D7_1231500	PF3D7_1421900
PF3D7_0732500	PF3D7_0923400	PF3D7_1232000	PF3D7_1425600
PF3D7_0805400	PF3D7_0923500	PF3D7_1234600	PF3D7_1425900
PF3D7_0807200	PF3D7_0924000	PF3D7_1235100	PF3D7_1426800
PF3D7_0810100	PF3D7_0924200	PF3D7_1235600	PF3D7_1427200
PF3D7_0813400	PF3D7_0925200	PF3D7_1235700	PF3D7_1429200
PF3D7_0815700	PF3D7_0925800	PF3D7_1241400	PF3D7_1431300
PF3D7_0817400	PF3D7_0927800	PF3D7_1242400	PF3D7_1432300
PF3D7_0821800	PF3D7_0927900	PF3D7_1245500	PF3D7_1433800
PF3D7_0821900	PF3D7_0928000	PF3D7_1246100	PF3D7_1435000
PF3D7_0826900	PF3D7_0928400	PF3D7_1248500	PF3D7_1438500
PF3D7_0907000	PF3D7_0928700	PF3D7_1249400	PF3D7_1440500
PF3D7_0908300	PF3D7_0928800	PF3D7_1250500	PF3D7_1442400
PF3D7_0909800	PF3D7_0929000	PF3D7_1402500	PF3D7_1442500
PF3D7_0916500	PF3D7_0929300	PF3D7_1406000	PF3D7_1443000
PF3D7_0916800	PF3D7_0930300	PF3D7_1408000	PF3D7_1443200
PF3D7_0918200	PF3D7_0930500	PF3D7_1408100	PF3D7_1446400
PF3D7_0921800	PF3D7_0930600	PF3D7_1408600	PF3D7_1448100
PF3D7_0922600	PF3D7_0932200	PF3D7_1412300	PF3D7_1453900
PF3D7_0927500	PF3D7_0932500	PF3D7_1414000	PF3D7_1455700
PF3D7_0929500	PF3D7_0933000	PF3D7_1414300	PF3D7_1457200
PF3D7_0929800	PF3D7_0934200	PF3D7_1416500	PF3D7_1457700
PF3D7_0933200	PF3D7_0934400	PF3D7_1419200	PF3D7_1459300
PF3D7_0935100	PF3D7_0934600	PF3D7_1419900	PF3D7_1462400
PF3D7_1304000	PF3D7_0934700	PF3D7_1420100	PF3D7_1464200
PF3D7_1306100	PF3D7_0934800	PF3D7_1420500	PF3D7_1465900
PF3D7_1313900	PF3D7_0935000	PF3D7_1421200	PF3D7_1466200
PF3D7_1320300	PF3D7_0935200	PF3D7_1422600	PF3D7_1467600
PF3D7_1328400	PF3D7_0935300	PF3D7_1424100	PF3D7_1469600
PF3D7_1336100	PF3D7_0935700	PF3D7_1424400	PF3D7_1471000
PF3D7_1340700	PF3D7_0936500	PF3D7_1426000	PF3D7_1473500
PF3D7_1343900	PF3D7_1302500	PF3D7_1426100	PF3D7_1473700
PF3D7_1344000	PF3D7_1302900	PF3D7_1426200	PF3D7_1473900
PF3D7_1357600	PF3D7_1303300	PF3D7_1426300	PF3D7_1474000
PF3D7_1357800	PF3D7_1305400	PF3D7_1427900	PF3D7_1474300
PF3D7_1365200	PF3D7_1305500	PF3D7_1428000	PF3D7_1477500
PF3D7_1371500	PF3D7_1305800	PF3D7_1428400	PF3D7_1477600
PF3D7_1372200	PF3D7_1306000	PF3D7_1431700	PF3D7_0113600
PF3D7_1372600	PF3D7_1306600	PF3D7_1433300	PF3D7_0731900
PF3D7_0301400	PF3D7_1307300	PF3D7_1434500	PF3D7_0902700
PF3D7_0322100	PF3D7_1307500	PF3D7_1435500	PF3D7_0936900
PF3D7_0107800	PF3D7_1307700	PF3D7_1438700	PF3D7_1301800
PF3D7_0313700	PF3D7_1307800	PF3D7_1439000	PF3D7_1477900
PF3D7_0314100	PF3D7_1308300	PF3D7_1440700
PF3D7_0613000	PF3D7_1309200	PF3D7_1441200
PF3D7_0613000	PF3D7_1309500	PF3D7_1444100
PF3D7_0906890	PF3D7_1309600	PF3D7_1445600
PF3D7_1303200	PF3D7_1310100	PF3D7_1445700
PF3D7_1372300	PF3D7_1310300	PF3D7_1446200
PF3D7_0701100	PF3D7_1310700	PF3D7_1447000
PF3D7_0706200	PF3D7_1311500	PF3D7_1447700
PF3D7_0710400	PF3D7_1312400	PF3D7_1448400
PF3D7_0713600	PF3D7_1312600	PF3D7_1451100
PF3D7_0715300	PF3D7_1312800	PF3D7_1452400
PF3D7_0716400	PF3D7_1301600	PF3D7_1452800
PF3D7_0720900	PF3D7_1313400	PF3D7_1453700
PF3D7_0806100	PF3D7_1314100	PF3D7_1456400
PF3D7_0806900	PF3D7_1315000	PF3D7_1457000
PF3D7_0812220	PF3D7_1315100	PF3D7_1458200
PF3D7_0832900	PF3D7_1315500	PF3D7_1458800
PF3D7_0203400	PF3D7_1316600	PF3D7_1459900
PF3D7_0203600	PF3D7_1317900	PF3D7_1460900
PF3D7_0204400	PF3D7_1318000	PF3D7_1461300
PF3D7_0204600	PF3D7_1318100	PF3D7_1462700
PF3D7_0205500	PF3D7_1318800	PF3D7_1467300
PF3D7_0205700	PF3D7_1319700	PF3D7_1469000
PF3D7_0206600	PF3D7_1320000	PF3D7_1470000
PF3D7_0207300	PF3D7_1320600	PF3D7_1472100
PF3D7_0208500	PF3D7_1323700	PF3D7_1476100
PF3D7_0208700	PF3D7_1323800	PF3D7_0402500
PF3D7_0209100	PF3D7_1324000
PF3D7_0209200	PF3D7_1326200
PF3D7_0210100	PF3D7_1329200
PF3D7_0210700	PF3D7_1328500
PF3D7_0211900	PF3D7_1328300
PF3D7_0213100	PF3D7_1328000
PF3D7_0213300	PF3D7_1327600
PF3D7_0213400	PF3D7_1327200
PF3D7_0214200	PF3D7_1329700
PF3D7_0215100	PF3D7_1330100
PF3D7_0215900	PF3D7_1331000
PF3D7_0216400	PF3D7_1331500
PF3D7_0216700	PF3D7_1332000
PF3D7_0217400	PF3D7_1332200
PF3D7_0218500	PF3D7_1332300
PF3D7_0221200	PF3D7_1333600
PF3D7_0222500	PF3D7_1334200
PF3D7_0223100	PF3D7_1335000
PF3D7_1001100	PF3D7_1335100
PF3D7_1001900	PF3D7_1335600
PF3D7_1003200	PF3D7_1336800
PF3D7_1004800	PF3D7_1337200
PF3D7_1005400	PF3D7_1337300
PF3D7_1007100	PF3D7_1337400
PF3D7_1007500	PF3D7_1337700
PF3D7_1007600	PF3D7_1337800
PF3D7_1014000	PF3D7_1338500
PF3D7_1014400	PF3D7_1339300
PF3D7_1015000	PF3D7_1339500
PF3D7_1015300	PF3D7_1339900
PF3D7_1017300	PF3D7_1340100
PF3D7_1017600	PF3D7_1340900
PF3D7_1018600	PF3D7_1342100
PF3D7_1019400	PF3D7_1342600
PF3D7_1020000	PF3D7_1343100
PF3D7_1023500	PF3D7_1344500
PF3D7_1024600	PF3D7_1346200
PF3D7_1024700	PF3D7_1346500
PF3D7_1025200	PF3D7_1347100
PF3D7_1025600	PF3D7_1347400
PF3D7_1026500	PF3D7_1348500
PF3D7_1028800	PF3D7_1348600
PF3D7_1029100	PF3D7_1350500
PF3D7_1030000	PF3D7_1351700
PF3D7_1030100	PF3D7_1352100
PF3D7_1031600	PF3D7_1352700
PF3D7_1032500	PF3D7_1353400
PF3D7_1033300	PF3D7_1353600
PF3D7_1033600	PF3D7_1353700
PF3D7_1034000	PF3D7_1354400
PF3D7_1034100	PF3D7_1355600
PF3D7_1034200	PF3D7_1356200
PF3D7_1034800	PF3D7_1356300
PF3D7_1035800	PF3D7_1356600
PF3D7_1037700	PF3D7_1356700
PF3D7_1038500	PF3D7_1356800
PF3D7_1038600	PF3D7_1356900
PF3D7_1038700	PF3D7_1357200
PF3D7_1038900	PF3D7_1358700
PF3D7_1039700	PF3D7_1359400
PF3D7_1040500	PF3D7_1359300
PF3D7_1101100	PF3D7_1360000
PF3D7_1103000	PF3D7_1360100
PF3D7_1103400	PF3D7_1361000
PF3D7_1103900	PF3D7_1361400
PF3D7_1104700	PF3D7_1363300
PF3D7_1105200	PF3D7_1364400
PF3D7_1106100	PF3D7_1364800
PF3D7_1107200	PF3D7_1364900
PF3D7_1107300	PF3D7_1365000
PF3D7_1108800	PF3D7_1365400
PF3D7_1110900	PF3D7_1365500
PF3D7_1111300	PF3D7_1365600
PF3D7_1111800	PF3D7_1365700
PF3D7_1111900	PF3D7_1366700
PF3D7_1112000	PF3D7_1367400
PF3D7_1112400	PF3D7_1368400
PF3D7_1112500	PF3D7_1368600
PF3D7_1112800	PF3D7_0616900
PF3D7_1113200	PF3D7_0617100
PF3D7_1114100	PF3D7_0617300
PF3D7_1114400	PF3D7_0617900
PF3D7_1115300	PF3D7_0618000
PF3D7_1115700	PF3D7_0619100
PF3D7_1116200	PF3D7_0619200
PF3D7_1116300	PF3D7_0619600
PF3D7_1116900	PF3D7_0619900
PF3D7_1117600	PF3D7_0620300
PF3D7_1119100	PF3D7_0620400
PF3D7_1119500	PF3D7_0621300
PF3D7_1119900	PF3D7_0621700
PF3D7_1120400	PF3D7_0622300
PF3D7_1120500	PF3D7_0623400
PF3D7_1120900	PF3D7_0624500
PF3D7_1121000	PF3D7_0625000
PF3D7_1122400	PF3D7_0625200
PF3D7_1125500	PF3D7_0625400
PF3D7_1125600	PF3D7_0628100
PF3D7_1126400	PF3D7_0628300
PF3D7_1126900	PF3D7_0628700
PF3D7_1127700	PF3D7_0629300
PF3D7_1128000	PF3D7_0630100
PF3D7_1129700	PF3D7_0630500
PF3D7_1129800	PF3D7_0630700
PF3D7_1131800	PF3D7_0600300
PF3D7_1132200	PF3D7_0600400
PF3D7_1132300	PF3D7_0602600
PF3D7_1132700	PF3D7_0602900
PF3D7_1132800	PF3D7_0603000
PF3D7_1138100	PF3D7_0603800
PF3D7_1138200	PF3D7_0604100
PF3D7_1139200	PF3D7_0604600
PF3D7_1139800	PF3D7_0605200
PF3D7_1141300	PF3D7_0606300
PF3D7_1142500	PF3D7_0607600
PF3D7_1142700	PF3D7_0607900
PF3D7_1143900	PF3D7_0608400
PF3D7_1144000	PF3D7_0609200
PF3D7_1144500	PF3D7_0610400
PF3D7_1144600	PF3D7_0610900
PF3D7_1145300	PF3D7_0612700
PF3D7_1146200	PF3D7_0612800
PF3D7_1147600	PF3D7_0613300
PF3D7_1147800	PF3D7_0613400
PF3D7_1148000	PF3D7_0613600
PF3D7_1148800	PF3D7_0613700
PF3D7_1200200	PF3D7_0613900
PF3D7_1200600	PF3D7_0614200
PF3D7_1201300	PF3D7_0614300
PF3D7_1201800	PF3D7_0614400
PF3D7_1205100	PF3D7_0614700
PF3D7_1206400	PF3D7_0615500
PF3D7_1206800	PF3D7_0616300
PF3D7_1207200	PF3D7_0616400
PF3D7_1208000	PF3D7_0616700
PF3D7_1208600	PF3D7_0104600
PF3D7_1208700	PF3D7_0106000
PF3D7_1209200	PF3D7_0106200
PF3D7_1209500	PF3D7_0107200
PF3D7_1210700	PF3D7_0113200
PF3D7_1214400	PF3D7_0402300
PF3D7_1214700	PF3D7_0403400
PF3D7_1215300	PF3D7_0403600
PF3D7_1217000	PF3D7_0406400
PF3D7_1217800	PF3D7_0406700
PF3D7_1218600	PF3D7_0407500
PF3D7_1220500	PF3D7_0408400
PF3D7_1220600	PF3D7_0414800
PF3D7_1221200	PF3D7_0414900
PF3D7_1221500	PF3D7_0422000
PF3D7_1222000	PF3D7_0505000
PF3D7_1222100	PF3D7_0507400
PF3D7_1223600	PF3D7_0517100
PF3D7_1223700	PF3D7_0517900
PF3D7_1225200	PF3D7_0528600
PF3D7_1225600	PF3D7_0702900
PF3D7_1227400	PF3D7_0704000
PF3D7_1228200	PF3D7_0704500
PF3D7_1229400	PF3D7_0705600
PF3D7_1229500	PF3D7_0706300
PF3D7_1230300	PF3D7_0706600
PF3D7_1230600	PF3D7_0707300
PF3D7_1231600	PF3D7_0717200
PF3D7_1231700	PF3D7_0728900
PF3D7_1233000	PF3D7_0729200
PF3D7_1233200	PF3D7_0802500
PF3D7_1234500	PF3D7_0802600
PF3D7_1235000	PF3D7_0806000
PF3D7_1236300	PF3D7_0806300
PF3D7_1236600	PF3D7_0806600
PF3D7_1237100	PF3D7_0808000
PF3D7_1237800	PF3D7_0810300
PF3D7_1238100	PF3D7_0814100
PF3D7_1238700	PF3D7_0815000
PF3D7_1239100	PF3D7_0817100
PF3D7_1239300	PF3D7_0817700
PF3D7_1239600	PF3D7_0818000
PF3D7_1239900	PF3D7_0818400
PF3D7_1240400	PF3D7_0819300
PF3D7_1242100	PF3D7_0819900
PF3D7_1242900	PF3D7_0820100
PF3D7_1243000	PF3D7_0822200
PF3D7_1243200	PF3D7_0823100
PF3D7_1243300	PF3D7_0824200
PF3D7_1244700	PF3D7_0827500
PF3D7_1245400	PF3D7_0906800
PF3D7_1245900	PF3D7_0908000
PF3D7_1247100	PF3D7_0908100
PF3D7_1247200	PF3D7_0908500
PF3D7_1248100	PF3D7_0914100
PF3D7_1248300	PF3D7_0914300
PF3D7_1249600	PF3D7_0921200
PF3D7_1251100	PF3D7_0922800
PF3D7_1252700	PF3D7_0923200
PF3D7_1252900	PF3D7_0923800
PF3D7_1253100	PF3D7_0925500
PF3D7_1254400	PF3D7_0926200
PF3D7_1254600	PF3D7_0929200
PF3D7_1254700	PF3D7_0929400
PF3D7_1400500	PF3D7_0929900
PF3D7_1400800	PF3D7_0930200
PF3D7_1401700	PF3D7_0931900
PF3D7_1402300	PF3D7_0932000
PF3D7_1403600	PF3D7_0932100
PF3D7_1403900	PF3D7_1305300
PF3D7_1404100	PF3D7_1306300
PF3D7_1404300	PF3D7_1306900
PF3D7_1404400	PF3D7_1308000
PF3D7_1404500	PF3D7_1310200
PF3D7_1404600	PF3D7_1312500
PF3D7_1406700	PF3D7_1313800
PF3D7_1408900	PF3D7_1315200
PF3D7_1411000	PF3D7_1315400
PF3D7_1411100	PF3D7_1315600
PF3D7_1411400	PF3D7_1321100
PF3D7_1411600	PF3D7_1325700
PF3D7_1411900	PF3D7_1326800
PF3D7_1415200	PF3D7_1327000
PF3D7_1417100	PF3D7_1327500
PF3D7_1417500	PF3D7_1334600
PF3D7_1417900	PF3D7_1335300
PF3D7_1419300	PF3D7_1344100
PF3D7_1419800	PF3D7_1344300
PF3D7_1420000	PF3D7_1345300
PF3D7_1420300	PF3D7_1358900
PF3D7_1420800	PF3D7_1359700
PF3D7_1421500	PF3D7_1361500
PF3D7_1422700	PF3D7_1361800
PF3D7_1422800	PF3D7_1366100
PF3D7_1423700	PF3D7_0313300
PF3D7_1426400	PF3D7_0316300
PF3D7_1427700	PF3D7_0317100
PF3D7_1428600	PF3D7_0317900
PF3D7_1428700	PF3D7_0321400
PF3D7_1428800	PF3D7_0420600
PF3D7_1429800	PF3D7_0608310
PF3D7_1430600	PF3D7_0903600
PF3D7_1430700	PF3D7_0905700
PF3D7_1432100	PF3D7_1351800
PF3D7_1432900	PF3D7_1371700
PF3D7_1433600	PF3D7_0727600
PF3D7_1434000	PF3D7_0803600
PF3D7_1434100	PF3D7_0806700
PF3D7_1434200	PF3D7_0818600
PF3D7_1435700	PF3D7_0831600
PF3D7_1436700	PF3D7_0200700
PF3D7_1436900	PF3D7_0202100
PF3D7_1437500	PF3D7_0202800
PF3D7_1437700	PF3D7_0203300
PF3D7_1437800	PF3D7_0204200
PF3D7_1440000	PF3D7_0205200
PF3D7_1440800	PF3D7_0205400
PF3D7_1441800	PF3D7_0206000
PF3D7_1441900	PF3D7_0206100
PF3D7_1443100	PF3D7_0206200
PF3D7_1444000	PF3D7_0206500
PF3D7_1444400	PF3D7_0206700
PF3D7_1444600	PF3D7_0206800
PF3D7_1444700	PF3D7_0206900
PF3D7_1445300	PF3D7_0207000
PF3D7_1445400	PF3D7_0207100
PF3D7_1445800	PF3D7_0207200
PF3D7_1445900	PF3D7_0207400
PF3D7_1446800	PF3D7_0207500
PF3D7_1447100	PF3D7_0207600
PF3D7_1447200	PF3D7_0207700
PF3D7_1449800	PF3D7_0209700
PF3D7_1450100	PF3D7_0210500
PF3D7_1450200	PF3D7_0210600
PF3D7_1450600	PF3D7_0211300
PF3D7_1450800	PF3D7_0211500
PF3D7_1450900	PF3D7_0212200
PF3D7_1451900	PF3D7_0212300
PF3D7_1452300	PF3D7_0212600
PF3D7_1452700	PF3D7_0213700
PF3D7_1453200	PF3D7_0213900
PF3D7_1453300	PF3D7_0214500
PF3D7_1454100	PF3D7_0214600
PF3D7_1455400	PF3D7_0214700
PF3D7_1456100	PF3D7_0214800
PF3D7_1456900	PF3D7_0214900
PF3D7_1458400	PF3D7_0215000
PF3D7_1459700	PF3D7_0215600
PF3D7_1460800	PF3D7_0216300
PF3D7_1461200	PF3D7_0216600
PF3D7_1462100	PF3D7_0217300
PF3D7_1462200	PF3D7_0217500
PF3D7_1463200	PF3D7_0217600
PF3D7_1463800	PF3D7_0217700
PF3D7_1464700	PF3D7_0218100
PF3D7_1465000	PF3D7_0218300
PF3D7_1466300	PF3D7_0219200
PF3D7_1467700	PF3D7_0219400
PF3D7_1467800	PF3D7_0219800
PF3D7_1474800	PF3D7_0219900
PF3D7_1475100	PF3D7_0220000
PF3D7_1475200	PF3D7_0220500
PF3D7_1475300	PF3D7_0220800
PF3D7_1477200	PF3D7_0221000
PF3D7_1477400	PF3D7_1002400
PF3D7_1478100	PF3D7_1002500
PF3D7_1478800	PF3D7_1002800
PF3D7_1479600	PF3D7_1003000
PF3D7_0102100	PF3D7_1003300
PF3D7_0221100	PF3D7_1003400
PF3D7_0221500	PF3D7_1003600
PF3D7_0400200	PF3D7_1004700
PF3D7_0402700	PF3D7_1005100
PF3D7_0424300	PF3D7_1005800
PF3D7_0425250	PF3D7_1006400
PF3D7_0425300	PF3D7_1006500
PF3D7_0500600	PF3D7_1007200
PF3D7_0500700	PF3D7_1007300
PF3D7_0532800	PF3D7_1009300
PF3D7_0533000	PF3D7_1009500
PF3D7_0601700	PF3D7_1009700
PF3D7_1000700	PF3D7_1009800
PF3D7_1000800	PF3D7_1010100
PF3D7_1129850	PF3D7_1010200
PF3D7_1219200	PF3D7_1010300
PF3D7_1220200	PF3D7_1010900
PF3D7_1253900	PF3D7_1011600
PF3D7_1334900	PF3D7_1011800
PF3D7_1372500	PF3D7_1011900
PF3D7_1463100	PF3D7_1012100
PF3D7_1477000	PF3D7_1012200
PF3D7_1478200	PF3D7_1012500
PF3D7_1478300	PF3D7_1012800
PF3D7_1478500	PF3D7_1012900
PF3D7_1478700	PF3D7_1013200
	PF3D7_1013400
	PF3D7_1013700
	PF3D7_1013800
	PF3D7_1014100
	PF3D7_1014500
	PF3D7_1014700
	PF3D7_1015100
	PF3D7_1015500
	PF3D7_1016000
	PF3D7_1016200
	PF3D7_1016900
	PF3D7_1017100
	PF3D7_1017500
	PF3D7_1018200
	PF3D7_1018700
	PF3D7_1019700
	PF3D7_1019800
	PF3D7_1019900
	PF3D7_1020400
	PF3D7_1020500
	PF3D7_1020600
	PF3D7_1021100
	PF3D7_1021500
	PF3D7_1021600
	PF3D7_1021700
	PF3D7_1022100
	PF3D7_1022500
	PF3D7_1022700
	PF3D7_1023000
	PF3D7_1023400
	PF3D7_1023800
	PF3D7_1024200
	PF3D7_1025000
	PF3D7_1025900
	PF3D7_1026200
	PF3D7_1026300
	PF3D7_1026600
	PF3D7_1026800
	PF3D7_1027200
	PF3D7_1027300
	PF3D7_1028600
	PF3D7_1028700
	PF3D7_1028900
	PF3D7_1029200
	PF3D7_1029300
	PF3D7_1029500
	PF3D7_1029900
	PF3D7_1030200
	PF3D7_1030500
	PF3D7_1030700
	PF3D7_1031100
	PF3D7_1031400
	PF3D7_1031400
	PF3D7_1031700
	PF3D7_1031800
	PF3D7_1033700
	PF3D7_1033900
	PF3D7_1034600
	PF3D7_1035100
	PF3D7_1035200
	PF3D7_1035300
	PF3D7_1035400
	PF3D7_1035500
	PF3D7_1035600
	PF3D7_1035700
	PF3D7_1035900
	PF3D7_1036000
	PF3D7_1036300
	PF3D7_1036500
	PF3D7_1037500
	PF3D7_1038000
	PF3D7_1038100
	PF3D7_1102500
	PF3D7_1103600
	PF3D7_1104300
	PF3D7_1104900
	PF3D7_1105000
	PF3D7_1105100
	PF3D7_1105300
	PF3D7_1106500
	PF3D7_1106600
	PF3D7_1107800
	PF3D7_1108100
	PF3D7_1108200
	PF3D7_1108900
	PF3D7_1110000
	PF3D7_1110100
	PF3D7_1110600
	PF3D7_1111200
	PF3D7_1111500
	PF3D7_1111700
	PF3D7_1112600
	PF3D7_1113400
	PF3D7_1113500
	PF3D7_1114700
	PF3D7_1115000
	PF3D7_1116000
	PF3D7_1116100
	PF3D7_1116600
	PF3D7_1117200
	PF3D7_1117400
	PF3D7_1118400
	PF3D7_1118700
	PF3D7_1119400
	PF3D7_1120200
	PF3D7_1120800
	PF3D7_1121100
	PF3D7_1121200
	PF3D7_1121300
	PF3D7_1122000
	PF3D7_1122100
	PF3D7_1122700
	PF3D7_1123200
	PF3D7_1123500
	PF3D7_1124200
	PF3D7_1124600
	PF3D7_1124700
	PF3D7_1125300
	PF3D7_1125700
	PF3D7_1125800
	PF3D7_1125900
	PF3D7_1126700
	PF3D7_1127300
	PF3D7_1127600
	PF3D7_1128500
	PF3D7_1128900
	PF3D7_1129100
	PF3D7_1129900
	PF3D7_1130000
	PF3D7_1130600
	PF3D7_1130900
	PF3D7_1133400
	PF3D7_1135100
	PF3D7_1135600
	PF3D7_1136200
	PF3D7_1136400
	PF3D7_1136500
	PF3D7_1136700
	PF3D7_1136800
	PF3D7_1136900
	PF3D7_1137200
	PF3D7_1137400
	PF3D7_1137500
	PF3D7_1138000
	PF3D7_1138400
	PF3D7_1138700
	PF3D7_1140300
	PF3D7_1140400
	PF3D7_1141800
	PF3D7_1142300
	PF3D7_1143500
	PF3D7_1144900
	PF3D7_1145000
	PF3D7_1145100
	PF3D7_1145400
	PF3D7_1145500
	PF3D7_1146600
	PF3D7_1147500
	PF3D7_1149100
	PF3D7_1201200
	PF3D7_1201900
	PF3D7_1202400
	PF3D7_1202800
	PF3D7_1202900
	PF3D7_1203900
	PF3D7_1204700
	PF3D7_1204900
	PF3D7_1205200
	PF3D7_1206000
	PF3D7_1206700
	PF3D7_1207600
	PF3D7_1208100
	PF3D7_1209400
	PF3D7_1209800
	PF3D7_1210600
	PF3D7_1211800
	PF3D7_1211900
	PF3D7_1212200
	PF3D7_1212800
	PF3D7_1213600
	PF3D7_1213900
	PF3D7_1214200
	PF3D7_1217400
	PF3D7_1217500
	PF3D7_1217900
	PF3D7_1218000
	PF3D7_1218100
	PF3D7_1218300
	PF3D7_1221300
	PF3D7_1221600
	PF3D7_1222700
	PF3D7_1223000
	PF3D7_1223100
	PF3D7_1224100
	PF3D7_1226500
	PF3D7_1226600
	PF3D7_1227100
	PF3D7_1227700
	PF3D7_1228100
	PF3D7_1228500
	PF3D7_1228600
	PF3D7_1229000
	PF3D7_1229800
	PF3D7_1230000
	PF3D7_1230800
	PF3D7_1230900
	PF3D7_1231200
	PF3D7_1231400
	PF3D7_1231900
	PF3D7_1232500
	PF3D7_1233300
	PF3D7_1233400
	PF3D7_1234300
	PF3D7_1234800
	PF3D7_1235200
	PF3D7_1235500
	PF3D7_1237900
	PF3D7_1238500
	PF3D7_1238800
	PF3D7_1238900
	PF3D7_1239500
	PF3D7_1240000
	PF3D7_1241300
	PF3D7_1241700
	PF3D7_1242600
	PF3D7_1243400
	PF3D7_1243500
	PF3D7_1243600
	PF3D7_1243700
	PF3D7_1243800
	PF3D7_1244100
	PF3D7_1244200
	PF3D7_1244600
	PF3D7_1244900
	PF3D7_1245000
	PF3D7_1245100
	PF3D7_1245200
	PF3D7_1245300
	PF3D7_1246200
	PF3D7_1246300
	PF3D7_1246400
	PF3D7_1246600
	PF3D7_1246700
	PF3D7_1247500
	PF3D7_1247700
	PF3D7_1249300
	PF3D7_1250200
	PF3D7_1250300
	PF3D7_1250600
	PF3D7_1251200
	PF3D7_1251400
	PF3D7_1251500
	PF3D7_1251600
	PF3D7_1251800
	PF3D7_1252100
	PF3D7_1252200
	PF3D7_1255100
	PF3D7_1401400
	PF3D7_1401600
	PF3D7_1401800
	PF3D7_1402100
	PF3D7_1404000
	PF3D7_1404700
	PF3D7_1405000
	PF3D7_1405400
	PF3D7_1405500
	PF3D7_1405700
	PF3D7_1406400
	PF3D7_1406800
	PF3D7_1407500
	PF3D7_1409200
	PF3D7_1409300
	PF3D7_1409400
	PF3D7_1409800
	PF3D7_1410000
	PF3D7_1410400
	PF3D7_1410500
	PF3D7_1410900
	PF3D7_1411200
	PF3D7_1411300
	PF3D7_1411700
	PF3D7_1412000
	PF3D7_1412600
	PF3D7_1412700
	PF3D7_1413700
	PF3D7_1413800
	PF3D7_1413900
	PF3D7_1414200
	PF3D7_1414400
	PF3D7_1414700
	PF3D7_1415300
	PF3D7_1416000
	PF3D7_1417300
	PF3D7_1418900
	PF3D7_1419400
	PF3D7_1420200
	PF3D7_1420900
	PF3D7_1421000
	PF3D7_1421100
	PF3D7_1421600
	PF3D7_1422000
	PF3D7_1422100
	PF3D7_1423100
	PF3D7_1423300
	PF3D7_1423500
	PF3D7_1425300
	PF3D7_1425400
	PF3D7_1426700
	PF3D7_1427800
	PF3D7_1428100
	PF3D7_1428200
	PF3D7_1429000
	PF3D7_1429400
	PF3D7_1429500
	PF3D7_1430000
	PF3D7_1430200
	PF3D7_1430300
	PF3D7_1430900
	PF3D7_1431400
	PF3D7_1431800
	PF3D7_1432600
	PF3D7_1433000
	PF3D7_1433100
	PF3D7_1433500
	PF3D7_1433700
	PF3D7_1434400
	PF3D7_1435300
	PF3D7_1436200
	PF3D7_1436400
	PF3D7_1436500
	PF3D7_1436600
	PF3D7_1436800
	PF3D7_1437100
	PF3D7_1437300
	PF3D7_1438400
	PF3D7_1438600
	PF3D7_1439200
	PF3D7_1439500
	PF3D7_1440100
	PF3D7_1440300
	PF3D7_1440900
	PF3D7_1441400
	PF3D7_1442700
	PF3D7_1443300
	PF3D7_1443500
	PF3D7_1443600
	PF3D7_1444200
	PF3D7_1444800
	PF3D7_1445200
	PF3D7_1446600
	PF3D7_1447300
	PF3D7_1447800
	PF3D7_1448000
	PF3D7_1448800
	PF3D7_1449200
	PF3D7_1449600
	PF3D7_1450300
	PF3D7_1451400
	PF3D7_1451500
	PF3D7_1451700
	PF3D7_1452000
	PF3D7_1452500
	PF3D7_1452900
	PF3D7_1454000
	PF3D7_1454200
	PF3D7_1455100
	PF3D7_1455200
	PF3D7_1455300
	PF3D7_1455600
	PF3D7_1456200
	PF3D7_1456300
	PF3D7_1456600
	PF3D7_1457500
	PF3D7_1457600
	PF3D7_1458600
	PF3D7_1459100
	PF3D7_1460600
	PF3D7_1461000
	PF3D7_1461400
	PF3D7_1462900
	PF3D7_1463400
	PF3D7_1463500
	PF3D7_1463600
	PF3D7_1463900
	PF3D7_1464100
	PF3D7_1464600
	PF3D7_1465300
	PF3D7_1465400
	PF3D7_1467100
	PF3D7_1467200
	PF3D7_1468400
	PF3D7_1468900
	PF3D7_1469200
	PF3D7_1469400
	PF3D7_1469500
	PF3D7_1470100
	PF3D7_1470300
	PF3D7_1470400
	PF3D7_1470600
	PF3D7_1470700
	PF3D7_1471400
	PF3D7_1471900
	PF3D7_1472000
	PF3D7_1472300
	PF3D7_1472400
	PF3D7_1472600
	PF3D7_1472800
	PF3D7_1473300
	PF3D7_1473400
	PF3D7_1474900
	PF3D7_1475800
	PF3D7_1476300
	PF3D7_1477300
	PF3D7_1480000
	PF3D7_0114900
	PF3D7_0222900
	PF3D7_0402200
	PF3D7_0506600
	PF3D7_0800750
	PF3D7_1230200
	PF3D7_1252400
	PF3D7_1301300
	PF3D7_1335200
	PF3D7_1353000
	PF3D7_1364700
	PF3D7_1371600
	PF3D7_1417400
